# Supplementary material for: Identification of SNPs associated with magnesium and sodium uptake and the effect of their accumulation on micro and macro nutrient levels in Vitis vinifera
Source: PeerJ. 2021 Feb 8;9:e10773. doi: 10.7717/peerj.10773 (PMC7877238; doi:10.7717/peerj.10773)
Supplement: Data S1 — GBS data for the Geuwurztraminer x Traminer F1 population evaluated for nutrient content. [file peerj-09-10773-s002.zip]

Archive with 11 entries (10 files):
- H929P_C_S3_L001_R1_001.fastq
- __MACOSX/
- __MACOSX/._H929P_C_S3_L001_R1_001.fastq
- H929P_B_S2_L001_R1_001.fastq
- __MACOSX/._H929P_B_S2_L001_R1_001.fastq
- Nutrient analysis.xlsx
- __MACOSX/._Nutrient analysis.xlsx
- Mg_depth5.AF.recode.vcf
- __MACOSX/._Mg_depth5.AF.recode.vcf
- H929P_A_S1_L001_R1_001.fastq
- __MACOSX/._H929P_A_S1_L001_R1_001.fastq
