# Supplementary material for: Identification of SNPs associated with magnesium and sodium uptake and the effect of their accumulation on micro and macro nutrient levels in Vitis vinifera
Source: PeerJ. 2021 Feb 8;9:e10773. doi: 10.7717/peerj.10773 (PMC7877238; doi:10.7717/peerj.10773)
Supplement: Data S1 — GBS data for the Geuwurztraminer x Traminer F1 population evaluated for nutrient content. [file peerj-09-10773-s002.zip › H929P_C_S3_L001_R1_001.fastq]

@J00113:320:HFYYVBBXX:1:1101:29092:1261 1:N:0:NCTCTGTA
GGNGCTGTCAGCCTAAACCGTGAAAACGGGGTTGTGGGAGAGCAATACAAGCGTCGTGCTGAGATCGGAAGAGCGGGTCAGCAGGAATGCCGAGACCGAT
+
AA#FFJJJJJJJJJJJJJJJJJJJJJJJJJJFFJ-FF<J<FJJFJFJJJJAJ<FFAJFJJJJ7A-JAJJJJFAFJ<-AAFAFFFAJJ-<FFJJFAJF<A-
@J00113:320:HFYYVBBXX:1:1101:29193:1261 1:N:0:NCTCTGTA
GANCATGACTGCTATAACTTAACAACCAAAAAGCTCTGCGTCGAACTTCAGCCCCTTCGAGTTGGCCACGGGGCAACAGCCCCTGACGCCCCACACCAGT
+
AA#FFJJJJJJJJFJJJJJFJJJJJJJJJJJJJJ-FJJJAJA<JFJFJJJ7FJJJ<FF<7AF-7<7F<F7--7AAF<F-7F-7--AF-<FAFJFJJJA)-
@J00113:320:HFYYVBBXX:1:1101:29335:1261 1:N:0:NCTCTGTA
CGNATCTGCAGAATCTGAACCAAGCCATTTCGAAAACCAGGTATCTCTTGGTCCCCGATCAAACCATTTCGCTTTCTAGTATACAGAAGTTCGAGCAAGT
+
AA#FFJJAFFJFJAJJJJJJJJJJJJJFAFJFJJJJJJJJF<F7JAJA-A7FFJJJFJ-7FFJJJJ<-<A-AF--<-7-7AAAFJ-<A-7-7A<-AAA7-
@J00113:320:HFYYVBBXX:1:1101:29356:1261 1:N:0:NCTCTGTA
GGNGCTGTCAGCGGCGCCGAGGAATCCGAAAAACGGTGCCGTTTCATCGCCTCTGAATGTAGTCATTTTAGATATTGGATCTGAAACGACGTCGCTTGGA
+
AA#FFAFFJJJJJFJFJJJJJJJFFJJAJJJJJJAFAFJJJJ7AJJFJJJJ-A77F-A-7F--<F-A-7FJFJJ-7-777<7-7F-AFAF))A)A<-)-<
@J00113:320:HFYYVBBXX:1:1101:29417:1261 1:N:0:NCTCTGTA
TTNCACCTGCTGCTGTTTTCTTGATCTACCCAATTGGTCAAGGAAGCTTTTCTGATGGTATGCCTCTAGGAATCACTGGTACTCTCAACTTCAGGATTGT
+
AA#FFJJFJJJ-FAFJJJJJAJFAJJJJJJJJJFFJJFFJFF<AFFFFJ7FFJJJAF<F<-7-F7A-AFFFJFF-<7AAA7F7-7<AFJ--7<-7A7-<-
@J00113:320:HFYYVBBXX:1:1101:29437:1261 1:N:0:NCTCTGTA
GTNACAGACAGCTACCGCGGCCCCTGCTTCTTCGGGTGGAACCCCAGGTTGAGGAGATACTCAGAATGCTAAGAACGGAAGATCGGTTCAGCAGGAAGCC
+
AA#AFJJJJJJJFFJAAFFJJJJJJFJAFJ7AA<-77AF<JJ-7FF7-7-7<7-<---<7-7-7AJ<----<-7-7-<-A-7-7<--7<-7<A7AJJ<)7
@J00113:320:HFYYVBBXX:1:1101:29762:1261 1:N:0:NCTCTGTA
GTNATGGTCAGCTACCGCGGCCCCTGCTTCTTCGGGTGGAACTCCAGGTTGAGGAGTTACTCGGAATGCTAAGATCAGAATAGAGGATCAACAAGAATTC
+
A-#AA-FAFJJJ<FJJJJJJJJJJ<-A777--<AFJ--7FJJAFJJJJA--<<-AJ--<<-A-77F7-F--7-A-7--7A7A7-----7<-7A-7FF--7
@J00113:320:HFYYVBBXX:1:1101:29823:1261 1:N:0:NCTCTGTA
CTNAGTGTCAGCGACCACCGGCTATCAGAGTAACGACTGGTCTCTGTTTTTCAAGCAATGGCTTCAGTAGATACCGGAATTAGAATGAACGGAAGAGATT
+
A-#AAFJJJJFJJFJJJJJAJJJJFJJJJJJFJJJJJFJAAFFFJAFFJ<AAFJ-AJJ-<F-77-A77-7-7AFF7FFA<-7--7777FA-)AJ7A7A<-
@J00113:320:HFYYVBBXX:1:1101:29843:1261 1:N:0:NCTCTGTA
CANTTGACTGCAGCGCGTGCCGCCCTTGGCGTGCAGGCCGCCCATGCCATCCTAGGCATGGCGCCCCCGCATATCCCACCCTCAAGCCCACGACACGCGA
+
AA#AAF<FAFFJFJ-AAF<FJAJJJJFJJJJJJJJA7AAJJFAJJJJJJJJJJJFF7A7FJF<JJJJJ<7A<A<-77FFFJFA-F-AAJJJ<FJJJ)<-7
@J00113:320:HFYYVBBXX:1:1101:29904:1261 1:N:0:NCTCTGTA
AGNTGGCACAGCCATCATCAATACCGAAAGGGTAGTTGATTGGAATGCCACCACAGGAGGTTCTGCAGAGGCTTGCTTGAGCTGAGATCGGAAGAGCAGG
+
AA#-FJJJJJJJJJJJJJFFJJJJJFJJJJFJAAF-<FJFJ<AFJJFJJFJAJFJFAF-7AAA-AAF7AF-A-7F<-7-7-77AF7J-7-)7A)A<J-))
@J00113:320:HFYYVBBXX:1:1101:29985:1261 1:N:0:NCTCTGTA
GCNTATCAGCAGTGGGGAATTTTCCGCAATGGGCGAAAGCCTGACGGAGCAATGCCGCGTGGAGGTAGAAGGCCCACGGGGCGGGAACTTCTTTTCCCGG
+
AA#FF<JJJJJA7FJJJJJAFJJJJJJJJJJJJJFJJJFJJFF7JFJJAA<J<-AAJJAJJFJ-F7FAFJ--7JF<A--7-7----7)7-7A7--7AJ)-
@J00113:320:HFYYVBBXX:1:1101:30249:1261 1:N:0:NCTCTGTA
CTNGAGACAGCTTTTTCATCAAAGGGACCTAACACCATTACACCAGAGATCCTTAAGGTTTTCCAAGCAACTCAACATTCTCTGTGCACTCTGCTCGCTA
+
AA#FFJJJJFJ<FAJJJJJJJJJJFFJJJJJJJJJJJ<FFJJFJFAF<A-<A<-AJ<--A-AFJJJ-7-FJ-<AJJ<--7-7<----FF-)77<-7)-)7
@J00113:320:HFYYVBBXX:1:1101:30716:1261 1:N:0:NCTCTGTA
CCNCGTCTGCACCGCCCTTAGAAATTGAAGCAAAATACACATGCATGTAGACAACACAAGTCTTCTGTCAGGGTATTTCACCAAACTTAAATGTTTTGAA
+
AA#FFJJJJJJJJ7FJJJA<<FJJ<F<FFFJJJJJAJJJJJ77FFFFFFJFJJJJJJJJ77AF-<-7-7AF-JJJ7F<<J-FJJJJ7--<AA7------7
@J00113:320:HFYYVBBXX:1:1101:30736:1261 1:N:0:NCTCTGTA
CGNGAATCAGCTCTGGCAAGTGGGACTATGGGAAAGCTTCATGGTCGTGTTTTAATTGCTGGTACGGGGTGCATGTCTTATGGGACTACTAAAGATTGAA
+
AA#AAJFJJFJFJA7FFJJ<-77FA<-F<JFFFJJ7AFFJJJFJFFJJF-FFFJJA-777<-7AJJF77A-AAJ--7--77A-7----7---<-AJ---A
@J00113:320:HFYYVBBXX:1:1101:32075:1261 1:N:0:NCTCTGTA
AGNCTATCAGCCCTGTCCCCTCCGTGCTCAGTCTCTCATCCACCAGTGCCACTGCTGGCCCTGCCGACCCTGAAATCGTAAGAGCGGTGCAGCAGCAATG
+
AA#AFFAJJJJJJA77FFFF7AFF--7-7F<<JJJ--FFFJJFJJ-<AJJJ--7F-77A<7--7A-A-7A<-777----7<-7-7--7))7)-))77A--
@J00113:320:HFYYVBBXX:1:1101:1316:1279 1:N:0:NCTCTGTA
TANTGATCTGCTCCGCACTCTATCTCAAGCGGCCCCGGACGCATGTCGGGGTTGAATCACTCAGGTCCTTCCTTGGTCGCGGTTGCTCGTCTGGCTAACG
+
AA#FFJJJJJJFJJJJJJJJJJJJJJJJJJJJJJJJJJJJJJJFFJJJJJFFJJJJJJJJJFFJ7JJJJFFJJJJJFF<FAJJ<A<--AFJJF7AA<A-A
@J00113:320:HFYYVBBXX:1:1101:1377:1279 1:N:0:NCTCTGTA
CGNATCAGCAGAGTCTCACCACTGCCGGGGCAAGCTGTGATGCAATCTCTATAAGAACATGTCAAGAAACTGAAGGACCCATTTGTGACTACACTGGAAA
+
AA#FFJJFJJJJJJJJJJJJJJJJJJJJJJJJJJJFJJJJJJJJJFJ-FFJJJJJJJJJJJ-AAJFFJJJFFJ--<7FAFJF7-<<AFFAFFJ-A<<FJJ
@J00113:320:HFYYVBBXX:1:1101:1458:1279 1:N:0:NCTCTGTA
CGNCGCATCTGTGCATAACTCCTGTGTTGCGGCCTCTACCACGGCCACCGCGAGCCATGTTTGCATTTGATGAGCCGCAGAGATCGGAAGAGCGGTTCAG
+
AA#FFJJJJJJJJJJJJJJJJJJJJJJJJJJJJJJJJJJJJJJJJJJJJJJAJJJJJJFJFJ-<F<7A<FAFFAJAFAFAFAJ-F7AJJFJA<AJ))7-<
@J00113:320:HFYYVBBXX:1:1101:1479:1279 1:N:0:NCTCTGTA
CGNCACTGCACCAGGAGGCCTGTTCTTTGGCTGAAGTAGCCCCACACTGTGTGCCTCATAATCTCCACGTTTCTGCTGAGATCTGAAGAGCGGTTCAGCA
+
AA#FFJJ7FJJJJJJJJJJJJJJJJJJJJAJJJJJFJJJJJJJJJJJJJ7AJFFJJJJFJJJJFJJFFF<AFJF7F--FFF7A---7-<FA<-7<A7-7J
@J00113:320:HFYYVBBXX:1:1101:1519:1279 1:N:0:NCTCTGTA
CCNCGTCTGCAGGCATCGGGCCGTATAACCTATAAAAAAGAGATGGTTGTGGTGCGAAGGCACCTACGTCACCCGGCCCGCGCGCAACCCCGCCCCGCTA
+
AA#FFJJJJJJ-FFJJJJJJJJFJJJFJJJJJJJJJJJJJJJAFAJJFFJAF--AFFJ-AFFJFAJJJAJFF77-77--7<7FAF-FA<FA--7AAF)-7
@J00113:320:HFYYVBBXX:1:1101:1580:1279 1:N:0:NCTCTGTA
CTNACGGACAAGATCGGAAGAGCGGTTCAGCAGGAATGCCGAGACCGATCTCGTATGCCGTCTTCTGCTTGAAAAAAAAAAAAGGTTTTGCAGTCGTCGT
+
A<#AFJJJJJJFJJJJJJJJJJFJJJJJJJJJJAJJJJJJJJAJJJJ7-7AJFF7JJJJJFJJJJ<FF7AJFFJJJ<-FJ<-7-7---7AA77<))7)))
@J00113:320:HFYYVBBXX:1:1101:2128:1279 1:N:0:NCTCTGTA
AGNCTATCTGCTGGTTGTGAAATCCCATGCAGGCGTTGAGCTTGAGCTCCCCGGCCTTAAGTAGGGGTACGGAACCCCTTCTGAAATGGTATCAAAGTCA
+
AA#FAJJJJJJJJJJJJJJJJJJJJJJJJJJJJJFJJJJFJJJJFJFJJFAJJFJJJJJJ-FF7AFA-AJJAFJJJJJJFJJJF<7JFJAAA-A7A7---
@J00113:320:HFYYVBBXX:1:1101:2473:1279 1:N:0:NCTCTGTA
AGNGGCCTGCGCTATAGTAACCAGGCCCACCAATCTTGGCCAAACCCACTTGGCCTTGCATCCCCTCCCTTCCATACTGCTGAGATCGGAAGAGCGGGTC
+
AA#AFJJJJJJJJJJJJJJJJJJJJJJFJJJJJJJJJJJJJJJJJJJJJAFJJJJJJJJJJJJJJJJJJ77AFJ<A77AF7FF<F<FJFFF<<<AAA)-A
@J00113:320:HFYYVBBXX:1:1101:2615:1279 1:N:0:NCTCTGTA
AGNATTCTGCTACAACATAACATGCATCATTGAGGCTTCTCCAACAGGCATGCATTATCAGTTTTGAAGGGCAACATAGCACATGCCATGCTAGATCTAT
+
AA#FFJJFJFJJJJJJJJJJJJJJJJFFJJJJJJFJFJJJJJJJJJJJJJJJJJFFJFJJJ7-7FFFJFFJJJFJJFF77AFJ---AFAFFFJFJ7A-AA
@J00113:320:HFYYVBBXX:1:1101:2696:1279 1:N:0:NCTCTGTA
TGNCGTACTGCATATGTGGGGTGTGATCCAACAATAGTGACGCAATTGCTAGAGAAATCTGATAGGTATGTTGTCTATCTCGGCGTCAAAGATGAGAAAA
+
AA#FFJJJJJJJJJJJJJJJJJJJJJJJJJJJJFFJJFJJJJFAAAAJF-77FFJJJ<AFFJFJJJJ<-A<FFJJA7-A-7FJFFAFAJJJAAFA-AFAF
@J00113:320:HFYYVBBXX:1:1101:2757:1279 1:N:0:NCTCTGTA
GTNCGTGTCAAGATCGGAAGAGCGGTTCAGCAGGAATGCCGAGACCGATCTCGTATGCCGTCTTCTGCTTGAAAAAAAAAAAAACACAACGAAGATAGTT
+
AA#FFJJJJJJAJJJJJJJJJJJJJJJJJJJJJJJJJJJJJJJJJJJJ77JJJFJJJJ-FJ77JJFJJFJJ<FJAFAJAJA----7-------7--77-7
@J00113:320:HFYYVBBXX:1:1101:2777:1279 1:N:0:NCTCTGTA
AANCGTTCTGCTTGCCATTTTAATGGAGAAACACTTTACAATGTATCTGCTTTGGAATCTGGGGCTGTTGGCTATGGAGTCCGCAAAGAGCAAATGTGAT
+
AA#FFJJJJJJJJJJJJJJJJJJJJJJJJJJJJJJFJJJJJJJJJFJJJJJJJ-FAFJJJFJA<J7FAJFFF<JFFFFJFFJJJJFJJFJJJJJJAAFFF
@J00113:320:HFYYVBBXX:1:1101:2798:1279 1:N:0:NCTCTGTA
CTNGCTCTGCTCGGACTGCACTGATACAGCTACTGTTTCAATGGCTTTAGGCCATGGGAGGATCGGGAAAAGGTTTTATGCCATGACGATGAGCATTACA
+
AA#AFFJJJJJJJJJJJJJJJJJJJJJJJJJJJJJJJJJJJJ<JJFJJJJJJFFAJJFFAJJFJFJJFJJJJJJFJFJFAFFJ-AAJJJJFA<FJAJJFJ
@J00113:320:HFYYVBBXX:1:1101:2920:1279 1:N:0:NCTCTGTA
TCNCACTGCCGTACTCCCATCGGTGGGAAGTGTAAGTGAGGTGGCAAAGGTGCGCGCGTGTGATTACGGGTCCCCGCCCATTCTTTTTTCTTCTGCTGAG
+
AA#FFJJFJJJJJJJJJJJJJJJJJJJJJJJJJJJJJJJJJJFJJJJJJJJJJJJJJJ-FJJJFJJJAF<JJJFJJAJFJ-7A-FJFJFJFAJAFJA7FA
@J00113:320:HFYYVBBXX:1:1101:3041:1279 1:N:0:NCTCTGTA
GGNTAGACTGCACGAGTGCTTCTATCTCTGTTGGGAGTTCTACCAAATGGATGCAAGAATTCAGATAGAGCCCTCTTAGACAAATCAAGCTGCATAAAGA
+
AA#FFJJJJJJJJJJJJJJFFJJJJJ7JJJJJJFFJJJJJJJJJJJJFFJJJJJJJJJJJJJJJJJJJ<JFAJFJA-7-7FFAFFFJJFA-7)<-<AA7<
@J00113:320:HFYYVBBXX:1:1101:3062:1279 1:N:0:NCTCTGTA
TTNCGATCAGCAAAGGGGCTGGAGTATCTTCACAAGGAAGCTGTACCTCCTATTATCCACAGAGATGTCAAGACCTCAAATATTCTTTTGGATTCTGATT
+
AA#FFJFJJJJJJJJJJJJJJJJJJJFJJJJJJJJJJJJJJFFFJJJ-AJ-AJFJ<FA<FJF<AJJA-<FJJFJ-<7AJJ-F7--7--77-A---7<<-7
@J00113:320:HFYYVBBXX:1:1101:3102:1279 1:N:0:NCTCTGTA
GTNACAGACAGCATGTAAGTTTCTCCGGCGAAAGTGTCAGCCGGAGTGTGTGTTTGCGCCATACTTCCCACCGGACCAACCCCAGAAGTTTGCCAACGTG
+
AA#FFJJJJJJJJJJJJJJJJJJJJJJJJJJJJJ<JJJJJJJFJJJFJ<JJJFJ7FJJJJJ<FJFFJFJFJJJA-A7FJJJAJJAJJJ7--<AJJJA)-7
@J00113:320:HFYYVBBXX:1:1101:3204:1279 1:N:0:NCTCTGTA
CGNATGGTCAGCCATTACAAGCCAATCACTCCGAGCTGAAGGAAGCATTTTGCAAAGTGTTGCGAAATCACCCTTTTGTTGCGAAGTGATTTCGCAGCAT
+
AA#FFJJJJJJJJJJJJJJJJJJJJJJJJJJJJJFJFJJJJJJJJJJJFJFJJJJJFJAJF-A-AAJ--FJFJFJJ<FJJ-FJ-AJF7AA-7<-A77A<A
@J00113:320:HFYYVBBXX:1:1101:3265:1279 1:N:0:NCTCTGTA
TCNTAGTCTGCTACAATTCCAAGTATGGGAAGTCCCACTTGCATTGCATCCATCTCTCTCTCTCTCTCTCTCTCTCTCCCCTTATCTTTCTGCAGAGATC
+
AA#FFJJFJJJJJJJJJJJJJJJJJJJJJJJJJJJJJJJJJJJJJ<JJFJJJJJJJJ<-7AJJJFJJJ<AAFAAJJAFFFAAJJJFJJJJ<7<AJJ)777
@J00113:320:HFYYVBBXX:1:1101:3305:1279 1:N:0:NCTCTGTA
TCNTAGTCTGCTCCAGCTCCTGGAATTCCTGGTGGAAGCGGCTACGCTCCGCTTCCTGCCGTTGGGCCTCCTCCCAGGCTGTCTGTATGACAGCAGAGAT
+
AA#FFJJJJJJJJJJJJJJJJJJJJJJJJJJJJJJJJJJJFJFJJJJJJJJJJFJJJJJJJJJJF<FFAAFJJJJJAJJJA-F-FFJ<<FFA7<J)-7A<
@J00113:320:HFYYVBBXX:1:1101:3407:1279 1:N:0:NCTCTGTA
TANCGTGTCAGCCAGCTATGGTGCTGAACCAGTTGAACCGGTTCCCAACCAGTTCAGCTGGTTGATAAAAAATCCCAAATGCGGTCAGAAAGTTTCTAAG
+
AA#FFFJJJJJJJJJJJFFJJJJJJJJJJJJJJJJJJJJJJ<FJJFJJJJJJA-<JFJ7AFJFJFAAJJFJJFJ<JAJJF-AAA<<FJJJFF---<--7<
@J00113:320:HFYYVBBXX:1:1101:3528:1279 1:N:0:NCTCTGTA
AGNCCTGCTAATACCCCGTAGGCTGAGGAGCAAAAGGAGGAATCCGCCCGAGGAGGGGCTCGCGTCTGATTAGCTAGTTGGTGAGGCAATAGCTTACCAA
+
AA#FFJJJJJJJJJJJJJJJJJJJJJJJJJJJJJJJJJJJJJJJJFJJJJJJJFFAFJJ-<7<AF<<JJJFJFJFJ<A-F-AFJJJJF<FAJJAFJJF7A
@J00113:320:HFYYVBBXX:1:1101:3549:1279 1:N:0:NCTCTGTA
ACNTGTACAGCTTGCCCCTCATGCAGATTGGGCATGTTCAAAGGGATCTTAATAATGAGTTATTCCGGTTTTTCTGTAACAAATCTTTCATATTAGAAAT
+
AA#FFJJJJJJJJJJJJJAJJJJJJJJJJJJJJJ<JJFFJJJ<FJJJJJFJJJFJFFJFJJJA-A7-A--A-F<<<77<A7FJ<F<FAJFAJFJJAAFA-
@J00113:320:HFYYVBBXX:1:1101:3589:1279 1:N:0:NCTCTGTA
TTNGAAGACAGCCTGAACCCACGAATGTAGGTGAATAACCATCAGCTTTCCTTCAACTTCAACCTGTACCCGCCCGTAAATACCTGGCCAATTGCTTCAC
+
AA#FFJJJJJJJJJJJJFJJJJJJAFJFJJJJJJJJJJJJJJJF7JJJJJJFFFJJJJFJJJJFF-<AFFJ7AJFAJ<FJJJF7-----7FJJ<FJAJAJ
@J00113:320:HFYYVBBXX:1:1101:3610:1279 1:N:0:NCTCTGTA
ACNAGAGTCTGCAAAGCTTGAAGCATCTCCGTGCTTGTGGCTTAAATTCAACATGTTGCCAATTGCTTTCTTTGTCAGGTTTATGCTCCTTAGAGAAGCT
+
AA#FFJJJJJJJJJJJJJJJJJFJJJJJJJJJ<JJJJJFFJJJJJJJJJJFJFFFJJFFJ<JJJFJJFJFJJJFFF777AFJFJFFAJFJ-7-<AFF-<J
@J00113:320:HFYYVBBXX:1:1101:3975:1279 1:N:0:NCTCTGTA
ATNGTATCTGCCTCGCCAGCAAACAGTGCCACCACCCTCTCATCCGACACTAGCTCGGCCACCACCTTGGCTCTCGCCCGAGCCCCCTCACCGCTACCGC
+
AA#FFJJJJJJJJJJJJJJJJJJJJJJJJJJJJJJJJJJJJJJJJJJJJFJJJJ-FJJJJJJJJJJJFJFJ7F<JJAFJFF<AFJJJ<JFJJAAFFFF-A
@J00113:320:HFYYVBBXX:1:1101:4036:1279 1:N:0:NCTCTGTA
GTNTGAACAGCCCTCATGGCAACTGTTGCCTTTGGCAAAGCAGTCGCTACAGGTGGCAAAAATGGAGACAATGGCACATCAATCCTTGAGCAGAGAGCGG
+
AA#FFJJJJAJFJJJJJJJJJJJJJJJFJJJJJJAJJJJJJJFJJFJJJJJFJJJJJJJJJJF<<FJFJJJF7FJJAF7-<AFFJ<7FJF7A7FF<A7JJ
@J00113:320:HFYYVBBXX:1:1101:4137:1279 1:N:0:NCTCTGTA
ACNATGGACTGCTAATACCCCGTAGGCTGAGGAGCAAAAGGAGGAATCCGCCCGAGGAGGGGCTCGCGTCTGATTAGCTAGTTGGTGAGGCAATAGCTTA
+
AA#FFJJJJJJJJJJJJJJJJJJJJJJJJJJJJJJJJJJJJJJJJJJJJJJJJJFJJJFJJFJFF<JJJJJJJJJJFJ-7-AAFJ<<A)AAJJ-FAFFFJ
@J00113:320:HFYYVBBXX:1:1101:4361:1279 1:N:0:NCTCTGTA
GTNCGTGTCTGCCCCTGCTCGGGAATGGGTCCATATGTGGGTTCAGGAGGAGGAGGACTTCGACTCCCAACTCTTTCTTGATCAGGGAGTTGCTGAGATC
+
AA#FFJJJJJJJJJJJJJ<JJJJJJJJJJJJJJJJJJJJJJJJJJJJJJJJJJJJJJJJJJFAJFJJJJJJ-AJFJFJJJF-AAF7FFAAA<A-FJA7-A
@J00113:320:HFYYVBBXX:1:1101:4401:1279 1:N:0:NCTCTGTA
TCNCAAGTCAGCCGGGCGCTCCGGACCCTCCCGATGATCGTCGTGCTCGCCTCAGCCTGCTGAGATCGGAAGAGCGGTTCAGCAGGGCCGAGACCGATCT
+
AA#FFJJJJJJJJJJJJJJJJJJJJJJJJJJJJJJJJJJJJJJFJJJJFJJJJJJJJJ-AF<AJFAF7FFF7JJJJJFJJJJJF<-AJAAJJ<JJFJ7<F
@J00113:320:HFYYVBBXX:1:1101:4462:1279 1:N:0:NCTCTGTA
GTNACAGACTGCAACTTCTTCGTTTCAACTCCGAATTGCACACCGTTTGAAGCATTGGATTGTTGACTTCCTGAGCTTTGAAATGGTATATAGCATGCAT
+
AA#FFJJJJJJJJJJJJJJJJJJJJJJJJJJJJJJJJJJJJJJJJJJJJJJJJJJ<JJJJJJJJJJJ7FJJJJJFFJJJJFJJFFJJAAFFJJJJJ7FFJ
@J00113:320:HFYYVBBXX:1:1101:4482:1279 1:N:0:NCTCTGTA
GANCGAATCTGCTCCCATTTCGCTCGCCGCTACTACGGGAATCGCTTTTGCTTTCTTTTCCTCTGGCTACTAAGATGTTTCAGTTCGCCAGGTTGTCTCT
+
AA#FFFFJJJJJAAFJJJJJJJJFJJJJJFJJJJJFFJF-7FFJAJ<JJ<F-AJAFJJFJJJJJA-F7JA7FA7J<-AA-FF-JJAA<AJFJF<FJF<AA
@J00113:320:HFYYVBBXX:1:1101:4503:1279 1:N:0:NCTCTGTA
CANGTATCTGCATCTTCCAAATGTAAGGAGAGACAAGGCAGTACGCATGGATGAAGGCTTCATTCTACTGCCAGTCCATAACCTGCACGGGCTGAGATCG
+
AA#FFJJJJJJJJJJJJJJJJJJJJJJJJJJJJJJJJJJJJJJJJJJJJJJJJJJFFJ<JJJFJJJJJJJJJJJ<JAFFJJJJJJJJJJJFJJFJJJJJ7
@J00113:320:HFYYVBBXX:1:1101:4523:1279 1:N:0:NCTCTGTA
CGNCGCATCTGCTCACTTGCTTTCTACTCCTCAACCCGCTCACGTTATACACTTGGTGATCCGCCCTTGCCTGTTGCAGAGATCGGAAGAGCGGTTCAGC
+
AA#FFJJJJJJJJJJJJJJJJJJJJJJJJJJJJJJJJJJ<JJJJJJJJJJJJJJFJJJFJJJ-FJJJAAJJ<AJFJAA7F<JJJJAAJJJAJF<FJFJAJ
@J00113:320:HFYYVBBXX:1:1101:4564:1279 1:N:0:NCTCTGTA
CGNCGCATCAGCGGAGTCCTTGGCTTCCTTGGATTTGTCAGCCGTATAATCCTTGGATTCGCGCATCTTCTCTTTCGCCTCCTGGGCCTTCTGGGAGGCA
+
AA#FFJJJJFJJJJJJJJJJJJJJJFJJJJJJJFFFJJJJJJJJJJJJJAJJJJFJJFJJFJJJJJJ7FJ-A7JJJ-AJJFJF7FJJJ-)FJJFJJJAFJ
@J00113:320:HFYYVBBXX:1:1101:4645:1279 1:N:0:NCTCTGTA
TGNAAGAACTAGATCGGAAGAGCGGTTCAGCAGGAATGCCGAGACCGACCTCGTATGCCGTCTTCTGCTTGAAAAAAAAAAAGGACGCGCTGTTACGCGC
+
AA#FFJJJJJJJJJJJJJJJJAJJJ<<JJJJJJJJJJJJJJF<FJJJ<-77FJJJJJJAJ-AAFJ-FF-<<A<J<<FJJJ<7--7--)--))A---7-7-
@J00113:320:HFYYVBBXX:1:1101:4685:1279 1:N:0:NCTCTGTA
CANTGTTCTGCAGAATCAGTGCGATTACTTGGGTCTGTCAGAATTCTAGTCTTTTCCATTTTGTTTTGCAACATATATTGACATGATTGACTTTGCTACA
+
AA#FFJJJJJJJJJJJJJJJJJJJJJJJJJJJJJJJJJJJJJJJJJJJJJJFJFFJJJFFJJ<FJAFAFJJJJJJJJJFFAFJ<F7-7<FAFJ-FF7AFJ
@J00113:320:HFYYVBBXX:1:1101:5010:1279 1:N:0:NCTCTGTA
GANCATGACTGCCATGGCAAGAAAGCGTATGGGAAAGAAAGGACTGGACTGACAGGAGAGGGAGATTAAGAAGGTAAGGCTTGCTGGCAAGGCTGGGAAG
+
AA#FFJJJJJJJJJJJJJJJJJJJJJJFJJJJJJJJJJJJJJJJJJJJJFJFJJJJJJJJJJJJJJJJJJJJJJ-FF<7F77-FFFFJJJ<FFAAJJFJ7
@J00113:320:HFYYVBBXX:1:1101:5091:1279 1:N:0:NCTCTGTA
AANCGTTCAGCCTTCACCTCATCCACCTTCACATTCTCCGGCAATCTGAACCGCCGCATGAACTTGCCGCTGAGATCGGAAGAGCGGTTCAGCAGGAATG
+
AA#FFJJJJJJJJJJJJJJJJJJJJJJJJJJJJJJJJJJJJJJJJJJJJJJJJJJJJJJJJJJJFJJJJJAFJFJJ7F-FFAFFJFF<7FFAFFJ<FF<A
@J00113:320:HFYYVBBXX:1:1101:5112:1279 1:N:0:NCTCTGTA
TTNCACCAGCGAGCGCCGGAGCCGATCTTCTGATAGTCTTGAAGAACTCTCTTGATGTCGGATTCAGTTTGCTCCATTTTCGATGTCAGCAGGATGTCAT
+
AA#FFJJJJJJJJJJJJJJJJJJJJJJJJJJJJJJJJJFJJJJJJJJJJFJFJJJFFJFJJJA<FJJJJ<AFAJJJFJ-FF<A<JFJJFJJJ7JFF7JFA
@J00113:320:HFYYVBBXX:1:1101:5213:1279 1:N:0:NCTCTGTA
GTNATGGTCAGCAGTTCGAAAGGTTGACCTATTCGGGAATCTCCGGATCTATGCTTATTTTCAACTCCCCGAAGCATTTCGTCGCTTACTACGCCCTTCC
+
<A#FFFJJJJJJJJJJJJJJJJJJJJJJJJJJJJJJJJJJJFFJJJ<<FJJJJJJJJFFJJJJJJJJJJJ<FJFFFFJJAFAJ<AFFJJJJJ7FJJ<FJJ
@J00113:320:HFYYVBBXX:1:1101:5254:1279 1:N:0:NCTCTGTA
ATNCGGACAGCAGGAAATCTAGGGGAACACCTCAAGGATGCTTCAAACCTGCAAATATATGCCATATGCACGGCATGATTACAAGTGACACACGGCTAAT
+
AA#FFFJJJJJJJJJJJJJJJJJJJJJJJJJJJJJJJJJJJJAJJJJJJJFJJFJJJFJJJFJJJJJFJJJ<FF7A<FFJ<FJJFAAJJJJJJ<AFJJJJ
@J00113:320:HFYYVBBXX:1:1101:5355:1279 1:N:0:NCTCTGTA
CANGTATCTGCGGCGAGTTCATGCCCTCCGGCGGTGGCGGCGGAGGTGATGCGGCTTCGCTGACGTGCGCGGCGTGCGGGTGCCACCGCAACTTCCATCG
+
AA#FFJJJJJJJJJJJJJJJJJJJJJJJJJJJJJJJJJJJJJJJJJJJJJJJJJJFFJJJJJJJJJ7FFJJAJJJJAFAF-77AJJJ<JFJJJ<JJJ<FA
@J00113:320:HFYYVBBXX:1:1101:5436:1279 1:N:0:NCTCTGTA
TCNAGTTCAGCGTCTGAACCACCCCTGCGGCTACATGGGTCGACCCAGGCTTGATCAGCTGGAAATGGGAAAGCCACTCCACGATGATCGCCATAACGAA
+
AA#FFFFJJJJJAFFFJJJJJJJJJ<JJA<F7FJJJFFFJJJJJJJJ-AFJFJJAFA-FFA<J7J-<-<A-AAJFF7-7FFJ<----7-AAJAF-AF--7
@J00113:320:HFYYVBBXX:1:1101:5457:1279 1:N:0:NCTCTGTA
CANTTACTGCCAATTTCGTTGCTGTGTAGGGGTGTTTTAAATACCTTGGAGAAGATATAGGGTTTGATCTAACAGTAGGAGATTCAGGTCGATCCAAACT
+
AA#AFJJJJJJAJJJJJJJJFJJJJJJJJJJJJF-<JJJJJJJJJF<A-AA<F7JA<<FFJJ7FJAF-J7<<JJ-777FJ7AFFFJ-<-<AF-7FJJFJ7
@J00113:320:HFYYVBBXX:1:1101:5497:1279 1:N:0:NCTCTGTA
TCNCAAGTCAGCCCCAAAAATTCTCTTTCAAAACATGAACTGATCACTCAAATAGAAGCCCCAAAGTCCCCTCTAAAACGTGGATTAATTTCCTCCAAAC
+
A<#AF7FFJJJFAJJJJJJFFJJJJFJ<JFJJJJJJJJJJJFJ-FFA-FJJFJJ<FJFJFJJJJJ-<FJJJ<7--F7FA-7-77---A-<AFJ<AAJA7F
@J00113:320:HFYYVBBXX:1:1101:5619:1279 1:N:0:NCTCTGTA
GANGCATCTGCTCCTCCAGAATGCAATTCCCATATCACTTGCTCTCGAAGTGATGTGTCAGGTAAGCAAAGGCGGGTCCTTTGAAGAGGTATCCATCATG
+
AA#FFJJJJJJJJJJJJJJJJJJJJJJJJJJJJJJJJJJJJJ<FFJJJJJJJJJJFJJJJJFFJJJJJJJJFJJ7FJJJJ-FFJJJJFFJJJJJJJJF<A
@J00113:320:HFYYVBBXX:1:1101:5660:1279 1:N:0:NCTCTGTA
CANTAGGACTAGATCGGAAGAGCGGTTCAGCAGGAATGCCGAGACCGATCTCGTATGCCGTCGTCTGCTTGAAAAAAAAAAAAACCACAACATCAAGTCC
+
AA#FFJJJJJJJJJJJJJJJJJJJJJJJJJJJJJJJJJJJJJJJJJJF-AFJJJJJJJJJJJ-7F7FJJJFJJJJJJJJJJ77----7F7-7----7--7
@J00113:320:HFYYVBBXX:1:1101:5741:1279 1:N:0:NCTCTGTA
ATNCGGACAGCAGGATCATCCTCAGGATCCCCTTCATCATCCTCTCCTTCTTCACCCGAGAAATCTTCATCACCTGCATCATCTTCAGGGTCATCTGCAT
+
AA#FFJJJJJJJJJJJJJJJJJJJJJJJJJJJJJJJJJJJJJJJJJJJFJJJJJJJJJJJJJFJJFJJJAJJJJAJFJAFJ<F-AFJJ7A77A<FA77JJ
@J00113:320:HFYYVBBXX:1:1101:5802:1279 1:N:0:NCTCTGTA
CGNATCAGCAGTGGAGATGACATCCCAAAGAGTTTGGTAGCAGAGAGGAGTCAAAGCCCCGCCACCAACTGTAGCAGAGATCGGAAGAGCGGTTCAGCAG
+
AA#FFJJJJJJJJJJJJJJJJJJJJJJJJJJJJJJJJJJJJJJJJJJJJJ<FJJJFJJJJJJJJJJJJJJAJJJJJJFAF-A<-AFFFAA)A7FFFJJJF
@J00113:320:HFYYVBBXX:1:1101:5842:1279 1:N:0:NCTCTGTA
TCNGTATCAGCTATACCAGTTGGGGAGCTTGAGGTGGAACAGAAGAAAGGGACAGTTTCACTTGTCACTCTATATAGGCGACTGCAGATCGACTTCCACT
+
AA#FFFFJJJJJJJJJJJJFJJJJJJJJJJJJJJJJJJFJFJFJAJJJFFFJJJJ7FJAFJJJJJJJJAJ<AAJAJFFFJJJF7FJ-<7F7JJ<-AJAJJ
@J00113:320:HFYYVBBXX:1:1101:15828:1279 1:N:0:NCTCTGTA
CGNCGCATCAGCAGAGAACCATGGTACTGTAGACACTCCATTGCATAATAGTGGTCTTTCTCTTGTCCTATCCTGTAGTCTGGCTTCATCCATGTTTTGA
+
AA#FFJJJJJJJJJJJJJJJJJJJJJJJJJJJJJJJFJJJJJJJJJJJJJJ<FJJJFJFJJJJJJJJJJJJJJJFFA<AFAJFF7FFJFJJJJJJA<AAF
@J00113:320:HFYYVBBXX:1:1101:15950:1279 1:N:0:NCTCTGTA
ATNTCGTCAGCTTCCATACACACCACATAACGCATAACTGTCACAGCTATCCATTGGGGCGGATGAGTATAGGATCCAACCATGGGTTCGATCAATCCAA
+
AA#AFJJJJJJFJJJJJJJJJJJJJJJJJJJJJJJJJJJJJJJJJJJJJJJJJFJJJJJJJFJJJJJJJJJJFJFJ7AJFFJF-FF--7AJJJJJAA<JJ
@J00113:320:HFYYVBBXX:1:1101:15970:1279 1:N:0:NCTCTGTA
CGNATGGTCAGCTGGGAAAATAGATGAAACGGTGGACTTCCGATCTGCTAGGGACTCCCATGGCCATGGAACTCACACTGCATCAACTGCAGAGATCGGA
+
AA#FFJJJJJJJJJJJJJJJJJJJJJJJJJJJJJJJJJJJJJJJJJJJJJJJJJFAJJFJJJFJJJFJJJJJAJJJAFJ<FFAJJJJFAFJJJ<AFJ<<J
@J00113:320:HFYYVBBXX:1:1101:16112:1279 1:N:0:NCTCTGTA
GCNTATCTGCTGCAAAGTAAACCTTCCTTGTCAGTCCCATCAAGGTACTCATCCATCAATTCCCACTTGCTAAGCCTCCATGCTGAGATCGGAAGAGCGG
+
AA#FFJJJJJJ-FJJJJJJJJJJJJJJJJJJJJJJJJJJJJJJJJJJJJJJJJJJJJJJJJJJJJJJF7FAJJJJJJFJJJFJJJJJJJJJJJJJJ<JJJ
@J00113:320:HFYYVBBXX:1:1101:16376:1279 1:N:0:NCTCTGTA
ACNATGGACTAGATCGGAAGAGCGGTTCAGCAGGAATGCCGAGACCGATCTCGTATGCCGTCTTCTGCTTGAAAAAAAAAACATCCACGCGTCCACAAAT
+
AA#FFFJJJJJAJJJJJJJJJJJJJJJJJJJJJJJJJJJJJJJJJJJJ-7AAJJJJJJJA<A7FFJJFF<A7JFJJFJAJJ<7-----)))))-AF----
@J00113:320:HFYYVBBXX:1:1101:16559:1279 1:N:0:NCTCTGTA
TGNGCAACAGCATTTTCTCAGTCCTCAGATATTAGTTTTCAAAAAACTGGAAACAGAGTCGCCAAAAACGCCACCAACCTCCTTAAATTTTCTCATGCAA
+
AA#FFJJJJJJJJJJJJJJJJJJJJJJJJJJJJJJJJJJJJJJJJJJJJJJJJJJJJJAJJJJJJJJJJFAJJJJJJJJJJJFFFJJA77-<AFJFFJJJ
@J00113:320:HFYYVBBXX:1:1101:16681:1279 1:N:0:NCTCTGTA
CANTGTTCAGCTGCTGATCGGATGAGCGCAAATAGGCAACTGAAGCAGATCAGACAGCATGCTTCTCCTATGGGTGATGGGATGCAGAGACTGGCTCACT
+
AA#FFAJJJJJFJJJFJJJJJJJ<JFFJJJ<<FJJFJFJJFFFJJJJJJJJJFJJJFJJFFJ<JJ7FJ<F-7F7<A<-AF-A-77FAA<FJA-7A)F<J<
@J00113:320:HFYYVBBXX:1:1101:16701:1279 1:N:0:NCTCTGTA
ATNCGGACAGCAAAAGAGAGGATCTCCATTGCCATGTTCTTCAACCCCAAATCCTCAGCTCACGTTAAACCTGCAACCAGTCTGATAAATCCTCACAATC
+
AA#FFJFJJJJJJJJJJJJJJJJJJJJJJJJJJJJJJJJJJJJJJJJJJJJJJJJJJJJ-7AFJAFFJJJFAFFFJJFJJ7JFJJJJJJJJFJJJJJJFJ
@J00113:320:HFYYVBBXX:1:1101:16721:1279 1:N:0:NCTCTGTA
GTNGATACTGCCAGTAAAAGACGAACACTAACACAAATACGAAAGCAGGGGGCTGACCGGTTCTTTAGCTTTTTGTGCCCTCTTTTGGGTTGAGCTTATC
+
AA#FFJJJJJJJJJJJJJJJJJJJJJJJJJJJJJJJJJJJJJJJJJJJJJJJJJFJJJFAJ7J<F<FJFJFF<J<A--7--7--7A-----)F<F<-<--
@J00113:320:HFYYVBBXX:1:1101:17005:1279 1:N:0:NCTCTGTA
CTNATGTCTGCCGAGCTTGTTCGACAAGCTTGCGTAACCCACGGCTTCTTCCAAGTTATCAACCATGGGGTTAACCCAGATATTCTCCGTGCTACAGAGG
+
AA#FFFJJJJFJJJJJFJJJJJJJJJJJJJJJJJJJJJJJJJJJJJJJJFJJJJJJJJJJJJFJJJFFJFJAAAAAFJFJF<--F-AFJA)7<FFF7AJ<
@J00113:320:HFYYVBBXX:1:1101:17452:1279 1:N:0:NCTCTGTA
GTNTGAACTAGATCGGAAGAGCGGTTCAGCAGGAATGCCGAGACCGATCTCGTATGCCGTCTTCTGCTTGAAAAAAAAAAATAAACAGCCTGGATAATAC
+
AA#FFJJJJJJJJJJJJJJJJJJJFJJJJJJJJJJJJJJJJJJJJJJ-AFJJJJJJJJJJJF-A-FFJJAAJJJJJAFAJ7-7-----7)7<))-7----
@J00113:320:HFYYVBBXX:1:1101:17837:1279 1:N:0:NCTCTGTA
GTNCAAGATCGGAAGAGCGGTTCAGCAGGAATGCCGAGACCGATCTCGTATGCCGTCTTCTGCTTGAAAAAAAAAAAAAATATTACATCATAACTCAACA
+
AA#FFJJJFJJ7JJJJJJJJJJJJJJJJJJJJJJJJJJJJJJJ<FJJJJJJJJJJJJJJJJJJJJJJJJJJJJJJJ-777----7<----------7---
@J00113:320:HFYYVBBXX:1:1101:17939:1279 1:N:0:NCTCTGTA
AGNCCAGCTAAAAGGTATGGCTATAGCATGGGGGATAGGACGGATTGATGGGTGAAGGAGTTGGGTCTTGGGCAGAGATCGGAAGAGCGGTTCAGCAGGA
+
AA#FFJJJJJJJJJJJJJJJJJJJJJJJJJJJJJJJJJJJJJJJJJJJFJJFAJJJJJJJFJFJJJJJJJJJJFJJFFAF-FAFFF-FFFFFJJJJJF<F
@J00113:320:HFYYVBBXX:1:1101:18061:1279 1:N:0:NCTCTGTA
AANAGTGACAGCTAAATTGGGTAAAGTCAGTGGCCACAGGCCATGAACTGAATAAAATCACCGGCCAATGCCACCGCTGTCGCAGAGATCGGAAGAGCGG
+
AA#FFJJJJJJJJJJJJJJJJJJJJJJJJJJJJJJJJJJJJJJJJJJJJJJJAJJJJ<<JJJJAJJJJFFAJJJJFA-7F<JJJJ<7FAFJFAJAJAFF<
@J00113:320:HFYYVBBXX:1:1101:18081:1279 1:N:0:NCTCTGTA
TTNCACCAGCCATGGGGTTTGTTTCTGCCTTTAAATGGGGTTGGATTTGTGTTTCTATGTTCCCTTGGGACAGGGTATGGCTGAGATCGGAAGAGCGGTT
+
AA#FFJJJJJJFFJJJJJ<JJJJJJJJJJJJJJJJJJJJJJJJJJ<FFJFFJAJJFJFFJJJJJFJJFFJJJ<F7F7-7FFFAJJJ-FAAJJAJJJ<-)7
@J00113:320:HFYYVBBXX:1:1101:18122:1279 1:N:0:NCTCTGTA
GTNATGGTCTGCCAGCGACTTCCCAGCCTTGCCAGCAAGCCTTACCTTCTTAATCTCCCTCTCCTGTCAGTCCAGTCCTTTCTTTCCCATACGCTTTCTT
+
AA#FFJJJJJJJJJJJFJJJJJJJJJFJJJFJJJ7FJJJJJJJJJFF777FFJJJJJJFJJFJJF<-7FA-7<F7AA<FF-7<-<F-AJAFJ-A7<A<7-
@J00113:320:HFYYVBBXX:1:1101:18264:1279 1:N:0:NCTCTGTA
CTNTGGACAGAGATCGGAAGAGCGGTTCAGCAGGAATGCCGAGACCGATCTCGTATGCCGTCTTCTGCTTGAAAAAAAAAACATCATCCTTACTACTATA
+
AA#FFJJJJJJAJJJJJJJJJJJJJJJJJJJJJJJJJJJJJJJJJJJJ<FJJJJJJJJJJFJ7AJJFJFF7FJJJJFFAJJ---7--77-7---7-----
@J00113:320:HFYYVBBXX:1:1101:18406:1279 1:N:0:NCTCTGTA
GTNACGACTGCGGCGCAGATGTCGCCGGCGACCGGATTCTGAGGCAACATCAAGGCCGATAAGGAAGTCAAACCCCCGTGAGCTCGTCCTCCTTTGGGTA
+
AA#FFJJJJJJ7JJJJJJJJJJJJJJJJJJJJJJFJJJJJJJJJJJJJJAJJJFFJFJJAJJ<FFJFAJFFJJJJJA7JFJJJ7FFJJJ7FA7-FF<AJJ
@J00113:320:HFYYVBBXX:1:1101:18487:1279 1:N:0:NCTCTGTA
AANCGTTCAGCCCTCGCACGCAACAGCAGTCACCCCGTGCCCCGTACACGCTGAGATCGGAAGAGCGGTTCAGCAGGAATGCCGAGACCGATCTCGTATG
+
AA#FFJJJJJJJJJJJJJJJJJJJJJJJJJJJJJJJJJJJJJJJJJJJJJJJJJJJJJAJJJAJJJJFJJJJFJJJJAJJ7FJ7FFFJFJF-<7FJJJJJ
@J00113:320:HFYYVBBXX:1:1101:18548:1279 1:N:0:NCTCTGTA
ACNATGGACTGCTAAGTAGGTTGGTGGTGAAGGATTATGGCAAAGTTGTACTTGGTGAGAGCTTCCACTATCCTGTTCCTTACCCTATCAAGCCTTGCAC
+
AA#FFJJJJJJJJJJJJJJJJJJJJJJJJJJJJJJJJJJJJJJJJJJJJJJJJAFJJJ-FFFFJJJJJFJJJJJFJFFJJAFJJJFFJJFJAAAJAA<<J
@J00113:320:HFYYVBBXX:1:1101:18568:1279 1:N:0:NCTCTGTA
ATNAGTTCTGCACCCCGGACGCGTCCCATGCCCCCCATTCGGGCACGCCCCCCCCCCCCACCAACCAATTGCCCCCCCCCCCACCCCGGCCCCGCCCCCC
+
AA#FFJJJJJJJJJJJAJJJFJ<AJAA7-7<JJJJJ<-7F-F-7-7-7FJ-7FAFJJJ------7------<AAAJAFAJFF7--7<)))A--)-AF---
@J00113:320:HFYYVBBXX:1:1101:18588:1279 1:N:0:NCTCTGTA
TGNGCAACAGCAGCCATTCTGGAAAGGACGACAATCCTGGACAGCCACCAAGAGTGAAGTGGCAAAGAGACATAAGCTTGTGAAGACCCCATTCGAACTG
+
AA#FFJJJJJJJJJJJJJJJJJJJJJJJJJJJJJFJJJJJJJJJJJJJJJJJJJJJJJJJJJJJJJFJJJJJJJJJFJ7F<AFJJJJJFAJA-AJJJ7--
@J00113:320:HFYYVBBXX:1:1101:18670:1279 1:N:0:NCTCTGTA
ACNTGTAAGATCGGAAGAGCGGTTCAGCAGGAATGCCGAGACCGATCTCGTATGCCGTCTTCTGCTTGAAAAAAAAAAAAAGACAATCATGAAGCAATAA
+
AA#FFJJJJJJJJJJJJJJJJJJJJJJJJJJJJJJJJJJJJJJJJ-7FJJJJJJJJJ<J<JJFFJJJJJFJJJJFFAF7-7--77-----7--7------
@J00113:320:HFYYVBBXX:1:1101:18730:1279 1:N:0:NCTCTGTA
TGNTACCAGCAGTGGGGAATTTTCCGCAATGGGCGAAAGCCTGACGGAGCAATGCCGCGTGGAGGTAGAAGGCCCACGGGTCGTGAACTTCTTTTCCCGG
+
AA#FA7JJJFF7JJFJJJAFFJJJJFJJJJJJJJ7JJFJJJFJ<JJ<A-AAJJ7FAJA777-77--77FA-77A--77<--77-7FJJ7AJ7-7A-A-))
@J00113:320:HFYYVBBXX:1:1101:18812:1279 1:N:0:NCTCTGTA
AGNCCTGCTTCCTTTACCAAAATAGAAGATCTGGTGGCCTTTGTGAACTGGTTAGATGAAGAGCTCTCCTTCTTGGTATGCCTTTCAATCTTCATCTGTT
+
AA#FFJJJJJJJJJJJJJJJJJJJJJJJJJJJJJJJJJJJJJJJJJJJJJJJJJJJJ<JJJJJAFAJJJJFFJJAJ-AA7FJJFJJJJ7AJ7AAFJFA<F
@J00113:320:HFYYVBBXX:1:1101:18893:1279 1:N:0:NCTCTGTA
ATNAGTTCAGCTTGTCATTTCTTAGAGCATACCTTCATGGTTGCTTCCTGCAAGGGCTTTATCGAACAGAGGGAGATTTTGAAAACCAAAACAGATGACA
+
AA#FFJJJJJJJJJJJJJJJJJJJJJJJJJJJJJJJJJJJJJFJJJJJJJJJJJFJJJJJJJJJJJJJJJFFAF<<-7AJJJJJJJFFFJJFJ7F--<<F
@J00113:320:HFYYVBBXX:1:1101:18994:1279 1:N:0:NCTCTGTA
GCNAGTGTCTGAGATCGGAAGAGCGGTTCAGCAGGAATGCCGAGACCGATCTCGTATGCCGTCTTCTGCTTGAAAAAAAAAAAGAATAAGCAATCAATAA
+
AA#FFJJJJJJJJJJJJJJJJJJJJJJJJJJJJJJJJJJJJJJJJJJJJ<-<FJJJJJJJJFJJJJFFJFJJJJJA<FJJJJF----------77--7--
@J00113:320:HFYYVBBXX:1:1101:19035:1279 1:N:0:NCTCTGTA
TTNGAAGACAGCCAAACCGCGCCATGGAAGTCGAGGTCAAGCTTCGCCTCCCTGACGCCGCCTCCCACCAGAAACTCTCCGACCTCCTCGCCCCATTCCA
+
AA#FFJJJJJJJJJJJJJJJJJJJJFJJJJJJJJJJJJJJJJJJJJFJJJJJJJJJFJFAJJ7AFFJJJJAJJJJ<<77AJJJJFJFAFAFFFJJJAAAJ
@J00113:320:HFYYVBBXX:1:1101:19055:1279 1:N:0:NCTCTGTA
CANTAGGACTGCTTCTCATTGCTGAGTGGCGATTTGTCCTGTCATGGTTTATTCAGCCATGTGGTGGATGGCTGAGATCGGAAGAGCGGTTCAGCAGGAA
+
AA#FFJJJJJJJJJJJJJJJJJJJJJJJJJJJJJJJJJJJJJJJJJJJJJJJJJJJJJJJJJJFJFFJJF<FFJFJFJJJFJJFJJJFFFJJJ-FFA7<A
@J00113:320:HFYYVBBXX:1:1101:19076:1279 1:N:0:NCTCTGTA
GANTCAGCCCACTGCCAACCATAGCCTTTTCAGAACCATCAACTACTACCAAACCCTTTCCCTCTGACCGCCCATGTGACACGGCATCTGCCTCCAACTG
+
AA#FFJJJJJJJJJJJJJJJJJJJJJJJJJJJJJJJJJJJJJJJJJJJJJJJJJJJJJJJJJJJJJJJJAJJJJ<7AFFJJJJ7AFFFJ<FA7AAJJJAA
@J00113:320:HFYYVBBXX:1:1101:19096:1279 1:N:0:NCTCTGTA
CTNGAGACAGCCAAATGAGGCAGATTCAACCCAGAAAGTTACTGGTGAAACTTCTCCAACATCTGCTATCCCAGAGAAGCTTTCAGAGAGGTTGGACGAC
+
AA#FFJJJJJJJJJJJJJJJJJJJJJJJJJJJJJJJJJJJJJJJJJJJJJJJJJJJJJJJJJJJFJFJJJJJJJJJFFFJA-AAFFFFJ<A<A7JJJJFJ
@J00113:320:HFYYVBBXX:1:1101:19299:1279 1:N:0:NCTCTGTA
AANGTAGACTGCAACTTCTTCGTTTCAACTCCGAATTGCACACCGTTTGAAGCATTGGATTGTTGACTTCCTGAGATTTGAAATGGTATATAGCATGCAT
+
AA#FFJJJJJJJJJJJJJJJJJJJJJJJJJJJJJJJJJJJJJJJJJJJJFJJJJJJ<JFFJFFJFJJAJFFAFJ<F-AFFFJJAJF-FJFFF-<JFJJJF
@J00113:320:HFYYVBBXX:1:1101:19441:1279 1:N:0:NCTCTGTA
CGNCAGTCAGCAGTGGGGAATTTTCCGCAATGGGCGAAAGCCTGACGGAGCAATGCCGCGTGGAGGTAGAAGGCCCACGGGTCGTGAACTTCTTTTCCCG
+
AA#FFJJJJJJJJJJJJJJJJJJJJJJJJJJJJJJJJJJJJJFFJJJJJJJJJJJJJJJJJF<JJAFJ<FJJJJJJJJ7J--A-7FJJJJ-AFJFJJJJF
@J00113:320:HFYYVBBXX:1:1101:19502:1279 1:N:0:NCTCTGTA
CCNCGTCTGCAGACAGGCTTCCTATGATTATCCAAAGGGTTCCGCTTCTAGACTGGGTGTTGGCTCATGTTGTGTCCTGGTTGAATTTTTTCCTCTCTCT
+
AA#AFJJJFJJJFJJAJFJJJJJJJJJJJJJJJJJJJAJAJJJJA<AFFJFJJFF<7AAFJF<FFJJ--AA<-A-A-FFF-7<<FA7F<FFFJJJAF<FJ
@J00113:320:HFYYVBBXX:1:1101:19583:1279 1:N:0:NCTCTGTA
CTNAGTGTCTGCTGCATTCCTAGGACTTTCCAGGAGATACTGACTTCCCCTGTATGTTTTTGCAGTCTGTTTTGAAGTATCATTCTGAGAGCTAGCTTTT
+
AA#FFJJJJJJJJJJJJJJJJJJJJJJJJJJJJJJFJJJJJJJJJJJJJJFJAJJJJFJJJJJFJ<AFJFJFAFFJ-7AAJJA77F-AAF7AJJJJ----
@J00113:320:HFYYVBBXX:1:1101:19603:1279 1:N:0:NCTCTGTA
AGNTGGCACTGCACATCATGGATCACACATCCATGGATATTCTTTTGCATTTTCGGCCACTAATTTCACTATTGATTCCATAAAAATTTCAGCACCAAAC
+
AA#FFJJJJJJJJJJJJJJJJJJJJJJJJFJJJJJJJJJJJJJJJJJJJJJJJJJFJJJJJJJJJJJJJFJFJ<JJJAFJ7FJJJFFJFFJJFJJJJJFJ
@J00113:320:HFYYVBBXX:1:1101:19664:1279 1:N:0:NCTCTGTA
AGNATTCTGCAATTGAGGTTCATAGGATTGTGTGAGGGCATCCTCAACTCCTTTAGTAGTAACTTCAACCAAATCATTTCACAAATCCTTAGCCATAGAC
+
AA#FFJJJJJJJJJJJJJJJJJJJJJJJJJJFJJJJJJJJJJJJJJJJJJJJJJJJJJA<JJJJJJJJJFJJJJJJJFJFFJJFJJJJJJJFJJJJJ-<F
@J00113:320:HFYYVBBXX:1:1101:19806:1279 1:N:0:NCTCTGTA
CANTAGGACAGCAGTGGGGAATTTTCCGCAATGGGCGAAAGCCTGACGGAGCAATGCCGCGTGGAGGTAGAAGGCCCACGGGTCGTGAACTTCTTTTCCC
+
AA#FFJJJJJJJJJJAJJJJJJJJJFJJJJJJJJFFJJJJJJJJJJJJJJFJJJFFJJJJJJA<<JJJJ-<JF7JFAAFF7AAA<--F<J-AA<AJ<FJ<
@J00113:320:HFYYVBBXX:1:1101:19827:1279 1:N:0:NCTCTGTA
TTNCGATCAGCCTGTGGATCAGAAATTCATCGTGTTGGATATTCCCATAAATGTAATTGAGAAAAGCTTGGCAGGCTTCAATTGACATGTCAGAGATGTT
+
AA#FFJJJJJJJJJJJJJJJJJJJJJJJJJJJJFJJJJJJJJJJJJJJJJJJJJJJJJJJJJJJJJJAJJ<JJ777-<FJJF-AFJJJA-AJ<JJJJ7J7
@J00113:320:HFYYVBBXX:1:1101:19887:1279 1:N:0:NCTCTGTA
TGNAGTGTCAGCGGTACCTCATCAGCACCCGACACTGGACTGGTCCGGACCGAATGGGCCCAATCTTCTTATATTGCGGCAACGAAGGCGACATCGAGTG
+
AA#FFJJJJJJJJJJJJJJJJJJJJJJJJJJJJJJJJJJJJJJJJJJJJJJJJJJJJJJJJJJJJFJJJJJFFJ7-7-AAFJJ7FA-FFJAJF7FAJJ<A
@J00113:320:HFYYVBBXX:1:1101:19908:1279 1:N:0:NCTCTGTA
TGNCGTACTGCAGATGGGTTATCCCCATTTCGGTTTTAGTTGTTCTCCTGGTGAATGGGATGATGATATGGTTGTAGGTTGGTGCAAGGATCATGATGAA
+
AA#FFJJJJJJJJJJJJJJJJJJJJJJJJJJJJJFJJJFJJJJJJJJJJJJJJJJJJJJJJJJFJJJFFJ<FFFJJFFA<A7F<AFJJFJ-AJJAJFJJJ
@J00113:320:HFYYVBBXX:1:1101:19928:1279 1:N:0:NCTCTGTA
TCNTAGTCAGCGGAGGCGAGGACGAAGAGGGATTCTTGCTCAGTGATGGTGGTCCGCTGAGATCGGAAGAGCGGTTCAGCAGGAATGCCGAGACCGATCT
+
AA#FFJJJJJJJJJJJJJJJJJJJJJJJJJJJJJJJJJJJJJJJJJJJJJJJJJJJJJJJJJJJJJJJFJFJAJAJFAAFFFFJJJJJJJJJJJJJ<7A<
@J00113:320:HFYYVBBXX:1:1101:19989:1279 1:N:0:NCTCTGTA
GCNTATCTGCTCCTGCCGCCCGCCAAGCGGGCGGAGCGCTCGTTATCCTTACTTTTCTGGGACCCCCCCCATTGCTCTAGCCATAAGCTATGGCAGAGAT
+
AA#FFJJJJJJJJJJJJJJJJJJJJJJJJJJJJJJJJJJJJJJJJJJJJJJJJJJJJJAFFJJJJJJJJJJAJJJAAFA-FFJ<FJ<F-FJA<AFAF)A-
@J00113:320:HFYYVBBXX:1:1101:20009:1279 1:N:0:NCTCTGTA
CGNATCAGCCACTTATCTGGAAATGACACCGGCTTTTCTTCTTTATCTACTCCTATTTCTATTTGTCTAAGAAAAGGAAGCGTCTGCAAGTCCCACCCCA
+
AA#FFJFFJJJJJFJJJJJJJJJJJJJJJJJJJJFJJJJJJJJJJJJJJJJJJJJJFJJJJJFFJAFFFJ7JJJJJ<AFFFA7FJJJFAF<JJJJJJJJJ
@J00113:320:HFYYVBBXX:1:1101:20111:1279 1:N:0:NCTCTGTA
GANCATACTGCCACATGCATAATCTCCTCTTTTTTGAGCTTCGTGGCAAGACTTGTTTCCTATTGCCCAATTCAATACTGAAGGGTAAAAGTACGTCTTG
+
AA#FFFJJJFJJJJJJJJJJJJJJJJJJJJJJJJJJJFFJJJ-FAAJJJFJJFJFJJJJJJJ<<FJJFJ--AFJJFAF<-F7--7--AFJ-7<JA7A---
@J00113:320:HFYYVBBXX:1:1101:20131:1279 1:N:0:NCTCTGTA
CGNATCTGCCCTGTGAACTTTAAAATCATCCGGGTCGAGCAGGTTTATTGAACAGGGAGGCGAATCCCAGGGTCAGACCACTAATTCCGTCTAATCTACT
+
AA#FFJJFJJJJ<FAJJJJJJJJJJJJJ<JJJJJJJJJJJJJJJFJJJJAJJJJFJJJFAJJJJJJJJJ7<AAFJJFFJJJJFFF<AJA-AAFJJJAJJ<
@J00113:320:HFYYVBBXX:1:1101:20253:1279 1:N:0:NCTCTGTA
TGNATATCTGCGCTTGGTCGTCCCCGTGAGATGATCTGCCCTGGACTTCTCTCTTTCAGCTTCCTGTTTTCGACATTAAGGCAGAGATCGGAAGAGCGGT
+
AA#FFJJJJJJJJJJJJJJJJJJJJJJJJJJJJJJJJJJJJJJJJJJJJJJJJJJJJJAFJJJJJJJJJJJFJJJJJJJF-7FFFFFAJA)AFJJJJ7AF
@J00113:320:HFYYVBBXX:1:1101:20273:1279 1:N:0:NCTCTGTA
CGNCACAGCCCCTTTTGGAGTCAACTCTCGAATAACATAAGGTCCAATCTAATTAGGTCTGAACTTCCCCCTAGGGTCCCCAATCAAACCTCTGAGCATC
+
AA#FFJJJJJJJJJJJJJJJJJJJJJJJJJJJJJJJJJJJJJJJJJJJJJJJJJJJJJJJJJJJJFJJ<JJJJJ-AF7-7AFJFFF<JJF<AF<JFJF<-
@J00113:320:HFYYVBBXX:1:1101:20314:1279 1:N:0:NCTCTGTA
TTNCAGACAGCCTCAGCCTGCTTCAAGGAGAGCATCCCCACGACACATACCTGAGGGTATAACAGTTGCTGCTCCTGCCATTCCTAGAGCTCCACCAGCT
+
AA#FFJJJJJJJJJJJJJJJJJJJJJJJJJJJJJJJJJJJJJJJJJJJJJJJJJFJJFJAJJJJJFJFF7AFAJJJJAJJFFJJJJ-FJFFFFFJJJAJJ
@J00113:320:HFYYVBBXX:1:1101:20415:1279 1:N:0:NCTCTGTA
GCNAGTGTCTGCCCGCCACGCCGCGGCGGCCAGGGTGGCCATGGTGGTGCTACTATGCGCCGCCTGCGCGCTGAGATCGGAAGAGCGGTTCAGCAGGAAT
+
AA#FFJJJJJJJJJJJJJJJJJFJJJJJJJJJFJJJJJJJJJJJFJJJJJJJJJJJFJ-FJJJJF-AAJ<AJ7<<-<AF<<<FJFFFJF)FA<JF)AJAJ
@J00113:320:HFYYVBBXX:1:1101:20456:1279 1:N:0:NCTCTGTA
CGNATCAGCTACAGTCTTCTTCGCAAACTCTTCTGAAGGTGTCGACTTGGGGCCTTGTGAAAAGTTGGTTCTCTCTCGTATAGCTGAGATCGGAAGAGCG
+
AA#FFFFFFJJJFFJJFFJJJAFJF<FJJJJJJJFJ-7-<-7A-JFJJ---7A<JJ<A--7777AF--7FF7<FJ7F-7F7--A<--)F<J-7--7A--7
@J00113:320:HFYYVBBXX:1:1101:20760:1279 1:N:0:NCTCTGTA
ACNGATGACAGCCGCCAACCAACGTATCGGAGCTTCGCTCGTTATAGGTCACCCCTAAGCTAACTTTCTTTATACTTGTGATGACGATCCATTTTAGTTT
+
AA#A-FA7FJ7AAFJJJJAFFFJJJJJJ-F--AAAF77-JJA7FFFJ<JJJJFJJJA<-7FFJF-F--AFAA-AA7-7<FJJFFF<AFJF7FA-<FFF<<
@J00113:320:HFYYVBBXX:1:1101:21044:1279 1:N:0:NCTCTGTA
GCNTTGACTGCCACCGCAACTTCCACCGCAAGCTCATCTCCAGTACCCCCTTCGCCGAGGGACGGCAGCAGAGATCGGAAGAGCGGTTCAGCAGGAATGC
+
AA#FFJJJJJJJJJJJJJJJJJJJFJJJJJJJJJJJJJJJJJAFFFFJFF<F<-FJFJ-AJJJJAFJJJJJJJJFJFJFJFJJJJFFFJFAJJJJJ7A-A
@J00113:320:HFYYVBBXX:1:1101:21105:1279 1:N:0:NCTCTGTA
ATNGTATCTGCCACCGGGACTGGAACCATCCCGGCTAACTTCTCCACGCTCAACGTCTCCCTCCGGAGCAGAGATCGGAAGAGCGGTTCAGCAGGAATGC
+
AA#FFFJJJJJJJJJJJJJJJJJJJJJJJJJJJJJFJJJJJJFJJJJJJ-JJJJJJJAJJJ7AJFJJ-AJJJAJ7F<FJJFJFFF--AFJ-AF<FJJJFF
@J00113:320:HFYYVBBXX:1:1101:21186:1279 1:N:0:NCTCTGTA
CGNTGTGTCAGCAAGGTAGACGTGCATACCACAAAAGTGTTGGCTCTGACAACATCAAGCATTGTGACCCCCAAAAGTCGCTTTGGGTCAAAGGTGCCGG
+
AA#FFJJJJJJJJJJJJJJJJJJJJJJJJJJJJJJJJJJJJ7FJJJJJJJJJJJJJJJJJJJFFJFJJJJJJJJJJAAA7<77--FAAFJJJA-7<AJAJ
@J00113:320:HFYYVBBXX:1:1101:21268:1279 1:N:0:NCTCTGTA
CANGAAGTCAGCGAGGGACGTTTTGACGCCGAAAGTTGGGTATGGTTTAGGGGACGAGTTGAAACGAGCTGGGTATTGGGTTAGGATGGTTTCGGATAAG
+
AA#FFJJJJJJJJJJJJJJJJJJJJJJJJJJJJJJFJJJJJJFFJJJJJJJJJJJJJJ<JFJJJJJJJJFJJJJJJJFFF7-F-AFAFF<FFF7FJJJJF
@J00113:320:HFYYVBBXX:1:1101:21450:1279 1:N:0:NCTCTGTA
CTNAGTGTCAGCGGAAATGCCATTAACATTAAAAGCGGGTAGGCAAACAACGGTTATTCTCGAAGCAGTGGGAACAGTAACAGCGGCAAGGCTTATTACC
+
AA#FFAJJJJJJJJ<JJJJJJJJJJJJJJJJJJJJJJJJFJJAJJJJJJJJJJJA-A<FAJFFAJFJA-<AFJFJJFF-FFF7FF-A---))--77-7AA
@J00113:320:HFYYVBBXX:1:1101:21471:1279 1:N:0:NCTCTGTA
GCNATAACAGCCCCATCTATGTGCATTGTGTCATTTTTTTTCTGAAATAGCTGGAAAAAACCGATGTCCTCGCTGGAAATCTGAATAACAAGAGCTGTAC
+
AA#FFJJJJJJJJJJJJJJJJJJJJJJJJJJJJJJJJJJJJJJJJJJJJJJJJJJJJJJJJJF7FJJJJJJ-JJ<77FFFJJA<FFAFJJFAAAFFJAAF
@J00113:320:HFYYVBBXX:1:1101:21653:1279 1:N:0:NCTCTGTA
AGNTGGCACTGCCACTCCGGCCACCTACACTTCCATTCCGATCTCCGGCGCTGACGTCATTTCCCGATCTTTCCACAACCTCTCCGCTGAGATCGGAAGA
+
AA#FFFJJJJJJJJJJJJJJJJJJJJJJJJJJJJJJJJJJFJJJJJJ<J-A<JJJJ-FJJFJJJJJJ7A--<7FJFJJJJ-FAFJFJ77A7A-AF-AA<F
@J00113:320:HFYYVBBXX:1:1101:21694:1279 1:N:0:NCTCTGTA
CTNGCTCTGCTCATCTTCTTTGTCCAGGCCGAACTTCATTCAGAATAGGAGACCTCGATCGATACATAGATCATTGCTGAGATCGGAAGAGCGGTTCAGC
+
AA#FFJJJAJFJJJJJJJJJJFJJJJJFJJJJJJJJJJJJJJFJJJJFFJFJJJJFFFFJFJFFJJJJ-A<JJJA-7A7A7A-FF7JJFJ-AFFJJJJ7F
@J00113:320:HFYYVBBXX:1:1101:21755:1279 1:N:0:NCTCTGTA
TGNAGTGTCTGCGAAGTGATCTTTCATCTTGTGGTGTTCGGCGTCCATCGTGAAGGGAAACTTCAGGGGGGAAACACAGCACTGTGCAAAAAGGCTGAGA
+
AA#FFJJJJJJJJJJJJJJJJJJJJJJJJJJJJJJJJJJJJJJJJJJFJJJJJJJJJJJJJJ7FJJFJJJJJJJJJJJFJAJAFFFFJJJJJJJFFJJJJ
@J00113:320:HFYYVBBXX:1:1101:21856:1279 1:N:0:NCTCTGTA
TTNGCACAGCAGTCAAACATTATTGCAGAGGAAACCTCTTGGTTCTTTCTTGTTATATCTCTAATGGGTCTTTTGGGGCTTGTCTTTTTGTGTCTATTTC
+
AA#FFJJJFJJFJJJJJJJJJJJJJJJJJJJJJJJJJJJJJJJJJFJJJFJJJAJJJJJFJJJJJJJJFJ7AFJFFFFAAF-AFAJ-FJAAAAJJJJJAF
@J00113:320:HFYYVBBXX:1:1101:21897:1279 1:N:0:NCTCTGTA
TANCGTGTCAGCTTAAACAACTCACTTGGCACGGGCCAGCTGGGTGCGGAGGAGCTTGGCAGCAGAGATCGGAAGAGCGGTTCAGCAGGAATGCCGAGAC
+
AA#FFJJJJJJJJJJJJJJJJJJJJJJJJJJJJJJJJJJJJFJJJFJJJJJJJJJFFJ-AJAJJJJJF-F<<JJ-F-7AF7FFJJJJAFFJJ7FJ<7-AJ
@J00113:320:HFYYVBBXX:1:1101:22140:1279 1:N:0:NCTCTGTA
ACNATGTCAGAGATCGGAAGAGCGGTTCAGCAGGAATGCCGAGACCGATCTCGTATGCCGTCTTCTGCTTGAAAAAAAAAAAATAAGCATTACTCAGCTC
+
AA#FFJJJJJJJJJJJJJJJJJJJJJJJJJJJJJJJJJJJJJFJJJJJ-7FFJFJJJJJJFFAJJJJJJFFJJJJJFJJJF77----7--7A--7--)77
@J00113:320:HFYYVBBXX:1:1101:22445:1279 1:N:0:NCTCTGTA
GCNAGTGTCTGCAGGGGAATTGAACGTTGGGCTAATGCCACCCTCACCATTTGCGTGACAACAATGATTTGAATAGCAGAGATCGGAAGAGCGGTTCAGC
+
AA#FFJJJJJJJJJJJJJJJJJJJJJJJJJJJJJJJJJJJJJJJJJJJJJJJJJFJJJJJJJFJJJJJJJFJJJJJFJJJ7FFJ<FJJAFFF)7<7F<AJ
@J00113:320:HFYYVBBXX:1:1101:22485:1279 1:N:0:NCTCTGTA
TTNCGATCTGCAATTGCAAACATGAGCTTCCCATTCACCTTTGCATGCTGGTGCAGGATTCTGTTCACTGCTTCATAGATTAAGATCCCGGCGATCAGCC
+
AA#FFJJJJJJJJJJJJJJJJJJJJJJJJJJJJJJJJJJJJJFJJJJJJJFJJJJJJJJFJJJJJJJJF-JF<FJJAFJJ-7F-A<FJJAF77J<FJ-<F
@J00113:320:HFYYVBBXX:1:1101:22567:1279 1:N:0:NCTCTGTA
CGNCACAGCTGGGACAATTGACAGGCCAAGGAAGAAAATTATGGGTATCTTCTCACGCATGTGACACTTGCTGCTGAGATCGGAAGAGCGGTTCAGCAGG
+
AA#FFJJJJJJFJJJJJJJJJJJJJJJJJJJJJJJJJJJJJJJJJJJJJJJJFJJJJJJAJJAFJJJF<-<--F-77AF7F-AFJJJ-F7A)<FFAFJJJ
@J00113:320:HFYYVBBXX:1:1101:22830:1279 1:N:0:NCTCTGTA
TGNCGTACTGCCCCTTCACCACCTCCTTTACCTCTCAACACTCACCCCATGGTGACCCAAGCAAAATCTGGCATTCATAAGAAACGAAGCTTTATTGTGC
+
AA#FFJJJJJJJJJJJJJJJJJJJJJJJJFJJJJ-FJJJJJFJJJJJJJJJJJ<FJJJJJJJJJJJJJF<-FJJ-7FJJJ<JJFFJFJ<FAFFJJJFJFJ
@J00113:320:HFYYVBBXX:1:1101:22851:1279 1:N:0:NCTCTGTA
CANTTACAGCGCGCTTTGGGATGCGGAGGAGCTATTATCGCCCAGCTCCCTAACCTAATGCGGCACCGGGTTCGGACCGCAGGGAACCGTAGCATGGGGG
+
AA#<AFJJJFJJJJ7<AFJJJJFJFFFJFAAJAA<AJ-FJJJFJ7AJJJJJJJJJJJJFFJJ<AJJJ<J-A<AJ<A7<-A<---AA7FF-A7AFJ7A)))
@J00113:320:HFYYVBBXX:1:1101:22912:1279 1:N:0:NCTCTGTA
GCNTATCAGCATTTTGGGGAGGGGTGTTGTAGGGGAATTTTGTAGTTGCTGGGCTTAGGGGCACGTAGGGGGGTGGGGGTGGGTGTTGAGTGGTTGGCGA
+
AA#FFJJJJJJFJJJJJJJJJJJJJJJJJJJJJJJJJJJJJJJJJFJJJJJJJJFJFJ<J<JAJJFFFJJJ777-7AAFA7AJAFA<<FA7<)AAA)77J
@J00113:320:HFYYVBBXX:1:1101:22932:1279 1:N:0:NCTCTGTA
TTNCACCTGCCAGATTTGTCGAGTCATCTCTCCGTGCTCTGGACGGAGATACAGATGTGTATGAATGCTCATACGTGCAGTCAGAGCTGACCGAACTCCC
+
AA#FFJJJJJJJJJJJJJJJJJJJJJJJJJFJJJAJJFJJJJJJJJJJJJJJJJJJJJJJJJFJJJFF<FJJJJFJJFJA-JJ-F<AFFJJJFFJJ--AA
@J00113:320:HFYYVBBXX:1:1101:23054:1279 1:N:0:NCTCTGTA
AGNCTAGCTCTAAGCCCTGCCCCACCAGCTCCTACAACAACTGCATCATATGTATGATCGACAATAGTATATGAAGAGGTGTATGAGGATTGGTAAAGCT
+
AA#FFFJJJJJJJJJJJJJJJJJJJJJJJJJJJJJJJJJJJJJJJFJJJJJJJJJJJJJFJJJAJJJ<JAJFJJJJFFAA-FAAAF7<JA-AAFFJJ<F7
@J00113:320:HFYYVBBXX:1:1101:23074:1279 1:N:0:NCTCTGTA
TGNAATACTGCCTCATAGAGCAAATTGGCATAAAAATGAGCAAACTCAATGGAATTCGGTGACAGCTCCACCGCTTTCTTAGCAGTCTCAATGGCATTCT
+
AA#FFJJJJJJJJJJJJJJJJJJJJJJJJJJJJJJJJJJJJJJJJFJJJJFJJJJJJJFJJJJJJJFJJJJJFJ-FF7FJJFFFJ7FAFJJJ77AF-<FF
@J00113:320:HFYYVBBXX:1:1101:23257:1279 1:N:0:NCTCTGTA
ACNTAAGACTGCACCCTAGATGGCGAGAGTCCAGTAGCCGAAAGCATCACTAGCTTACGCTCTGACCCGAGTAGCATGGGACACGTGGAATCCCGTGTGA
+
AA#FFJJJJJJJJJJJJJJJJJJJJJJJJJJJJJJJJJJJJJJJJJJJJJFJJJJJJJFJAJA-AJJJJJ-7FFAJ7-77-7AF<A--AJ-A7<A----<
@J00113:320:HFYYVBBXX:1:1101:23338:1279 1:N:0:NCTCTGTA
AGNCTAGACAGCTGAAATTTCTGCTTCTGTTGCATTCCCTTCTTTACCATATGCTATGTTGGCTCGGATGGTCTCATTGAATAACACAGGCTCCTGGCTA
+
AA#FFJJJJJJJJJJJJJJJJJJJJJJJJJJJJJJJJJJJJJJJJJJJJJJJJJJJJJFJFJFFJ<JJJJFJJJJJFA7FJFFJJJJJ-<JFJJJJ<<)A
@J00113:320:HFYYVBBXX:1:1101:23419:1279 1:N:0:NCTCTGTA
ACNAGAGTCTGCAGAGGAGGATGGTTTAGCTCGAGAGGGGGGGTGCCTTTTGAGGCTCGGCTGGAGATATTTTCTAGGCAGAGAGACGTTTGAGGAGAGA
+
AA#FFJJJJJJJJJJJJJJJJFJJJJJJJJJJJJJJJJJJJJJJJJJJJJFJJJJJAF7AF77AJJJ<JF-77F-A<-AFFJFFJJJJ7F-7A-FAAF7A
@J00113:320:HFYYVBBXX:1:1101:23561:1279 1:N:0:NCTCTGTA
GANCAGAACAGCTGTGGGACAGAGCTGGTGTGTGGCAAAGACTGGAGCAATGGAGTCTGCACTCCAGGCAGAGATCGGAAGAGCGGTTCAGCAGGAATGC
+
AA#FFJJJJJJJJJJJJJJJJJJJJJJJJJJJJJJJJJJJJJJJJJJJJJJJFJJJJFFJJJJJJJ-AJJJJJJ-F-FAJ<FFJFJ<FJJ-7A-AJJJ<J
@J00113:320:HFYYVBBXX:1:1101:23622:1279 1:N:0:NCTCTGTA
TGNGCAACTGCCTCCCGTAGGAGTCTGGGCCGTGTCTCAGTCCCAGTGTGGCTGATCATCCTCTCGGACCAGCTACTGATCATCGCCTTGGTAAGCTATT
+
AA#FFJJJJJJJJJJJJJJJJJJJJFJJJJJJJFFJJJJJJJJJJJJJJ-FJJJJJJJFJJFJFJAFFJJJFJFAJ<FFFFJ<FF<JFJJ77FFFFJAJJ
@J00113:320:HFYYVBBXX:1:1101:23642:1279 1:N:0:NCTCTGTA
TTNGCGGACAGCTGAACTTCTTTGTCTATTTATCTAGAACCCCTTATCTCTTTTTACTTTACTGCGCCCGAGAAAGAAAAGATCCAGTTCGGGGACCCGG
+
AA#FFJJJJJJJJJJJJJJJJJJJJJJJJJJJJJJJJJJJJJJJJJJJFJJJJJJJJJJJJJA<JJJJJJJAJJJJ<JJJ-FFFFF-FFJAA<-FJJJ)A
@J00113:320:HFYYVBBXX:1:1101:23764:1279 1:N:0:NCTCTGTA
GTNATGGTCAGCATCTGAATAAGGCTGTTCTTGTGGAGGATATGAAGATGGCTATTGGAGTGGAGCAGAGGGATGAGGATATGTTTGTGAGTGGAGCTGA
+
AA#FFJJJJJJJJJJJJJJJJJJJJ7JJJJJJJJJFJJJJJJJJJJFFFFJJFJFJJJJFJ<FJJJJ<JFJAJ77F-A--<7A-A-7AAF--<)FAA7FF
@J00113:320:HFYYVBBXX:1:1101:23845:1279 1:N:0:NCTCTGTA
ATNTCGTCAGCAGAGCAAAGCAAGAAGCTTGAGGAGGAAAGGGAGTATTTTGTCCATGAAAATGAGAAACTTCTGGCAGAGTTAGGCGAGAGTAAAGCGT
+
AA#FFJJJJJJJJJJJJJJJJJJJJJJJJJJJJJJJJJJJJJJJJJJJJJJJJJJJAJJJFJJJJJJJJJ<AAA7FAJFJF7FAF<AJJJJFAJJA-A--
@J00113:320:HFYYVBBXX:1:1101:24089:1279 1:N:0:NCTCTGTA
CTNAGTGTCAGCTGTCCAGAAAATACCAAACTAGATGCCTTAATCTGTTCACATTCAGGGAGCTTGAATGAGAAAACGATTGAGTTCTGAGAGTGGCCAC
+
AA#FFJJJJJJJJJJJJJJJJJJJJJJJJJJJJJJJJJJJJJJJJJJJJJJJJJJJJJJJJJJJJJJJJFFJJJJJFJJJ<-F-A--<-A7<F-<<A<JJ
@J00113:320:HFYYVBBXX:1:1101:24109:1279 1:N:0:NCTCTGTA
TTNCAGACTGCTGGCACAGAGTTAGCCGATGCTTATTCCCCAGATACCGTCATTGCTTCTTCTCCGGGAAAAGAAGTTCACGACCCGTGGGCCTTCTACC
+
AA#FFJJJFJJJJJJJJJJJJJJJJJJJJJJJJJJJJJJJJJJJJJJJJJJJJJJJJJ7AAJAFFAFJAFJJFJJJAFJJF-FA<<-FAA))-)AA7A7A
@J00113:320:HFYYVBBXX:1:1101:24150:1279 1:N:0:NCTCTGTA
CGNCACTGCTCCCCGCACTGCTGTTAGAAAGTGAACCAAATGAAGTCTTCTGTAAAACACCAGTGGGGGATGACCCTAGTCGTGGGCTGAGATCGGAAGA
+
AA#AAJJFFFAJJJFJFFJFJFAFJJJJJJJAFJJJJJJJJFJJ7-FAAA-FJJJJAJJJJJJ-A-77A--7AF-F-A<7A7A---AF<F)A---7<F7A
@J00113:320:HFYYVBBXX:1:1101:24251:1279 1:N:0:NCTCTGTA
TCNAGTTCTGCAGTGGCAGTCTGCTGTCAGAGATGGATTGCTGGAGGCAGGTGTGTTGCCATACAATGGATTTAGCTATGAACATTTGTATGGGACTAAA
+
AA#FFJJJJJJJJJJJJJJJJJJJJJJJJJJJJJJJJJJJJJJJJFJJJFJFJJJJJFJJJJJJJJFA7JFJ<JFJAFFFJJJFF<FFJF-AA<FJJJJJ
@J00113:320:HFYYVBBXX:1:1101:24332:1279 1:N:0:NCTCTGTA
TCNCACAGCCCATTTTGAAGCTTGAAAATCATTTCATAGCCATTTGGAAGCTTGGAGATTATTTCATAGCCATTTGGAAGTTTGAAAATCATTTGGTAGC
+
AA#FFJJJJJJJJJJJJJJJJJJJJJJJJJJJJJJJJJJJJJJJJJJJJ<JFJJJJJJJJJJAJJJJJFJFJJF-FFFF<7FA7FFJJFFAA<AFJJJJF
@J00113:320:HFYYVBBXX:1:1101:24393:1279 1:N:0:NCTCTGTA
TANCGTGTCTGCTCGAAGTGTTGCCGAAGCGGTGCAGGGTCATGCGCGAAGCCTCCACGTTGCTGTCGCTCAATCCCAAGTTCCTCTGCATAGATCGGAA
+
AA#FFFJJJJJJFJFJJJFJJF7FF<JA<JJAFFJJFFAJJFFJJAJAAFFJJJJJJJ<-A<JAAF<7A-7AF<A-7AJF---7F<7)<F-7F<-A--7<
@J00113:320:HFYYVBBXX:1:1101:24413:1279 1:N:0:NCTCTGTA
GANCATGACAGCTTCCTCTGAGATCCCATCATTCATTAAATAGAGCTCCTCCAAGCTACTTTGTGATTTCAGGAGCGCCCCAAACGCCCTAACACCCTTC
+
AA#FFJJJJJJJJJJJJJJJJJJJJJJJJJJJJJJJJJJJJJAJ7FAFJ<FJJJAA<FJFFFAJFJJ-7FJJ-A-AF7AFJJJFJFJJJAJJJJJJJJ7A
@J00113:320:HFYYVBBXX:1:1101:24474:1279 1:N:0:NCTCTGTA
TGNATATCTGCTTCTGAAGCTATTAACAATTTAAACCAGCTAAAATCAGATTTTGAAAGGCAGGAAAGAGAGAACTCAGAACAAGCAGTATCCATTAACT
+
AA#FFJJJJJJJJJJJJJJJJJJJJJJJJJJJJJJJJJFJJJJJJJJJJJ7AJJJJJJJFFJFFJJJFJJJ7JJJJAFAJJJJJFFJ<AF-<<JFAFJJ7
@J00113:320:HFYYVBBXX:1:1101:24616:1279 1:N:0:NCTCTGTA
TANGGTACTGCAAGTTCTGATGTGCCTCTTATGTTGATTTAACTCCAGCTTCCCATCTTCATTTTTTGATAACCATGATGAAGTGATCTTGCTGAGATCG
+
AA#FFJJJJJJJJJJJJJJJJJJJJJJJJJJJJJJJJJJJJJJJJJJJJJJJJJJJFFFAJJAJJJJJJJJJJJJFAFAJAJJFFAFFJAFAFJJJJ-7-
@J00113:320:HFYYVBBXX:1:1101:24677:1279 1:N:0:NCTCTGTA
GCNAGTGTCTGCATATCACAGAGTGGGAAATCCCGATGCCTTATGTTATCTAGAAACTGTTGAAATACGTGGAATTGACTGTTCAGTAGTTTGGCATGGC
+
AA#FFJJJJJJJJJJ<JJJJJJJJJJJJJJJJJJJJJJJJJJJJJJJJJFAJJJJJJJ-<AFFJJJJJFFJ<JJFJ-AA7-7<7FJ-7A<<AA<FJ-))<
@J00113:320:HFYYVBBXX:1:1101:24698:1279 1:N:0:NCTCTGTA
CGNCGCATCAGCCACTTTTGGAGCACTTTCTGAAGTTCAAATGATGTATGCTATATACCATTTCAAAGGTCAGGAAGTCAACAATCCAATGCTTCAAACG
+
AA#FFJJJJJJJJJJJJJJJJJJJJJJJJJJJJJJJJJJJJJJJJJJJJFJAJJJJJJJJJJJJJJJJJJJJFJJJJFJFFJJJA7FJJJFAJ<AJJJJJ
@J00113:320:HFYYVBBXX:1:1101:24718:1279 1:N:0:NCTCTGTA
GGNGCTGTCTGCGGTTGTTCGGAAGGACAAAGCGGCTCAACCAGAGAGCCAAGAATGCGGCTAAGTCGTCTCACTTGAGAATTCCGGAGTCGGGCTTCGG
+
AA#FFJJJJJJJJJJJJJJJJJJJJJJJJJJJJJJJAJJJJJJJJJJJJJJJJJJFFJ7FFFFJJFJJJJ-7FFAF<F-FFFFJJJ7FJ<J<)-FF<A)F
@J00113:320:HFYYVBBXX:1:1101:24840:1279 1:N:0:NCTCTGTA
CGNATCTGCTTCCTTGTGTAGTAGCGCATGATTTTTGGTCTATCTTTTATCTCCTATATTTGGAGGTGATTGGGTTATCCTGGAATTGTTGAAATGATGG
+
AA#FFJJJJJJJJJJJJJJJJJJJJJJJJJJJJJJJJJJJJJJJJJJJJJJJJJJJJJFJJJJJJAJJJJJ<JF-777FJFFFJJFAF7AAFFFJ-JA<A
@J00113:320:HFYYVBBXX:1:1101:25022:1279 1:N:0:NCTCTGTA
TTNGCACTGCCATGGATGGAGAATCTAGGTTCTGTGCAACATCATTAGAGTCCCTAATCGATTTCAGCACTTCAAAGCTCGGAAGAAATGTGAATGTGCT
+
AA#FFFJJJJJJJJJJJJJJJJJJJJJJJJJJJJJJJJJJJJJJJJJJJ<JJJJJJJJJJJFJJJJFFAJFFJJJJFFAF-7FF<AFJ7<7-<F<<F7-7
@J00113:320:HFYYVBBXX:1:1101:25043:1279 1:N:0:NCTCTGTA
GTNAGATCGGAAGAGCGGTTCAGCAGGAATGCCGAGACCGATCTCGTATGCCGTCTTCTGCTTGAAAAAAAAAATAGATTTGTTCTGTGGTATGCGTGGC
+
AA#FFJJJJJJJJJJJJJJJJJJJJJJJJJJJJJJJJJJJJ-7AFJJJJJJJJJJFFJJJJJFJJJJFJFJJAJ-7-77-7---7---7)-----77)))
@J00113:320:HFYYVBBXX:1:1101:25063:1279 1:N:0:NCTCTGTA
TCNCACTGCTGGCACAGAGTTAGCCGATGCTTATTCCCCAGATACCGTCATTGCTTCTTCTCCGGGAAAAGAAGTTCACGACCCGTGGGCCTTCTACCGC
+
AA#FFJJFJJJAFJJJJJJJJJJJJJJJJJJJJJJJJJJJJJJJJJJJJJJJJJJJJF7JJJJJJFJJJJJJJJFJ7FFJFJJJF7-A-JJ<AJAJFF)A
@J00113:320:HFYYVBBXX:1:1101:25083:1279 1:N:0:NCTCTGTA
GCNATAACAGCTTCCCACAGGTATAACCAATGAATTGCGGATGTAAGCTGTGCAATGATCCGGAAATTGTGTTGTTTCCACCAATTGCACCAGCCAGTGA
+
AA#FFJJJJJJJJJJJJJJJJJJJJJJJJJJJJJJJJJJJJJJJJJFJJJJ<FJJJJJ-FJJ<JJJJ-FJFAJJJJAJ7FFJJJJJAJFFJJ<FJJF)7F
@J00113:320:HFYYVBBXX:1:1101:25286:1279 1:N:0:NCTCTGTA
CANTGTTCAGCAGTGGGGAATTTTCCGCAATGGGCGAAAGCCTGACGGAGCAATGCCGCGTGGAGGTAGAAGGCCCACGGGTCGTGAACTTCTTTTCCCG
+
AA#AFJJJJJJJJFJJJJJJJJJJJJJJJJJJJJJJJJJJJJJFJJJJAJJJJJ-FFJJFF<JAFJFFAFFJ-AJJ<J-A--7--7FFF--77A<-7A<7
@J00113:320:HFYYVBBXX:1:1101:25388:1279 1:N:0:NCTCTGTA
CGNCAGTCTGCGAAGTTGGCTTCCACCTTGAGGTTCTCAGCTTCCAGCGCGTCGCATATATCGGGTAACTTCAGGAGGAAATCCACAATACTGTGCAAAA
+
AA#FFJJJJJJ-JJJJJJJJJJJJJJJJJJJJJJFJJJJJJJFJJJJJJJJJJJJJJJ<JJJJJJFJFJ-7FJJJJAFFJJ7AFJJJJ<FJJJJJFAAAJ
@J00113:320:HFYYVBBXX:1:1101:25469:1279 1:N:0:NCTCTGTA
TGNATATCAGCAATAGGATCATCCGGCACAATTGGCGGCGGCGGCGGTGGAGCTTCCCAAACTGACGGTGGTAGAGATGGTTGTCCTTCTAAAGGACCAG
+
AA#FFJJJJJJJJJJJJJJJJJJJJJJJJJJJJJJJFAJFJJ<AFAFJJ<FFFFFJJJJJJJ<<FJJF-A7-<FJFF<A<FFFAFA-7A-FFJ<FJJJJF
@J00113:320:HFYYVBBXX:1:1101:25530:1279 1:N:0:NCTCTGTA
GTNACAGACTGCAGATGACGTATTCTCAGTACGCGGGTAGGAGAGGTTACAGCATGCTGGTTCAGTTGTGGGGAATGCTGAAAATGGCTCATGGATGTTA
+
AA#FFJJJJJJJJJJJJJJJJJJJJJJJJJJJJJJJJ<JJJJJJJJJJJJJFJJJFJFAFJJJJJAAJ<FFJJAJAFA-77FJJ<F-777A---F-7--A
@J00113:320:HFYYVBBXX:1:1101:25570:1279 1:N:0:NCTCTGTA
GCNTAATCTGCAGCGCGTGCCGCCCTTGGCGTGCAGGCCGCCCATGCCACCCTAGGCATGGCGCCCCCGCATATGCCACCCTCAAGCCCACGACACGCGA
+
AA#FFJJJJJJJJJJJJJJJJJJJJJJJJJJJAFJFAAJJJJJJJJJJJJJJJJJJJJFAFF7AAAJJFJJ<J-77-AFA777FJ777JJJ<JJJFAF)A
@J00113:320:HFYYVBBXX:1:1101:25611:1279 1:N:0:NCTCTGTA
GGNGCTGTCTGCGGCGCTCTCATCAATGGTTAGCGGCAGTACCGGCCAACCAAACCCAGGTGCAGGAGAGAGCTTGGGCCAGAATTTGAAGTGGGGTGAG
+
AA#FFJJJJJJJJJJJJJJFJJJJJJJJJJJJJJJJJJJJJJJJJJJJJJJJJJJJJJ<AJAJJJFJJJJJAJ<-7--AAFFFJFAAFJJF77-FF)--7
@J00113:320:HFYYVBBXX:1:1101:25753:1279 1:N:0:NCTCTGTA
CGNATGCCGTCTTCTGCTTGAAAAAAAAAAAAGGTAAGGATTTTGTTATTGGGGGGGGTGGTGTGTGTGGGTTGGGTTGGGGGTGTGGGTTTGTGTGTGC
+
AA#FFJJJJJJJJJJJJJJJJJJJJJJJJJ--<-<-77--------<----------7-----------7----7-7-7----7---)7)------7--)
@J00113:320:HFYYVBBXX:1:1101:25875:1279 1:N:0:NCTCTGTA
TGNGCAACAGCATGACATAGCATCTCTATCCATACATGACTCATCATCTCCCATTTCTTTTCACATTTCCATTCCTCTTCCGTCTCCAGGGATTGTAGAG
+
AA#FFJJJJJJJJJJJJJJJJJJJJJJJJJJJJJJJF7FJJJJJJJJJFJJJJJFJJFFFJJJJJJFAFJJ-FJJ77AAFJFFF7AJJJA)A<<FAFAAA
@J00113:320:HFYYVBBXX:1:1101:25936:1279 1:N:0:NCTCTGTA
TTNCAGACAGCTCTTGTGGAGGCACAGGGTCAACAGCTCAACGACATTGAAAGCCATGTAGCCCATGCTAGCTCCTTTGTGAGACGTGGGACTGAGCATA
+
AA#FFJJJJJJFJJJJJJJJJJJJJJJJJJJJJJJJJFJJJJJJJJJJJJJJJJJJJFJJJJJJJJJJJJFJ-JJF<JJJAAJJJ<<AFFFF<7AA<F-7
@J00113:320:HFYYVBBXX:1:1101:25997:1279 1:N:0:NCTCTGTA
CTNAGTGTCTGCTTCTATCTTTACAACTCTATGTGGCATGATCACTTTGCTAAATTTGCTTGAGAATTGGTTCATTGTAAGCAATGTGCTTCCCTGGGCT
+
AA#FFJJJJJJJJJJJJJJJJJJJJJJJJJJJJJAJJJJJJFJJJJJJJJJJJJFFJJJJJ7FFJJJ--FJJJJAJ<7FJ7AFAA7AAFA<<F7FFF--<
@J00113:320:HFYYVBBXX:1:1101:26017:1279 1:N:0:NCTCTGTA
TCNCAAGTCAGCCCTCCCTGCGCAACGCACCGCCCAGCGCCACCCCTTGCTCGCACAGCTCGCGCTGAGATCGGAAGAGCGGTTCATCAGGAATGCCGAG
+
AA#FFJJJJJJJJJJJJJJJJJJJJJJJJJJJJJJJJJJJJJJJJJJJJJJJJJJJJJJFJJJJJFJFJJJJ<-FJFJJF--77AF-7FF7FJFFJJFJF
@J00113:320:HFYYVBBXX:1:1101:26058:1279 1:N:0:NCTCTGTA
TANTGATCAGCCACATTAGGCCACCACCACTTTCTCGTTCGTTCCACTTGCGGTAGGTGGCGCAGAGATCGGAAGAGCGGTTCAGCAGGAATGCCGAGAC
+
AA#FFJJJJJJJJJJJJJJJJJJJJJJJJJJJJJJJJJJJJJJJJJJJJJJFJFJJFJFJJJAJJJJJJJ-FJJ-F-77F7FFJJJJFAFFFFAJ<<)AJ
@J00113:320:HFYYVBBXX:1:1101:26220:1279 1:N:0:NCTCTGTA
AGNTGGCACAGCTCACATGGGTTCTTCTCCTCAAAGCCCACAAGGCCGCCGGTTGTCTGACCTCCATTGCGTCGGCAATGTTCTGCCTCGCTGAGATCGG
+
AA#FFJJJJJJJJJJJJJJJJJJJJJJJJJJJJJJJJJJJJJJFJJJJJJJJJJJFJFFAJJ-AF<AJFFAJFA7A<FJJ<JF-FFJJJ-JJJFJJFJJF
@J00113:320:HFYYVBBXX:1:1101:26240:1279 1:N:0:NCTCTGTA
CGNATGGTCAGCTAAGCGAGAGAGAGCCATGGCCTATGCTCTGGCTCATCAGTGGCAGGCGGGATCAAGGCAGAGAGCGGAAGAGCTGTTCAGCAGGAAT
+
AA#FFJJJFJJJJJFJJJ<JJJJFJ7FFJJFJJJFJFJFFJJF<JAJJJJAFJ7<AF77<A<-A<AJJ7A<F7FFF---A-F--A<-J<F7-FFA<))-<
@J00113:320:HFYYVBBXX:1:1101:26260:1279 1:N:0:NCTCTGTA
AANTTGTCAGCTAATTTCAATCTCTTGCTATCGCTCTTGAAGCCGCCCAAGGAGTCCGGACCGTAGATCGCGCGTCGAACGCGGCTTCTTTGAAGGAGGC
+
AA#FFJJJJJJJJJJJJJJJJJJJJJJJJJJJJJAJJJAJJFJJJJJJJJJJJJJJJJFJJJJJFFJFJJJAAA-A-7AJ-77-A-FJJF--<AFFA<<F
@J00113:320:HFYYVBBXX:1:1101:26281:1279 1:N:0:NCTCTGTA
CANTAGGACTGCGAAATCACTTCGCAACAAAAGGGTGATTTCGCAACACTTTGCAAAATGCTTCCTTCAGCTTGGAGTGATTGGCTTGCAATGGCTGAGA
+
AA#FFFFJJJJJJJJJFJJJJJJJJJJJJJJJJJA<JJFJJJJJFJJJJ<AJJJJJFJFAJJFJFFFJJJJ-7<<J-AFJ7<<<AA<7FAF<J7<-)<AJ
@J00113:320:HFYYVBBXX:1:1101:26423:1279 1:N:0:NCTCTGTA
CGNATGGTCTGCTTAACAAGAGCCAGCAGTTCTCCTTGGCTACCCTATCCTCCCTCCCATTTAGTATTTTGCCCCTGATTTCAAGGCAGAGATCGGAAGA
+
AA#FFJJJFJJJJJJJJJJJJJJJJAJJJFJJJJJJJFJJJJJJJFJJ<J<JJJ<AJJFFFJJJJFF7<<-AJFJF<F-7-77A<--7FFFFAFJJ7FFF
@J00113:320:HFYYVBBXX:1:1101:26463:1279 1:N:0:NCTCTGTA
GCNTTGACTGCTGATCGTCGTCTTTGGGAGTTCCGCCGCTTTCGCTACTCCCGACTTGGAACTTTTGGTGGTCGTCTTCGCTTTGGGCTGAGATCGGAAG
+
AA#FFJFJJJJJJJJJJJJJJJJJJJJJJJJJJJ<JJJJFFJJJJJJJJJJJJJJFJJ<JFJJFJJFAJ<AJJJFFJJFJJFJ7--7AF<AAJFJJ)7AF
@J00113:320:HFYYVBBXX:1:1101:26524:1279 1:N:0:NCTCTGTA
TGNCTGGTCTGCAGACTCGGAGACAACTCCAGACCTGGAAAAGGAAACCAGGACTTTCAAATGGGGCGCACGGCAAGAACAACTCTTAGAGCGAAAATAC
+
AA#FFJJJJJJJJJJJJJJJJJJJJJJJJJJJJJJJJJJJJJJJJJJJJJJFJJFJJJFJJF7JJ<J7FFA-AJAJ-AAJF7FFJJJJJJ7F<7JJ<7-A
@J00113:320:HFYYVBBXX:1:1101:26585:1279 1:N:0:NCTCTGTA
TTNCGATCAGCCCTACGTTGCCTATAAGCTTTGAGGAGAAGCATCCTGTTTGTCTCCGCTTGCTGTACTCTTGATTCAACCTTCATACCAAGCTCATCAC
+
AA#FFJJJJJJJJJJJJJJJJJJJJJJJJJJJJJFJJJJJJJJJJJJJJJJJJJFJJJJJJJJJJAAJJJF<AJ7FAFJJJFJJFFJJJJJFFFFFAFFJ
@J00113:320:HFYYVBBXX:1:1101:26687:1279 1:N:0:NCTCTGTA
TTNCGATCTGAGATCGGAAGAGCGGTTCAGCAGGAATGCCGAGACCGATCTCGTATGCCGTCTTCTGCTTGAAAAAAAAAAGAGCGGATTAATCATGGGT
+
AA#FFJJJJJJFJJJJJJJJJJJJJJJJJJJJJJJJJJJJJJJJJJJJ-AAAJJJJJJJJFJ-AJFJJJ<AFJJJJFJFJJ-7---7))--7--7-7-7-
@J00113:320:HFYYVBBXX:1:1101:26707:1279 1:N:0:NCTCTGTA
TGNAATACTGCAAAATTCTATATGTTCTTTGTATACTGCATTCTATCCTATGTGCAGAAAGAAGACAAAAAGAAAAAGAAAAGGATACTGAAGAAGATGT
+
AA#FFJJJJJJJJJJJJJJJJJJJJJJJJJFJJJJJJJJFJFJJJAFJJJJJJJJFAJAJJJJFJJ<JJJJJJJJFFFJJJF--7-FF<-FF-AFF<--7
@J00113:320:HFYYVBBXX:1:1101:26727:1279 1:N:0:NCTCTGTA
AGNATTCTGCAACTGACGCCATGGCCTCAGGAACACGAATGGAATCCAGTTGGCAATGGACCCAATGGAGGGCTCCCAATGGGGTTACTTTAAGAACGTC
+
AA#FFJJJJJJJJJJJJJJJJJJJJJJJJJJJJJJJJJJFFJJJFJJJJFAJJJJJJJFJJFJJJJJ-A7F-AFAFAFJAFJJ-A7FJAFAJF-FJJ--7
@J00113:320:HFYYVBBXX:1:1101:26808:1279 1:N:0:NCTCTGTA
ATNGTATCTGCACTGCTGAAATCAGCACACCCAGACTGGAGCCCGGCCGCCATTCGGTCAGCATTGATGACCACAGCATACCTGCTCGACAACACCATTG
+
AA#FFJJJJJJJJJJJJJJJJJJJJJJJJJJJJFJJJJJJJJJJJJJJFJJFFAJFJJFJJJJFFFJJJFJFFJJJ<FAJ7AJ<JJJJF<7JJ<JJJ<A-
@J00113:320:HFYYVBBXX:1:1101:26991:1279 1:N:0:NCTCTGTA
TGNAGTGTCTGCTCTCTGCAAAAAATTCCACTGCGGTGGCTGAGTTATCTGGTTTTCAGGGAAGTCGTCTTTGGAGAATTCCTTCGGATGGAAGGGTTGT
+
AA#FFJJJJJJJJJJJJJJJJJJJJJJJJJJJJJFJFJJJJJJJJJJJJFJFJJJFJJJJJJJJJFFJJAJAJFFJFF7AFFAFFJ7AJJFJJJFA-7<J
@J00113:320:HFYYVBBXX:1:1101:27052:1279 1:N:0:NCTCTGTA
GGNGCTGTCAGCAATACTACTGGACAGGACGGTTTCAATATTTCCCATACGTAATCCTGTGTATAGACGTTGAGGCGGACGGACACTAAGATGGAATAAG
+
AA#FFJJJJJJJJJFJJJJJJJJJJJJJJJJJJJJJJJJJJFJJJJJFJJJJJFFFJF--FFFFJFJFF<F7FF77AFFF7AFJJJ-FJFFJF-AA-A--
@J00113:320:HFYYVBBXX:1:1101:27154:1279 1:N:0:NCTCTGTA
TGNATATCTGCAATTATCAACCACATGTAGTTGAAGTCAGCGAGATTACTAGAGTGCTGATGCTATTTTTATGTTTCTGTTTTGTTGGTGCTATTTTTAT
+
AA#FFJJJJJJJJJJJJJJJJJJJJJJJJJJJJJJJJJJJJJJJJFJJJFJFJFFJF7-AJJ<AAJFJFFJJJJ-77FA<<AFFJ<JA<-A<F7<<F7AF
@J00113:320:HFYYVBBXX:1:1101:27214:1279 1:N:0:NCTCTGTA
CCNCGTCAGCCCAACCCAAGCATGTTGGTGGAGGGCCTCATGCTCTCCATGCCAACCACCCTCATGGCCCATGTCCGCATTGAATTAGCCCATTGGGCTG
+
AA#FFJJJJJJJJJJJJJJJJJJJJJJJJJJJJJJJJFJJJFJFJFJJJJJJJJJJJJJJJAJFJJJJJJJAJJJJFFF77AFJJAF-F7JJA--A<7)-
@J00113:320:HFYYVBBXX:1:1101:27235:1279 1:N:0:NCTCTGTA
CGNATCTGAGATCGGAAGAGCGGTTCAGCAGGAATGCCGAGACCGATCTCGTATGCCGTCTTCTGCTTGAAAAAAAAAAATTTCGGCAGTTCTGATGCTC
+
AA#FFJJJJJJJJJJJJJJJJJJJJJJJJJJJJJJJJJJJJJJJJJ<7FJJJJJJJJJJJFF<-FFFJJJJJFJJJJJ<7---7-777))---------7
@J00113:320:HFYYVBBXX:1:1101:27275:1279 1:N:0:NCTCTGTA
CANTTACTGCCCTAGCGCATCGAGTTCCTTTGAGGAGAGCGGATCTATTTCAAAGGCAATATTTATCACGTCTCAGTCTATAAGTTTTTTTTACCATTCA
+
AA#AFJJJFJJJJJJJJJJJJJJJJJJJJJJFJJJJFJJJJJJJJFJJJJJJJJJFJJJFJJJFJ-FJJ7FF-7FAFF<F-7A--7-7F-7AAJAJA77A
@J00113:320:HFYYVBBXX:1:1101:27478:1279 1:N:0:NCTCTGTA
AANCGTTCAGCTTTGAGGAAGGCTTCTTTGATGGAATCAGGAGGGAGGGCGCAGTCTTCCAGACCGGCGTCTTCGAGACGCGGTGGTCGAAGTGTGCGTA
+
AA#FFJJJJJJJJJJJJJJJJJJJJJJJJJJJJJJJJJJJJJJJJJJJJJJJJJFJ7FFJJJJJJJAAFAFF7A-7FFAFJ<A77A-7)FFF7-A-<)7A
@J00113:320:HFYYVBBXX:1:1101:27641:1279 1:N:0:NCTCTGTA
CGNGAATCAGCACGACTCCATTAAAGATGTTTTTCTTGACATCTCTAGCCCTACACGGTGTCTTCAAGTTGTAGCTCAAAAGACCTATGCTCAGAGATCT
+
AA#FFJJJJJJJJJJJFJJJJJJJJJJJJJJJJJJJJJJJJJJJJJJFJJJJJJJJAAFJ7FJJJFJA7J<JJ<FF7FJJJ-AFFFAAF--7A7A7F-A<
@J00113:320:HFYYVBBXX:1:1101:27702:1279 1:N:0:NCTCTGTA
AGNGTTACTGCTGGCACAGAGTTAGCCGATGCTTATTCCCCAGATACCGTCATTGCTTCTTCTCCGGGAAAAGAAGTTCACGACCCGTGGGCCTTCTACC
+
AA#FFJJJJJJJJJJJJJJJJJJJJJJJJJJJJJJJJJJJJJJJJJJJJJJJJJJFJJJJAJJJJJJJJJJFJFJJFJFJJ7FFJJ-A))))7)7F7-<<
@J00113:320:HFYYVBBXX:1:1101:27722:1279 1:N:0:NCTCTGTA
GGNGCTGTCAGCCATGTGATGCTACTGAAAAATGAACTTGACACAATGGTCAATATTGTGCAAGTAAGCATGCCAGAATTTTTACGTTTGATGCTGAGAA
+
AA#FFJJJJJJJJJJJJJJJJJJJJJJJJJJJJJJJJJJJJJJJJFJJJJJJJJJJJ-AAFJFJJJJJJJF7JJFFAFFJ<-A<F--7F-FJAFFAJ7<J
@J00113:320:HFYYVBBXX:1:1101:27742:1279 1:N:0:NCTCTGTA
GGNGCTGTCTGCATATCAATATGATGAACTTAGCTAAACCTTCTTTTGAGAGGCATCAAACAAAAAATATGTGATGTATATAAGATGATTGTTTAACTTC
+
AA#FFJJJJJJJJJJJJJJJJJJJJJJJJJJJJJJJJJJJJJJJJFJJJJJFJJJJJJJJJJJJFJJAAAAJFF-A-A-A-7A7F-7FJA-<7-7-A7-<
@J00113:320:HFYYVBBXX:1:1101:27925:1279 1:N:0:NCTCTGTA
GCNTAATCTGCAGAGATCCGTGATCCAAGAAAGGGGGTTCGAGTTTGGCTTGGGACTTTCAACACTGCTGAAGAAGCTGAGATCGGAAGAGCGGTTCAGC
+
AA#FFJJJJJJJJJJJJJJJJJJJJJJJJJJJJJFJJJJJJJJJJFJJJFJFJ7JJ<FFFFJJJJJJJJ<J7<FJF7F7FJJ<JA7<FFFFFF-F)AF-<
@J00113:320:HFYYVBBXX:1:1101:28067:1279 1:N:0:NCTCTGTA
GCNATAACAGCACCTGCCGTGGGCTTTACTGACTAACGAGTTCTCTGTCGCTATCCGTCTAGAAGATTGCTTAAACTGTTTTTTTTCCGGGAGACTGAAT
+
AA#FFJJJJJJJJJJJJJJJJJJJJJJJJJFJJJJJJJJJJJJJJJJJJAJFJJJJJFAFJJAJJJJF<FAJFJJJ-F7F-7FAF<FJAJAJ7JF7AJF-
@J00113:320:HFYYVBBXX:1:1101:28087:1279 1:N:0:NCTCTGTA
CGNCAGTCAGCATTACTTCTATGATCTTAGGAGCACTCCCACGCCCGACACAGATAGTTTTACCCCACGACAGCGGAAGCAGATTCATAGGTTGAAGCCG
+
AA#FFJJJJJJJJJJJJJJJJJJJJJJJJJJJ<JJJ<JJJJJJJJJJJJJJFFJJFJ<AAJAFJJJJJJJJFJFF-7A77F-J7A<A7FF7A<<FF-7FJ
@J00113:320:HFYYVBBXX:1:1101:28189:1279 1:N:0:NCTCTGTA
TTCGAAGACTGCCTTGGCGACTTTGTTGAAGGCTCCGGTGACCCATGAAGCACCGGTCAAGACGTAACGGTTTTTCATGATGGCTGAACCAGCATTGCTA
+
AAFFFJJFJJJJJJJFJFFJJFJJJJJJJFJJJFFJJJJJJJJJ<AAJJAJFJJJJJAJFJJ-<7AJ7FA77<<-FFJ-7A7AFFF-AJJ<7<FFFAA-A
@J00113:320:HFYYVBBXX:1:1101:28209:1279 1:N:0:NCTCTGTA
CTTGAGACTGCCTCATTTTTCCATCAGCACTGCCATGATTATTTCCAACAGATACCTTCAAATCATCCACAGAATTCTCAAGGTTCCGAGTTCTGCTCTC
+
AAFFFJJJJJJJJJJJJJJJJJJJJJJJJJJJJJJJJJFJJJJJJJJJJJJJFJJJJJJFFJAFJ<JFFFJAJJFJAAFJ-77-7F<AJJFFA--77-7<
@J00113:320:HFYYVBBXX:1:1101:28229:1279 1:N:0:NCTCTGTA
CTTGAGACTGCCATCCTTCCATTCTAATTATGCCAGCATCTTATTCCCCCCTGTCAGTCCTTAACCCTCAACCCCCACATGTAAGCCATCAGTCCTCCTT
+
<AAFFJFAFAFJJJJJF-FFFJJJAFAJJAA<FFAJJJJJFJJJJAFJJJJJFJA-AFAAJ-FJJJF-7<A-7A-7-A-7-7A--7-<7A-7--F7AF)A
@J00113:320:HFYYVBBXX:1:1101:28392:1279 1:N:0:NCTCTGTA
TGACCTCAGCAAAGAGTTCCCTAAAGATCGAGAATATGGTAGAGAAGGGAGCATGGGCGGTGACGTTTCTACAATGAAACCAAAACCCGTATGTCTGTAT
+
AAFFFJJJJJJJJJJJJJJJJJJJJJJJJJJJJJ7JJJJJJJJFJJJJJJ-AJJJJJJ7FFJJJFA-AFFJ<JF-77FJJJJJFJJJJ))<AF-7-<A<7
@J00113:320:HFYYVBBXX:1:1101:28513:1279 1:N:0:NCTCTGTA
CGCATCAGCTACATCAAGTGTTAAAACATCACCGCTGCCTGTTCCCAACACTAATAACGAACATTTAAGCTTCCCTTTTCTTTGTCTTGCTGTCCAGAAA
+
AAFFFJF-FFJJJJJFJJJJJJJJJJJJJJJJJJJJJJJJJAJJJJJFFJJFJJJFJJ7<FAAFA-<AF7-7FF7--77J-JAJAFAF-7-7-)A<JJ-A
@J00113:320:HFYYVBBXX:1:1101:28595:1279 1:N:0:NCTCTGTA
TGTTACCTGCTTCGGCCTGGAGGCACGATTGCTTTGACAGATAATTCAGTAAGTGTCCATCTCTCTTGTGTTTTTTTAGTCACTCTTCTGTGCTGAGAGC
+
AAFFFJJJFJJJJJJJJJJJJJJJJJJJFJJJJJF<JJJJJFJJJJJJ-<AFJA-<AJJAF-<FJ7<FJJJFFFAJ-7<<FJFAF-77A---AJJJAF-<
@J00113:320:HFYYVBBXX:1:1101:28676:1279 1:N:0:NCTCTGTA
GAACGAATCTGCAATAAAGGCTCGGTGTCATTATGTTAATAAAAAATGGCTCGGTGGTATGTCAACGAAATGGTCCACGACAGAAACGAGACTGCATAAA
+
AAFFFJJJJJFJJJJJJJJAJAJJJFFJJJFAJAAJJJJJJJJJJJ<AAJ-AAF<-AF7<AAJFFJJFJ--<AJJJ7J-AFFFFFF--FFJA<-7<-A<J
@J00113:320:HFYYVBBXX:1:1101:28696:1279 1:N:0:NCTCTGTA
AGTGGCCAGCTTCACCATGCTCCACAATGCAATCGTCTCGGATCTTCTTAGTATCAGGGCAGGCACAGCAGATTTTCTTTTTGGGCTTTGACACAGACAC
+
AAFFFJJJJJFJJJJJJJJJJJJJJJJJJJJJJJFJFJJJJJAF-<FJ-FJ<F<JJJAFAJ--FA<<7FJ7<7--A-7A<--7<AAFA<-7FFA-----A
@J00113:320:HFYYVBBXX:1:1101:28777:1279 1:N:0:NCTCTGTA
AGTGGCCAGCCGAGTATAAATGGCGACGCATATCCGGCTGCAAATGGCGGTGCGGATCCGGGGGGAAATGGCGGCAGAGATCGTAAGAGCGGTTCAGCAG
+
AAFFFJJJJJJ-FFFJJJJJJJJJJJJJJJJJJJJF<J--AJAJFFJJ7J-<A7AJAFA-7A-7-<FJ--7F-FJJ-FF<-7F7AA7AFFJ<)AA-A7-<
@J00113:320:HFYYVBBXX:1:1101:28818:1279 1:N:0:NCTCTGTA
ACAAGAGTCAGCCCAGACAGCCATTGCAAGGAATCCAAGCAACATCACTGCTGGTGTCCATGGCCATTAGCATGGTTTGATCAGGAATTCCAATCTTAGC
+
AAFFFJJJJJJJJJJJJJJJJJJJFJJJJJFJJJJJJJFJJFFJFFJJJFAFJJ<AJJJFFJJFFF<-77AAAJJF<F-A-AF7FA--7AFJJ<JA-77A
@J00113:320:HFYYVBBXX:1:1101:29061:1279 1:N:0:NCTCTGTA
TTACGATCTGCTCCCATTTCGCTCGCCGCTACTACGGGAATCGCTTTTGCTTTCTTTTCCTCTGGCTACTAAGAAGTTTCAGTTCGCCAGGTTGTCTCTT
+
AAFFFJJJJJJFJJJJJJJJJJJJJJJJF<JJJJJF7FJJJJAFJJJJFJ7<FJFFJFJJJJAA-F7<F-AF-A-----7-77-7-<A<A7A<JJJJF-7
@J00113:320:HFYYVBBXX:1:1101:29122:1279 1:N:0:NCTCTGTA
GCCTATCTGCACTTGCAGAAGGAAACATTGATGGAGCATCAGCCATGATAAGTGAACTCCGGCAGAAAGTCTCAATCCAAGGATATCCTCCACAGAGGAT
+
AAFAFJJFAJJJJJJJJJJJJJJJJJJJJFJFFJJFJJJJJ-FFJ7-A-FJFFAAJJJFJ7-7<JFJFF-77AF7A<JJF--7-77FA-7<JF<)<-)7-
@J00113:320:HFYYVBBXX:1:1101:29143:1279 1:N:0:NCTCTGTA
CGCATCTGCCTCAGCTGCGGCGGTGGAGGAGGTCGGGAAGGTGAAGCGGGAGGTGAATCGGTGCTCTGGATGCAGGAGGAAGGTCGAGCTCACCGGATTC
+
AAFFFJJ7FJJJJJJFJJJFJJJ7FAJFJJJJJJFFJJJFJJJFJFJJ7<FJJ-7AJFAA77-777<JJA-77A--7-7F<-7-7--7A)7J7F))7)--
@J00113:320:HFYYVBBXX:1:1101:29163:1279 1:N:0:NCTCTGTA
AGCATTCTGCCATATTTCCTGCTCAAAATGAAGATTACATCTTTAAAATTCTAATCACTTTCTGGTAGATGTCGGTCGAAAACAATTCTACATGTGCACT
+
AAFFFJJJJJJFJJJJJJJJJJFJJJJJJJJJFJ<JJJJ<FJ-JJJJJFAFJJJJJJJ<A<J-A<7AFJJ-7FF<J7FAJAFJJJ--77FAF<A77AA77
@J00113:320:HFYYVBBXX:1:1101:29285:1279 1:N:0:NCTCTGTA
TTGCAGACTAGATCGGAAGAGCGGTTCAGCAGGAATGCCGAGACCGATCTCGTATGCCGTCTTCTGCTTGAAAAAAAAAAGATGAGTTGGGTCAATGTGA
+
AAFFFJJJJJJJ<JJFJJJJJJJJJJJJJJJJJJJJ<FJFJ<FJJ<J77FFFFFAJJJA<AJAJAJA<7-AFAJFJAFJJ--7-------7-)7---<--
@J00113:320:HFYYVBBXX:1:1101:29569:1279 1:N:0:NCTCTGTA
GCGGATGTCAGCATTCCGAGTAACTCCTCAACCTGGAGTTCCACCCGAAGAAGCAGGGTCCGCGGTAGCTGAGAACGGAAGAGCGGATCAGCAGGAATAC
+
AAFFFAJFJJJJJFFJJJJFJJJJ<FJ7JJJJJFFFJF7<JJJFJJJJJ7JJ<AFJ---7AAAAA<F7J--<-<7<A7AJ-AFA<--77<-7<)7)---7
@J00113:320:HFYYVBBXX:1:1101:29589:1279 1:N:0:NCTCTGTA
TTGGCACAGCTACCGCGGCCCCTGCTTCTTCGGGTGGAACACCAGGGTGACGAGTAACCCGGAATGCGGAGATCAGAAGAGCGAAACAGCAGGAATGCCG
+
A--AAAFJ<A<FFAFJJJJAJJ<AF<FFAFFJ7-AF<AJJ-<FF---77F-7<---<-7A<AFF7-7--7-77<-7--77A77---7A-FJ7))A--7<-
@J00113:320:HFYYVBBXX:1:1101:29650:1279 1:N:0:NCTCTGTA
GAACATGACAGCGCAGTACCACCACCTGGCAGTACCGGTGCGCCACCACCAACCGGTCCTCCCGGCAGCGAGCCATCACCAAGTCCTCCTGGAAGTACAC
+
AAFFFFFJJJJJJJJ-7FJJJJJJJJAJFFJAAFFJ7FJJFAFJJJJJJJJJJJJFAAA-AJ-AAJFJ-7A<FFJ-7AFJJF7-7A77A)7)<JA7--A<
@J00113:320:HFYYVBBXX:1:1101:29711:1279 1:N:0:NCTCTGTA
CTCACGGACAGCGTCGGGGCTGAACCGGATGGCGGAGACGGGCTTTTTAAAGGAGATTCGGTGCAGGACGAGGCTGCGGGGGAGGTTGAGGAAGAGGCAG
+
AAFFFJJJJJJJJJJJJJJJAJJJJJFJJFAJJ<FJFFJAJJJ-<<7<AJFJ<<<F--<7F<-AF77AF7<-7A7-77<F-77---7-7--7A-7--7A)
@J00113:320:HFYYVBBXX:1:1101:29873:1279 1:N:0:NCTCTGTA
AACTTGTCTGCACTCCAGGCCCCTCATTGTGCTCCAAATACGTCTGTATCTGACTCTTTCTCGTTGTTCCGAACACCGGCTCAGTCAACGGCAGAGAACG
+
AAFFAFJJJJJJJFJJJFAJJJJAJJJJFAJFJJJJJJFFJ7<A<A-<<A-AFF-A7----7-<-----<AAFAJFAAA<-7F--7AJJ-)7))AF<FJF
@J00113:320:HFYYVBBXX:1:1101:29914:1279 1:N:0:NCTCTGTA
GCCTATCTGCCAATGCTTCCTGCAGAATTGCAACACAGGACTTTCTTGAAGATTGAAGTGCAACCTGCTAGGTGAATTCACTACTGGGCCTCTTGAAAAT
+
AAFAFFJFAJJJJFJJFJJJJ<AJJJJFFJJJJJFJJJ7JJF7-FJFJJJ-<AFAJJF-7FFJJF77F7F7A--<FFJ-FA7<-7--))7)-7--7<FJ7
@J00113:320:HFYYVBBXX:1:1101:30076:1279 1:N:0:NCTCTGTA
CGTCACAGCTGGGTTGTAAGAGCTGAAAGACGTTCAAGCTCAAAGCTACAGGTTCTGTCATACTACATTCTATTTCTTTTGACTCTCGAGATACTGGCTT
+
AAAFFJJ-A7FAJ<JFJFJFFFJFFJJJJJJF7FFJJAJJFJJJ<FFJJJ--<-FJAAFF-FJ<JJJ--<-7A--<---7-7A77-7)<7--<A---7)7
@J00113:320:HFYYVBBXX:1:1101:30117:1279 1:N:0:NCTCTGTA
TCAGTATCAGCCCTTATAGCAATAGCAAACGGCCTACTTATAGCCCTCTTCGATACGTGACTGAATCGACCGAATTGAGTAGAGGTGCCCGAGTGGAGCA
+
AAFAFJJJJJJJJFJFJJJJJJFJJJJJJJJFJJAFJFJJFJJJJJ-A-<FJJJJJ7-7<FAJJJ<A-AA<AJJ7-777<FAFA<7-7AAJ<-)77-)-)
@J00113:320:HFYYVBBXX:1:1101:30137:1279 1:N:0:NCTCTGTA
ACGTGTACAGCAGTACTGGGGAAGAAGACGAGACAGCTGAAACCAAAGAAAATTCAGGCTCTGCTTCGACTTCAAACAGCAGAGATCGGAAGAGCGGATC
+
AAFFFJJJJJJJFAJFFJJ7JJJJJJFJJAJJJJJFFAAJJJFJJJJAFFJJ<FJJ7-AAAFFA-AA-JJ--AJJJAF<FF-<7A7<-7A<)A7-7))77
@J00113:320:HFYYVBBXX:1:1101:30259:1279 1:N:0:NCTCTGTA
GTCATGGTCAGCCCTCGGCCCGATCATCCAATTCGCTCCAACAGACAGGCATGGTTCTGTAGTCAAAGCAACTTCGTCACTTTCGTGTACCCATCGGACG
+
AAFFFJJJJJAJJJAJAFJJJJJ-AJAJJJJFAF<F<AJJJJJ<FFJAF7F-7--77<-7A7-<AFJ-<JAJ--7-77FJ777F7--<FFFJJ777--<)
@J00113:320:HFYYVBBXX:1:1101:30442:1279 1:N:0:NCTCTGTA
GCTATAACAGCGTACGCACGCTACTAGGACGCGTCGTATGCCCGGCGGGGCGCTCGCCTGCTCAGATGTTGCACAGGTCGTTCAGCGCCGCCGACAGTGT
+
AAAF-FJJJJJ-AAA-FJFJFFJA-FFJJJJJ-7J7JJ-AJJJ<AF77F-7AAAAAJF77A-7A<-77FJ-7FJ7F--7<7-777FJFJJJJA7AF----
@J00113:320:HFYYVBBXX:1:1101:30624:1279 1:N:0:NCTCTGTA
TTGCAGACTGCCTGCACCTCTGGCTCTGGCTCCCCTGGAACTGCCCAAATTCGGACCCATCAGCCCTGGTGATGACGGTGGTTTGCTAGATGGTGGCGAT
+
AAFFFJJJJJJJFJJJJJ7F7FJJ7FAJJJ7FFFJFFFFAF--FAFJJFAFFA-AJAJJ-AJ-<FJA--7-<AAJF-----777---7-F-7-7---)))
@J00113:320:HFYYVBBXX:1:1101:30665:1279 1:N:0:NCTCTGTA
GGCTAGACAGCTGCCTTCCAAAGGCCATATCTTCCTCATTTCAGCTCCAAATCATGCACAGTATGAAGCGAAGGATTCTTGACTTCCTAAGCTTTCAAAT
+
AAFAFAJJJJJAAFJFAAJJJJFFJFJ<<-FF7FJFFJAJ<FJAF-AFJFJ7AF<-7AFJ-7---AF77----7F--7A<FFF7-7--FA-7-7-77FJA
@J00113:320:HFYYVBBXX:1:1101:30908:1279 1:N:0:NCTCTGTA
TCAGTATCAGCTGATGGAGTTTGAGGATGTCCTAAATCCACAGCATATGGAATGGGTGCAGAGGGTAGTTTATAAGTGTCATGAGGTGAGATGCCCAGAT
+
<AFFAJ<JJFJJJJJJJJFFFFAFFJJJJJ<JJFFF-FFFJJ-FFFF<7AFFF7-<FJA7AA7--FFA---77F-A---7F--7A7-7<)7---A7<-F-
@J00113:320:HFYYVBBXX:1:1101:30949:1279 1:N:0:NCTCTGTA
TTGCAGACTGCTCCCATTTCGCTCGCCGCTACTACGGGAATCGCTTTTGCTTTCTTTTCCGCTGGCTACGAAGATGTTTCAGTTCGCCAGGTAGTCACTA
+
AAAFFFAJJ-AAFAJJAFAJJJJA<JJJJ-JFJFJFFJJFJAJJ-<F7-<<A<A-7-FFF--7<-777A7AJ7J7F77-7<77777-AF-)7---7--A-
@J00113:320:HFYYVBBXX:1:1101:30969:1279 1:N:0:NCTCTGTA
TTGGCGGACAGCGGTGCTCTGGGGCGAGGCGGTAGGTGACTGAGACAAGAACGGCGGGGAGTTCTCTGGCGAGGAGTCGGCAGAGGTCAGCGAAGAGCTT
+
AAF<FJJJJJJJFJJJJFJAJ<7F<-AJFJJ7777--7JJF7-<AJAJ-AFFAFJ----7A<-7-7A777-7A--A-7A-7----7-7-)-)7A7A----
@J00113:320:HFYYVBBXX:1:1101:31010:1279 1:N:0:NCTCTGTA
GTCGATACTGCAATTAACGAAGAGGTTGTACAAATTGACGAACATTGTTGCCTTAAATCATCCATTAGGACAATACAGATGTAGTATTGATACACATCAG
+
A-AFFA<A<7AFJFFJJFFJJ-F<<FJJJAFJJJF<FFFFFFAJ-<FFJ<FA-<<7<-7FAJ-A777<-<AFF7-77--7-7777-7--7--77AA-<F-
@J00113:320:HFYYVBBXX:1:1101:31314:1279 1:N:0:NCTCTGTA
TGTGCAACAGCCCCCATGGCGAAGAAGTACGTGAGAGAGAATGTACCGCTTTCGAGATCTGGCGAATATGGAGCACAGTTGGAGTCCACTGTCGACTCCT
+
AAA<<FJFFFA<FJJJ77AA<-A-<--7FF-<-----77JJ---<<-7---7--AAAA----77-7------77-7A---7-77----)777---<-))-
@J00113:320:HFYYVBBXX:1:1101:1042:1297 1:N:0:NCTCTGTA
NATGTCCAGCCGAGACGCCATTTGGAAGGGTGTTTCACAACTGCGAAACCACTTTTTGACACACGAGGGCCATTTTGCAGAGATCGGAAGAGCGGTTCAG
+
#AAFFJJJJJJAJFFAJJJFJJJJFJJJJJJJJJFJJFFAJJJJJJJJJJJJJJJJJJJJJJFAJA---A<J<J-F-AFFAF7-A<7FJJ<JJJAAJAJJ
@J00113:320:HFYYVBBXX:1:1101:1265:1297 1:N:0:NCTCTGTA
GCTAGTGTCTGCTGCAAGTGGAGAGCAGTTCGGTTCATAGTGGTTGCAATGGATGCTTCTTATAGTTGTTTAAAGTGGATACTACTTGGGAAGTTTAATG
+
AAFFFJJJJJJJJJJJJJJJJJJJJJJJJJJJAJJJJJJJJJ<FFJJJJFFFJJJJJ7A-A<AFA7-<JAAJJJJ<F7FF77A<<A7<JAJFF--AFFFA
@J00113:320:HFYYVBBXX:1:1101:1306:1297 1:N:0:NCTCTGTA
AGTCTATCAGCCTGTATTTGTAGGCAATGTTTGAAAGCCGAAGATGGGCTCCTTTGGGGGGAATTTAGGCGGTTGTTAATGGGAAGAAAAACCGCAAACA
+
AAFFFJJJJJJJJJJJJJJJJJJJJJJJJJJJJJJJJJJJJJJJFJFJJ-AJJFAFFF<AJAF<<FFFAJJAJJFAJ<-A-7--7--A<FJJF<JAAAF7
@J00113:320:HFYYVBBXX:1:1101:1489:1297 1:N:0:NCTCTGTA
ATCGTATCAGCCTTGGCAACTGGGGAGGCAGAGAGAGAGATGGAAGTTGGAGAATAAGAGTGATGGGTGTTCGGAAAGAGAGATGGGAATCCAAGGAATG
+
AAFFFJJJJJJJJJJJJJJJJJJFAFJJJJJJJFJJJJJJ7AJFJJFJJF<J-<-FJJJJ<-<-7FF7F--7-77-7-FFA<--7--FFAA-<-AA---7
@J00113:320:HFYYVBBXX:1:1101:1732:1297 1:N:0:NCTCTGTA
GTGCAAGACTGCTGGATTGGCCGTAGGGCTTGCTTCTATTGGACCTGGCGTTGGTCAAGGTACTGCTTAGATCGTAAGAGGGTTTCAGCAGGCATGCCGA
+
A--A<FFF7JFAJJAJJJJJJJFFJFJFFJFJJJ-FFFJJ7FJJAFF-A7FF<FAF7A-7-7F7<A-----------7-7---7777-7A)<)-F)))-)
@J00113:320:HFYYVBBXX:1:1101:1813:1297 1:N:0:NCTCTGTA
TCGCACTGCCTCAGGAAGTTCACCTAAGAAGTGTTGACTCAGCACCACTATTTCCAACTACAATGCGCTGACAGTCGCTCGTCTTTGAGCCGGGATTCTG
+
AAFFFJJFJJFJJJJJJJJJJJJJJJJJJJJFFJJFJJJJJJJJJJJJJJJJJJJJJJ-FFJFFAFJJF7JJJJFJ-77F--7AFAAA<<FJFAJJJJJ<
@J00113:320:HFYYVBBXX:1:1101:1935:1297 1:N:0:NCTCTGTA
AGTCTATCAGCATGGGAATAAGAAGATGGGGAAGAAGTTGCACTGGTGGCAGAAGATTGGCGGCCATGGAGGGGTGAAGCAGAGATCGGAAGAGCGGTTC
+
AA<F<FAJJJJAFJFJJJFJJAJJFJJJJJJJJJJJ7<<JJJJFAF<7AAJFFJAJAF--AF-F<A-AJAA<A7F<7A-<--7AA--A7<JFJ-<<)))7
@J00113:320:HFYYVBBXX:1:1101:1976:1297 1:N:0:NCTCTGTA
GATTCTGCTTCAATGAGAGTTGCGACTACCGCCGACATTTCCTCCTCCTGCCTTCATGGAACCTCTCCCCGCCGAGTTTATCCTTGGCAAATACAAACTC
+
AAFFFJJJJJJJJJJJJJJJJJJJJJ<JJJAJJJJJJJJJFJJJJ<FJJJFJJJJJJFJJJJJ<J7AFJJAJJ-A<<-FFFFFFJJJFAFJAJJJFFJAA
@J00113:320:HFYYVBBXX:1:1101:2016:1297 1:N:0:NCTCTGTA
GATTCAGCATTCAAAAGAGGAATTGTCAAAGAATCACCTGATGGGTGCCTTCCAAAGGGGAGGGAGCGTGATTTTCCCTATACAACGAGGCGCTGAGATC
+
AAFFFJJJJJJJ<JJJJJJJJJJJJJJJJJJJJJJJJFJJJ<AFFJJJJJJJJJJJJJJJJJ<AF-AF<JJFFJAFFFAA-7JJFAJJ<F7JJJJJ<J-A
@J00113:320:HFYYVBBXX:1:1101:2098:1297 1:N:0:NCTCTGTA
CTAGCTCTGCTCTCCTCCACTTTGAGGAGAAAGTTCACATGAATAAGCTACAGTGAGCCGACACTATTCCATTGTTGTTTCCGAGGCTGAGATCGGAAGA
+
AAFFFJJJJJJJJJJJJJJJJJJJJJJJJJJJJJJJJJJJJJJJJJJJJJJJJJAJJJJJJJJJJJJJJJFFJFFJ<<AJFFJFF<AFJJAFAJAA<7)7
@J00113:320:HFYYVBBXX:1:1101:2138:1297 1:N:0:NCTCTGTA
ATCCGGACAGCTCCCATTCCTCCAAGAGAAGAAATGGCACCAACATCGGTCACTGAAGCACCTTTCGTCACTGAAGGAGCTATCTTCCCCGGCAACAGAG
+
AAFFFJJJJJJFJJJJJJJJFJJJJJJJJJJJJJFFJJJJJJJJFJJAAAJFJJ-FJFJFJJ<JJJJFJ-FFJJF<FJ<F7-AFJ-7FJJFJJ<7J<AA<
@J00113:320:HFYYVBBXX:1:1101:2199:1297 1:N:0:NCTCTGTA
AATACGGACAGCAGTGGGGAATTTTCCGCAATGGGCGAAAGCCTGACGGAGCAATGCCGCGTGGAGGTAGAAGGCCCACGGGTCGTGAACTTCTTTTCCC
+
AAFFFJJJJJJJJJJJJJJJJJJJJJJJJJJJJJJJJJJJJJJJJJJJJFJJJJJJJJAJJFJJJFJ<AFFAFAAJFFFJJ<7AF--<AJJJJ-F---<J
@J00113:320:HFYYVBBXX:1:1101:2301:1297 1:N:0:NCTCTGTA
TCGCACAGCAACGGTATCGTTTTTGCCATATGGTCTTTCATGAGTTGGTACGGTAGCAGAATGGTCATGTATCACGGAGCTCGTGGAGGAACTGTTTTCG
+
AAFFFJJJJJJJJJFJJJJJJJJJJJJFFJJJFJJJJJJJJJJJ<FJ<JJJJJJJJJF7FFJA--AJ<A<7-7AJJ<A7A-7J-A-AJ<AJJF7J--7A7
@J00113:320:HFYYVBBXX:1:1101:2422:1297 1:N:0:NCTCTGTA
CGTGAATCAGAGGAAGGGCTACCAGGTTACCAAACGCTAAGCTAAACCACCTACAATCCATAACCGTCCTTACCGACATTTAGTAAAGCTCAAAACTGAA
+
AAFFFJJJJJJJJJJJJJJJJJJJJJFJJJJJJJJFJJJJJJFFJJJFJJJFFJJJJJFFJFFJJF<FJ-7FJJ<JAJ-7-7A<FJFFJJFJFFJJJA<<
@J00113:320:HFYYVBBXX:1:1101:2443:1297 1:N:0:NCTCTGTA
GCCTATCTGCATTGTTGATCACTTGTCCAAATAAAGTCGGTCCTGCTAGAGCAACATGGTTCAGTGCACTTGCATAGGCAGAGATCGGAAGAGCGGTTCA
+
AAFFFJJJJJJJJJJJJJJJJJJFJJFJJJJJJJJJJJJJJJJJJJJJJJJJJJJFFJ-<JJJJ<7AJJFA7FJAFAFFJ-FJJ7<7FFJFJJJJ<A)AA
@J00113:320:HFYYVBBXX:1:1101:2544:1297 1:N:0:NCTCTGTA
TGTTACCAGCACCAGCAGAGGGCCAGAAAACCCAGTTGGCTTGGTTGGCTTGAGCTGAGATCGGAAGAGCGGTTCAGCAGGAATGCCGAGGCCGATCTCG
+
AAFFFJJJJJJJJJJJJJJJJJJJJJJJJJJJJJJAJJJJFJFJJJJJJJFAJJFJJJAAFJJJJJJFJJJ<<FAFJJFJFJFFFAFFFJ-FJJF))7<J
@J00113:320:HFYYVBBXX:1:1101:2564:1297 1:N:0:NCTCTGTA
GCCTATCTGCGGAACAGTCCTTGATTTCTAGACCCTCTATTCCAACCCAAGCACCTTCACCTGTCATCCTAAGCCGGTATCAGCAATTACCGCATCAGCA
+
AAFFFJJJJJJFJJJJJJJJJJJJJJJJJJJJJJJJJJJJJJJJJJJJJJJJJJJJJJJJJJJJJJFJJJJJJJJJ<JFJJFJJJJ7FFJJJFJFJ<-7F
@J00113:320:HFYYVBBXX:1:1101:2849:1297 1:N:0:NCTCTGTA
TCATAGTCTGCCACCCTCATTTTTTAAGCCTATCCAACATGAGGATTTTTTCCCAAGTGGCCTCCCACGCAAAGAAAGCAACTTTGGTTGGAACCTTATC
+
AAFFFJJJJJJJJJJJJJJJJJJJJJJJJJJJJJJJJJJJJJFJFFJJJJJJJJJJJJJFAFFJJJJJAJ<JJJJJF7AFJJF<A-7A7J7<AAF----7
