# Supplementary material for: Identification of SNPs associated with magnesium and sodium uptake and the effect of their accumulation on micro and macro nutrient levels in Vitis vinifera
Source: PeerJ. 2021 Feb 8;9:e10773. doi: 10.7717/peerj.10773 (PMC7877238; doi:10.7717/peerj.10773)
Supplement: Data S1 — GBS data for the Geuwurztraminer x Traminer F1 population evaluated for nutrient content. [file peerj-09-10773-s002.zip › H929P_B_S2_L001_R1_001.fastq]

@J00113:320:HFYYVBBXX:1:1101:29173:1261 1:N:0:NAGTGTCG
ATNTCGTCTGCTAGAAAAAGTTGTTTGAGAATAGGTTGTTCAAGGCATCTCCTTCTCTATAATAAGAGAAATTAGTTAACTACCTTTCCTGATTTAATGA
+
AA#AFJJJJJJJJJJJJJJJFFFJJJFJJJJJJF-FJJJJJJJF<JJJJJJJJJJJFAJJJJ-<FFJFFJJF-A7FJAAJ-FFJA<AFA7-7--7AJ--7
@J00113:320:HFYYVBBXX:1:1101:29234:1261 1:N:0:NAGTGTCG
TGNTACCTAGATCGGAAGAGCGGTTCAGCAGGAATGCCGAGACCGATCTCGTATGCCGTCTTCTGCTTGAAAAAAAAAAGGTGAGGCAGTGAGGTGGGGT
+
AA#FFJJJJJJFFJJJJJJJJJJ7JJJJJJJJJJFJJJJJJJJF<J7-7AAJJFFJJJ<F<-A7FJJ<AFAAJJAF7FA7-77----)))7-77-)))))
@J00113:320:HFYYVBBXX:1:1101:29559:1261 1:N:0:NAGTGTCG
GCNTTGACAGCTTGATGAGTGGTGGGAGCAACCAGCATCAACCGTTGTTGACTGGGTTACAGTTGATGGGCAAAATGTATCTGAGATCGGAAGAGCGGAT
+
AA#FFFJJJJJAAJJJJJJJJJAJJJJJJJJJJJFJJFJFFFJJAAAJFAJJAFFA<A<JJF-77777777FJFJ--7--7------7--7A)A7<A))7
@J00113:320:HFYYVBBXX:1:1101:29721:1261 1:N:0:NAGTGTCG
AGNCCAGCAATAAAAAAGAGTTAAAACAAACAAAAATCAAAGGGAAAACCTTGACATATGATTCATGGAGTTACTCACATTCTAAAAATAGCAGTTACCT
+
AA#FFJFJJJJJJJJJJJJJFAAJJJJJJJJJJJJ<FJJJJJ-<<FJJJF-A-AJJAF-<A7-7<7--7-7-7--7-7F---7-77AA-7-7A----7--
@J00113:320:HFYYVBBXX:1:1101:29883:1261 1:N:0:NAGTGTCG
TGNGCAACTGCCTCATGTGGAATGTTCTTGTAATGGCACAATCAGGAAAGAGTTTCCCCTTTGGATTTGGGTGCTGAGATCGAAAGAGCGGTTCAGCAGG
+
AA#FFJJJJJJJAJJFJJJJJJJJJJJFFFJJJJJJJJJJJFJJFJJFJ<FAFFFFFFJ--AAJF<7-<FJA-77-7-A-77--AFJ<F<))-7FFAF))
@J00113:320:HFYYVBBXX:1:1101:29944:1261 1:N:0:NAGTGTCG
GANCAGAACTGTGCACAAAATGGATTAGGTAAAGAAGCCATCAAGATTTTTGAACAAATGGAGGTTGAAGAGATGTGGCCTGAGCAAATGAGCTTACGAG
+
AA#FFFJJJFJJFJJJJJJJJJJJJFAFJ7FJ7AFJAJJJFJJJAJJFJJF-AJJJJJ-7AA-A-7FFJ7-7F<----77-77-7-7<--7-7---7---
@J00113:320:HFYYVBBXX:1:1101:29965:1261 1:N:0:NAGTGTCG
TGNAGTGTCTGCACCAGGTGTTTCTGGACATGGCAATAATGGTGGAGGCGCAGGGGGAACAGATGGATGACATTCAGCACCATTCGATGAATGCAGAGAT
+
AA#FA<FJJJJJJJJJFAFJJFJJJJJJJJFFAFJJ-FJF<7-FJJ--A7-A<AFJJA-777A7--<--77-7-777FFJFJ---7A---<--7-77<A-
@J00113:320:HFYYVBBXX:1:1101:30310:1261 1:N:0:NAGTGTCG
TTNCACCAGCACGACGCTTGTATTGCTCTCCCACAACCCCGTTTTCACGGTTTAGGCTGAGATCGGAAGAGCGGTTCATCATGAAGTCCGAGACCAAACG
+
AA#AFJJJFJJJFJJFJJJ<JFAF<F<F<FJJJJJJJFJF7-7<F<FFAF7<-<-7FF--7A-<AAJA7AJJ<J<<77-7---7A--7F))7FFF-7-77
@J00113:320:HFYYVBBXX:1:1101:30472:1261 1:N:0:NAGTGTCG
ATNGTATCAGCAACTAGAGAAAAAAGAAAAGTCGTCGCCGTCTCAAGGAGGAGATGGGTGGTTCTGTTGCCCATGGAAAAAAGGCAAACAACAAGGCTGT
+
AA#FFFFJJJJJJJFJJJJJJJJJJ-FJJJFFJA7AFJFJJJJJA-77F-<FFF-7---7A------7-<F-FF-A7A-F-A7---7AJA<A----7-))
@J00113:320:HFYYVBBXX:1:1101:30492:1261 1:N:0:NAGTGTCG
TCNTAGTCAGCAGGTATGGGTATTGTTTCTCTCTGCATGTTTGCTACTATATTATATAACTAAGAAAGGAAGCTAGTGGTATCAGGTTTGGTAATAATAC
+
AA#-FFAJJJJJF7<JFJJJFJJFFJJJJAJJJ<7FFJ<AAF-FFJJAJ-AA-<-7-7AA-7<7FFJ-7AJ-A7A<77--7-7--7--AF<A<AF<FF7J
@J00113:320:HFYYVBBXX:1:1101:30573:1261 1:N:0:NAGTGTCG
TGNCTGGTCTGCAGCCCCCTTCTAAAGGGGCCTCCATGCAGCCAAGCACGAGGTGGCAAGCCACATGGCTGAGAGCGGAAGAGCGGATCAGCAGGAATGC
+
AA#AA<F<FFJJF-AJ<FF<AJJJJJJAJJJJJJJFJJAJ-FFFJJJJJ7FAJ7JJJ<J--F<JF--<A--77AAJ-AJ<A<--7A-)777AFF7F--7<
@J00113:320:HFYYVBBXX:1:1101:30614:1261 1:N:0:NAGTGTCG
TANGGTACTGCTGAATCCATGGGCAGGCAAGAGACAACCTGGCGAACTGAAACATCGTAGTAGCCAGAGGAAAAGAAAGCAAAAGCAATTCCCGTAGTAA
+
AA#F<FFJFAFF7FJFJJJJJ-FFJJJJ<FAJFFJJJJJJFJJAJJJA-AFFJJ<7-777----7A7AAF-AFJFJ<7-7AAJAFF--7-7AJ)7<)7<-
@J00113:320:HFYYVBBXX:1:1101:30655:1261 1:N:0:NAGTGTCG
TGNGCAACTGCAAAGGAGATAAGAAAAGGCTCAGCAGAGGGGATCCGGTAACTGTTATTAATGTGGAGGAGTGGGGCATTTTGCTCGTTACTGTCCCAAT
+
AA#<FJFJFJFJJJJJJJJJFJJJJJJAFF<JFAJJJFAJA-F<AFJ-A-FF-7-77--<F-7--7A7--7-7--77A<F---F-<F)-77--7---<<-
@J00113:320:HFYYVBBXX:1:1101:30675:1261 1:N:0:NAGTGTCG
TGNCTGGTCAGCTAGTGGTTAGGTCTTCGAGCTATTCTATCCAGTTGTGGTCACGTCCCCCCGAAATGTTCCAAGGTTGTTCCGAGGAGTTGCAGAGATC
+
AA#AFFJJFFJJFJJFJJFJJFJ7FFJJJJJJ<F-FF-F<FAJFF7JF-A7AFJJJJFFJJJAJJJ777-<AA<AFFA7A-7FFF7-F7---7<-F-77-
@J00113:320:HFYYVBBXX:1:1101:31162:1261 1:N:0:NAGTGTCG
CCNCGTCTGCAGAGTAGTGGGAGACAGAGGCTCAGCCGTTAGAGGAAAGTGGGCAGAGATCTTTAGAGGTGGATACAGAGATCGGAAGAGCGGTTCATCA
+
AA#FFFFJJJJAJJJFFF7FJJ<<FFFJJ<J7AF-AJJA<AFF-<JFJ-<<-FFF7F7A-----777-----7--<A-A-A-7--7<7F-F7)-))7-7<
@J00113:320:HFYYVBBXX:1:1101:31609:1261 1:N:0:NAGTGTCG
AANCGTTCTGCCCTGCAAGTATGTATCTCCTCTTGAAGCCTTTTCTTCCATGGGAAACGTCACGTAGTCGACGGGCGGTAGGGATGCTGCATGCAGTAAC
+
AA#AAFFJJ7JJJFFF<J<<FJ<FJF-FAJ-F-F<JAF<F7A<AJJ-<JF-7A-7A<7A-AJJJAA--77AAFJFJ-7F--7F-<-77-)7-<<----77
@J00113:320:HFYYVBBXX:1:1101:1276:1279 1:N:0:NAGTGTCG
CTNCGACAGCAACTTCTGTGATATTCCATGGGTTTACCAAGATAGCACCAGCACCAAGAGACTGTGCAGAGATCGGAAGAGCGGTTCAGCAGGAATGCCG
+
AA#FFJJJFJJJJJJJJJJJJJJJJJJJJJJJFJJJJJJJJJ<JFJJJJJJJJJJJJFJ<AJJJJ7FF7JJJJJ7A<F<FAJFJJJFFJJJJA<F7-7-7
@J00113:320:HFYYVBBXX:1:1101:1296:1279 1:N:0:NAGTGTCG
CANGAAGTCAGCCAGGCTGGGGTGGGTCTAATCTAATTAACTTCTGAGGGTGACAAGGGTTGAACCGTTGAAGGGTGAAAATAGAATTAAAGAAAGGCTG
+
AA#FFJJJJJJJJJJJJJJJJJ<AAJFJJJJJJJJJJJJJJJJJAJJJJJAFJJJJJJJJFFFAFJJ7AA-A<A<J<7AF<7-77-7AFFJAAFF7<<7<
@J00113:320:HFYYVBBXX:1:1101:1397:1279 1:N:0:NAGTGTCG
CGNGAATCAGCCTAAACCGTGAAAACGGGGTTGTGGGAGAGCAAGACAAGCGTCGTGCTGAGATCGGAAGAGCGGTTCAGCAGGAATGCCCAGACCGATC
+
AA#FFJFFF<JJJJJJJJJJJJJJJJJFFJJJJFAJJJFJ<JJJ-FFJJJJ--AAJAA7-AJJ<<F-AJJJJJJFF<F-77-77A-F-7A)<A<JJ7A-7
@J00113:320:HFYYVBBXX:1:1101:1499:1279 1:N:0:NAGTGTCG
GANGCATCAGCGCGTGCCGCCCTTGGCGTGCAGGCCGCCCATGCCACCCTAGGCATGGCGCCCCCGCATATGCCACCCTCAAGCCCACGACACGCTAATG
+
AA#FFFJJJJJ<FJJJJJJJJJJJJJJJJFJJA7FJJJJJJJAJJJJJJJJJJJJJFAFFA<FJJAFF7FFFJAFJ<A-7-AAJJJJA)FFAA7A)AJ77
@J00113:320:HFYYVBBXX:1:1101:1661:1279 1:N:0:NAGTGTCG
ACNATGGACTGCCTTATGTTAACACTTCCATCCTTGAAATCCATTCACTTTATGAAATCTGTTTGCCTTGATTCCAAAATTGATTCCCATGCCTTTGTGA
+
AA#FFJJJJJJJJJJJJJJJJJJJJJJJJJJJJJJJFJJJJJJJJJJJJFJJFFFFJJJJFJJJJJF-FAF<AJFJFJJJ-7F<<JAA<J7AA7JF-7-<
@J00113:320:HFYYVBBXX:1:1101:1681:1279 1:N:0:NAGTGTCG
CTNGCTCAGCTCTCTTAGTGCCTCATCCTCCTGAAAAATCTCTTTGCTGGCCAATCCCTGCAGGCATCACTTATAGTATGAAAGCCAATCTAGGCCTCTC
+
AA#-AFJFJJ7JJJFJF<J7FJ<J<J7JFFA-FFJAJJFJ<AJJJJJJ7AFF<F-FF<7--7--7--A-AJ7FJ-AA-A7<<7-77<A7--<<-77<-7)
@J00113:320:HFYYVBBXX:1:1101:1702:1279 1:N:0:NAGTGTCG
ATNAGTTCTGCAAGAAGCATGGATAGTTATATGTTCCAACTAGATGATATATGCTAGTGACACATGCCACCATTAACACAAAAGGTGAACATCTGTCTCT
+
AA#FFJJJJJJJJJJJJJJJJJJJJJJJJJJJJJFJJJJJJJFJFJJJJFJJJJJJJJFJFFJJFJJFAJ<JJA7<FJFJFFJJF-<FJFAAJAAFAAAA
@J00113:320:HFYYVBBXX:1:1101:1742:1279 1:N:0:NAGTGTCG
CTNCGACAGCCTTAATGTAAGTAACCACTCTTTTCAAGCTATCACCACCATTCTCAAATACCCAAGGTCCTTGTTGCAGAGATCGGAAGAGCGGTTCAGC
+
AA#FFJJJJJJAJJJJJJJJJFJJJJJJJJJJJJJJJJJJJJJJJJJJJJJJJJJFJJJJJJJFJAJ-AFJFJJ-F7A-F7FJJFAJJ7JJJ<FJFJJ7<
@J00113:320:HFYYVBBXX:1:1101:1763:1279 1:N:0:NAGTGTCG
TGNAGTGTCAGCACGACGCTTGTATTGCTCTCCCACAACCCCGTTTTCACGGTTTAGGCTGAGATCGGAAGAGCGGTTCAGCAGGAATGCCGAGACCGAT
+
AA#FFJJJJJJJJJJJJJJFFJJJJJJJJJJJJJJJJJJJJJJJFJJJJJFJFJJJFJFAJJ-FJJJJJJAJJFAJ-AF7FJFJJFJFJJJ7FFJFAF77
@J00113:320:HFYYVBBXX:1:1101:1803:1279 1:N:0:NAGTGTCG
TCNTAGTCTGCTGGATTGGCCGTAGGGCTTGCTTCTATTGGACCTGGCGTTGGTCAAGGTACTGCTGAGATCGGAAGAGCGGTTCAGCAGGAAGGCCGAG
+
AA#FFJJJJJJJJJJJJJJJJJJJJJJJJJJJJJJFJJJJJJJJJJJJJ7FJFJJJJJAAAJJFJJFJFJ7FFJFFFJ7<-A<FJAJJJF77F-AAJF)F
@J00113:320:HFYYVBBXX:1:1101:1925:1279 1:N:0:NAGTGTCG
CTNTGGACAGCTATATTTCGATTCATCCTCTTTTTCCAAGGGTTTCATAATTGGACGTTGAACCCATTTCATATGATGGGAGTTGCCGGTGTAGTGGGCG
+
AA#FFJJJJJJJJJJJJJJJJJJJJJJJJJJJJJJJJJJJJJ7FAJJJJJJJJJJJJAF<AJFJFJJA-FF7F7FJ<-FAJ<<--AJJJF)-A--FFJF<
@J00113:320:HFYYVBBXX:1:1101:1986:1279 1:N:0:NAGTGTCG
GCNTAATCTGCAACTTAGGCCGGTTATCAGTTTGAACCATGTAACAAATGGACAAAATCCAGGAACATAAAAAACATGATGGTTAGGCTGAGATCGTAAG
+
AA#FFJJJJJJJJJJJJJJJJJJJJJJJJJFJJJJJJJJJJJJJJJJJJJJJJJJJJAFJJJ<JJJJAFJJJJJJFFFJ7-A7FAAAJ<AJJJAFF-A77
@J00113:320:HFYYVBBXX:1:1101:2108:1279 1:N:0:NAGTGTCG
GCNATAACAGCTCTCTCCGGCTTCGAATACCAGATGGCCTTGTCACCTCTTACAAGCCCAAAGTCAACTGGAAGGATGATGGGTTTTAGGAGGTTCTTTA
+
AA#<<FJJJJJJJJJJFJJJJJJJJJJJJJJJFJJ<JJJJJJ-7<FJ7FJFJJJJFFJJJJA<<<JFJA-7AA7-A--77<<F-7--7F7-7)77--7<F
@J00113:320:HFYYVBBXX:1:1101:2189:1279 1:N:0:NAGTGTCG
TGNAAGAACTGCAGGAAAGGCATGGCAACAAGATGGAGACTGGTTGTGTCCGAATACAAGGTCTGTGATGTGAGATTGGTGAGCAGAGATCGGAAGAGCG
+
AA#FFJJJJJJJJJJJJJJJJJJJJJFJJJJJJJJJJJJJJJFJJJJJJJJJJJJJJFJFJJJAAFJAFJFFFJJ7-A-FFJJJJFJJJFJ7<<A<<7FJ
@J00113:320:HFYYVBBXX:1:1101:2270:1279 1:N:0:NAGTGTCG
TGNCCTCTGCAACAAGCAGTCCTAATCCCACTAGGTAACTGACATTTGAGTCCTAGTCTGACGCTGATTCCAAGCTCAACAGACACCACCTTGAGTAGAA
+
AA#FFJJJJJJJJJJJJJFJJJJJJJJJJJJJJJJJJJJJJJJJJJJAJ<AJJJ7<FFFA-F-7<<F-7JJJJJJFFFJJJAAFJJJJJA<<7JA-<<FJ
@J00113:320:HFYYVBBXX:1:1101:2290:1279 1:N:0:NAGTGTCG
TGNAAGAACAGCTTTTTGTACTGGCAGAGGTGAGGTATGTCTTCATCTTACATGGGATGTAGTTCAAAGTTGACCAATGTTGCCTTCCAATGTTATCACC
+
AA#AFJAFFJJJAF7<J-<FJ7JJJ-7<A-<-7<7<-FF<J--FFFFFFJJ<FJ<F----7F<F7AAJ7-7-<F---77F--7FA-A7AF---<-<A-7<
@J00113:320:HFYYVBBXX:1:1101:2331:1279 1:N:0:NAGTGTCG
CANGAAGTCTGCCTGTAGAGCGTGTGGAGGAAAAGTTGTCCCAGATGATTTTGGATAAGAGATTTGCTGAGTATGGCTGAGATCGGAAGAGCGGTTCAGC
+
AA#FFJJJJJJJJJJJJJJJJJJJFJFJJFJJJJJ<FFJJJJJJJFFAJJJJFAAFJJJJJ7FF<FJ-FJFFJJ-AA-A<7FAFFAJJJA-77AFAAFFA
@J00113:320:HFYYVBBXX:1:1101:2453:1279 1:N:0:NAGTGTCG
GCNTATCTGCGCTTGGTCGTCCCCGTGAGATGATCTGCCCTGGACTTCTCTCTTTCAGCTTCCTGTTTTCGACATTAAAGCAGAGATCGGAAGAGCGGTT
+
AA#FF<FAFJFJJJFFJFJFAJJJJFJJ<JFJJ<-FFA7J-AF7AF<F7FAFJJF<-F7-AAF---A-77-AJJJFFJ--7FJJ-F-7-AF-FJ7FFF)-
@J00113:320:HFYYVBBXX:1:1101:2493:1279 1:N:0:NAGTGTCG
ATNCGGACAGCCAAACAGAGGATAAGGGTTTGTGAGAGTCTTAATGCGCTCATTGGGATTACTTTTTGGCTCAGATATATTCCTGCCATGGAGTTGGGTG
+
AA#FFJJJJJJJJJJJJJJFJJFJJJJJFJJJFFJJJJJJFFJJJJJJJFFJJJJJFJA-FJJJJJJJJJJJJJJJ<<F<-7F<J<AA<F)AF-7AAJJJ
@J00113:320:HFYYVBBXX:1:1101:2635:1279 1:N:0:NAGTGTCG
TGNGCAACAGCGTAGAAATGGGACTCGGTTGGGTCGATTGCCAGGCCTGCCATGGGACATGGGAGAGCCACCGTGCGCAGAGATCGGAAGAGCGGTTCAG
+
AA#FFJJJJJJJJJJJJJJJJJJJJJJJFJJJJJJJJJJJJJJJJJJJJJJJJJFFJJJJJJFJJJJJJJJJJJFFFJFFF7FAA-7FFFJFJJJAAFJF
@J00113:320:HFYYVBBXX:1:1101:2656:1279 1:N:0:NAGTGTCG
AANTTGTCAGCTCATTAATGCTGTAGATTATTGCCACAGTAGAGGCGTGTACCATAGAGATTTGAAGGTTTATAAGATGTTTTCTCAATCTTTTCTTTTG
+
AA#FFJJJJJJJJJJJJJJJJJJJJJJJJJJJJJJJJJJJJJJJJJJJJJJJJJJJJJJJ7JJJFJJFFJ7FJJJJ-77F-7FFJJJJ<FA77-AAA-77
@J00113:320:HFYYVBBXX:1:1101:2879:1279 1:N:0:NAGTGTCG
GCNAGTGTCTGCTTTGAAGCAGTCCAATGCCAAGGAGTATCTATTGAGACCAAGCAAGATTTTACCTTTGCAGAGCAGAGTCTTGAAATGGGTGCACTCA
+
AA#FFJJJJJJJFJFJJJJJJJJJJJJJJJJJJJJJJJJJJJJFFJJJJJJJJJJJJJJ7F<-JFF7-7-7FFJ-A7FJF-7FAJFJJ7F7--)A<A-7<
@J00113:320:HFYYVBBXX:1:1101:3001:1279 1:N:0:NAGTGTCG
GTNCAAGACTGCTTTCATAAATCTATCCAGGTTTGCCAAGGGAAACCAAATGGGGCCACCTCCGAGACTTGCATGCTGAGATCGGAAGAGCGGTTAGCAG
+
AA#FFJJJJJJJJJJJJJJJJJJJJFJJJJJFJJJJJJJJJJJJJJJJJJJJFFFJJJJJAJFJJFJJJ7AFJF<<7FJFJ-A7AJJAJJJJ-<FF7FJA
@J00113:320:HFYYVBBXX:1:1101:3082:1279 1:N:0:NAGTGTCG
ATNGTATCTGAGATCGGAAGAGCGGTTCAGCAGGAATGCCGAGACCGATCTCGTATGCCGTCTTCTGCTTGAAAAAAAAAAAAAATTCGCACTTCTGACT
+
AA#FFJJJJJJJJFJJJJJJJJJJJJJJJJJJJJJJJJJJJJAJJJJJ-7AFJJJJJJJJ-A-<FFJFAJFA<FAJJJJJJF7-77-----7A--7-7--
@J00113:320:HFYYVBBXX:1:1101:3325:1279 1:N:0:NAGTGTCG
GTNACAGACAGCTGTCTTGGTAGTTTAAACCTTTCAGAAACCATGTTACAAAATCTCCAATAAATTTCTGAAGTACATTAATAAGCCATAGCTGTATATG
+
AA#FFJJJJJJJJJJJJJJJJJJJJJJJJJJJJJJJJJJJJJJJJJJJJJJJJJJFJJJJJJJJJJJAJFJAFJFJFJJJFJJAFJFFFJAFF-<<-AF-
@J00113:320:HFYYVBBXX:1:1101:3346:1279 1:N:0:NAGTGTCG
CANTTGGTCTGCTTTTATTCAATCTCTAGTGTCCAATTTTCTTGACCTATCCTCATGTCGCAGGTTTTACAACGTTTCGGTGCCACAGTGAAAAGCATTT
+
AA#AFJJJJJJJJJJJJJJJJJJJJJFJJJJJJJJJJJJJJJJJJJJJJFJJJFJJFJFJJJAJJJJJJJJFJF-F7AAAF7FJJJJJJJJJAF<A<AF7
@J00113:320:HFYYVBBXX:1:1101:3468:1279 1:N:0:NAGTGTCG
ATNTCGTCAGCCTCATCATAGGCCCTCGCCGCTTCCTCAGCTGTGTCAAAAGTGCCCAGCCACACCCTTATCTTCTGTATGGTATCCTTAATCTCAGCCA
+
AA#AFJJJJJJJJJJJJJJJJJJJJJJJJJJJJFJJJJJFJJ7JFJJJJJJJJJFFJJJJJJJJJJJFJJFJA<A<77FA<FFFJJJFFJJJJAFJ<FJJ
@J00113:320:HFYYVBBXX:1:1101:3630:1279 1:N:0:NAGTGTCG
TCNCAAGTCTGCTCCCATTTCGCTCGCCGCTACTACGGGAATCGCTTTTGCTTTCTTTTCCTCCGGCTACTAAGATGTTTCAGTTCGCCAGGTTGTCTCT
+
AA#FFJJJJJJJ<JJJJJJJJJJJJJJJJJJJJJJJJJJJJJJJJJJJJJJJJJJJJJJJJJFJFJ<F<AJAFJ-<7AAA<AAAJJ-FJ<-<7FA<A7AJ
@J00113:320:HFYYVBBXX:1:1101:3650:1279 1:N:0:NAGTGTCG
TCNCAAGTCTGCCTCCCGTAGGAGTCTGGGCCGTGTCTCAGTCCCAGTGTGGCTGATCATCCTCTCGGACCAGCTACTGATCATCGCCTTGGTAAGCTAT
+
AA#FFJJJJJJJJJJJJJJJJJJJJJJJJJJJJJJJJJJJJJJJJJJJJJJFJJJJJJ7AJJFJJJJFJJJFJJFJJJJF7FJJJJJJFAFFJFJAFJJA
@J00113:320:HFYYVBBXX:1:1101:3691:1279 1:N:0:NAGTGTCG
CGNCGCATCAGCCATGCAGAAGTGTAACCTTCTGTTATGTAACCTCCACACTAGGGTGTCTCAGCTACGTAAATTTTGGAGTCTCATGTCAACTGTATTC
+
AA#FFJJJJJJJJJJJJJJJJJFJJJJJJJJJJJJJJJJJJJJJJJJJJJJFJJ<JJJ77FJJAJFFF7AFJJJFFF-FJ-7F-F7AA7AFAA<AAJFAA
@J00113:320:HFYYVBBXX:1:1101:3731:1279 1:N:0:NAGTGTCG
ATNTCGTCAGCCAATCATGGGTCGACACGTGGCCTCCCAAGGTTCCTCCAATTGGCAAACTAAGCAGCTGAGATCGGAAGAGCGGTTCAGCAGGAATGCC
+
AA#FFJJJJJJJJJJJJJJJJJJJJJJJJJJJJJJJJJJJJJ<JJJJJJJJJJJJJFJJJJJJJJJJJJJJJFJJJ<FFFJ7FFFF7FFJJJJFJJFJJF
@J00113:320:HFYYVBBXX:1:1101:3752:1279 1:N:0:NAGTGTCG
AGNCTAGATCGGAAGAGCGGTTCAGCAGGAATGCCGAGACCGATCTCGTATGCCGTCTTCTGCTTGAAAAAAAAAAAAAATAGTCTTGCTGCTGAGTTCG
+
AA#FFJJJFJJJJJJJJJJJJJJJJJJJJJJJJJJJJJJJJJJ<AFJJJJJJJJJJJFFJJJJJJFJJJAAFJJFJ--7---7------7-))7-)--7-
@J00113:320:HFYYVBBXX:1:1101:3813:1279 1:N:0:NAGTGTCG
TCNGTATCAGCCAGCAAAGAAACCAGTCCAAGCACTACTTAGTAATTCAGTCCGGATGAGTTGTCCCCCTACAGTAGCAGAGATCGGAAGAGCGGTTCAG
+
AA#FFJJJJJJJJJJJJJJJJJJJJJJJJJJJJJJJJJJJJJJJJJJJJJJJJJJJJJFJJJJJJJJJJJFJJJFJJ<JJJJJFFFJJJJJAJ)A)-<A<
@J00113:320:HFYYVBBXX:1:1101:3853:1279 1:N:0:NAGTGTCG
CTNGTGGTCTGCTTCCATCCCCTTTAATCTCTTTGGTGAAGCTCTATTTTTCCAGATGGTCATTGCACACACGCAAAAAATTTGATTTCATTCAACCTCT
+
AA#FFAJJJJFJJJJ<AFJJJJJJJFFJJFJJJF--<AJJ<A-<AA-FJJFJJJFFFJJAFJ<JFJJJFJFJJF-7AAAJJ<F777-7<AA-F<FJJAA-
@J00113:320:HFYYVBBXX:1:1101:3894:1279 1:N:0:NAGTGTCG
AGNGTTACAGCCTATGATCAAAGATCATGACAGAAGCAAATTTGTAATAATTCTTTACCCTCCTACCAAAAAAGGGGAACCAAAACTACACTTTGTATAA
+
AA#FFJJJJJJJJJJJJJJJJJJJJJJJJJJJJJFJJJJJJJJJJJJJJJJJFFJJJFAJ<<JJJJFJJJJJJJ---AFA<FJJJF<JJJJJJJJJJFJJ
@J00113:320:HFYYVBBXX:1:1101:3995:1279 1:N:0:NAGTGTCG
AGNGTTACAGCGTCACCGGCTATGATCTTCCAGTTCTCCAAAAGCTTGTTAAATTAAGTGCTCATAAAGGACGTCTATATCAGGTACGATACTGAATAAG
+
AA#FFJJJJJJJJJJJJJJJJJJJJFJJJJJJJJJJJJJJJJJJJJJJJJJJJJJJJJFAJFJJJJFFJJJJJJJFFFJA7FFAAAF<JJJJFA<77<AF
@J00113:320:HFYYVBBXX:1:1101:4097:1279 1:N:0:NAGTGTCG
GTNATGGTCTGCACTGGAGAACTGGTAGGTGATAGAGATGGGGGAGTGAGATGAGTATCAACTCTCTCTCGCGCCTTTCTTCAGCTTGTTCCTGTTCGTC
+
AA#FFJJJJJJJJJJJJJJJJJJJJJJJJJJJJJJJJJJJFJJJJJJJJJJJJJFJFJJJJFJFFJFJJJJJJFFJJJFF-AF<FA-7AFFJF<AFA--<
@J00113:320:HFYYVBBXX:1:1101:4178:1279 1:N:0:NAGTGTCG
TCNAGTTCTGCTTTTCTGCGTATCCATCTTAGTCATCTTCACCAAATTCAAATCCAACACCAGCACCAGCAGAGATCGGAAGAGCGGTTCAGCAGGAATG
+
AA#AAFFJF7FJ<FJJFJJAF<<<JAFFJJJFFJJFJF-FJJ<AJJJAJFJJJJJJJJJJFFAJJJJFJJJF<-FAAA-FF<JAAF<-)AFAJJ7)7A--
@J00113:320:HFYYVBBXX:1:1101:4239:1279 1:N:0:NAGTGTCG
GTNATGGTCAGCTTTACAACAATTCATGCGCCAAAATGTCTAGCTTCCGAACATATTTTGTGGGTTTTCTTTGTTCTTTGTTTGATTTCCATGAATTGCA
+
AA#FFJJJJJJJJJJJJJJJJJJJJJJJJJJJJJJJJJJJJJJJJJJJJJJJJJJJJJJF-7FJ<JFAF-FFJJJJFJJJ7<7AA<7AAJFFJFJFJ-AF
@J00113:320:HFYYVBBXX:1:1101:4300:1279 1:N:0:NAGTGTCG
CANTTACAGCATGGATTGAAAGAGAGCTAATCAATAGGCTAGTTGAAACCAGAGAAACTTGTCTATGAATATCAGGAGAGTAAAATGTGTGATACTTATA
+
A<#AFJJJJJJFJFFF<FJJJJJJJFFJFJJJJJJJJJJJJJJ7JJJJJJJFJJJJJJJAJJJJJJ7JFJJFJ-F--7FFA<FJ-<7A-A-A<-7--7-<
@J00113:320:HFYYVBBXX:1:1101:4422:1279 1:N:0:NAGTGTCG
CTNGAGACAGCTTATCTTTGTTCTTTTTGGTGTTCAATGGGTCATGTCTTTTTCTATCAAGGACTCATGACTCTTTTCTTGGGAAGAAAAGGAAAAAAGC
+
AA#FFJJJJJJJJJJJJJJJJJJJJJJJJFFJJJJJJJJJJJJJFJJJJJJJJJJJJJFJJFFJJJJFFJJ-FJFJJFAJFJJFJJFFJJ<<FJJJJF<A
@J00113:320:HFYYVBBXX:1:1101:4543:1279 1:N:0:NAGTGTCG
TTNGCACTGCTGACCAAATTTCTGATAAGCACCAACCCAAATGGGAAGGCAAAGCTTGTGCGGAAGTAGCAGGCTGAGATCGGAAGAGCGGTTCAGCAGG
+
AA#FFJJJJJJJJJFJJJJJJJJJJJJJJJJJJJJJJJJJJJJJFJJJJJJJJJJFJJ--AJ7<JAAA7<A<FFAJF<<7F7FFJJJ-FJ-))<F-<JFF
@J00113:320:HFYYVBBXX:1:1101:4604:1279 1:N:0:NAGTGTCG
AGNGGCCTGCCAGTCTTTACGCCGACCCTAGTAAATGGTAAATGGGAGGACGGCAACCTGTATTACTTTCATTGCGACGATAGAATAATAATTCAATGGA
+
AA#AFJJJJJJJJJJJJJJJJJJFJFJJFJAJJJJAFAFFJJJJ<<AA<AFJ-AJFJFAFAJ-7-7--<FFF<-7A7F<F<J<FFFFF-<<<<-F---AA
@J00113:320:HFYYVBBXX:1:1101:4746:1279 1:N:0:NAGTGTCG
ATNAGTTCAGCGGTTGACTGGACATCTAGGGGTAAAGCACTGTTTCGGTGCGGGCCGCGAGAGCGGTACCAAATCGAGGCAAACTCTGAATACTAGAGCT
+
AA#FFJJJJJJJJJJJJJJJJJJJJJJJJJJJJJJJJJJJJFFJJJJJFJJJJJJJJJFJJFJJJA-FJJJJJFJJJFF<JFFJ7<-FAFAJJJF-A-A<
@J00113:320:HFYYVBBXX:1:1101:4827:1279 1:N:0:NAGTGTCG
CANTTGGTCAGCAGTGGTGGCGCTTCCTCCTCCGTCAGCTATTGTTGTCTTCAGTACGGCGGTTGCTGTCTGCGCTTCCTTCACATATGGCTGAGATCGG
+
AA#AFJJJJJJJJJJJJJJJJJJJJJJJJJJJJFJJJJJJFJJJJJJJJJJJJJJJJJAJJFJJJJFJJJFFJJJFAFFAFJJJJAJFFFFFJJ)A7A<7
@J00113:320:HFYYVBBXX:1:1101:4888:1279 1:N:0:NAGTGTCG
TGNATAGACTGCAAAAAGCCTTGTTGCATCTCGATCTTTTGAGGTAGATGATTACCATGGGTTTGGGATGGTTCCTTTGGCTGATCTGTAAGTTGCTTTC
+
AA#FFJJJJJJJJJJJJJJJJJJJJJJJJJJJJJJJJJJJJJJJJJJJJJJJJJJJJJJJJJFJJAJJFJFJJJJJFFJFFAFJJJFAFJJJJFFJJJAA
@J00113:320:HFYYVBBXX:1:1101:4909:1279 1:N:0:NAGTGTCG
TGNATATCTGCGGGAAAATGAGTGAAGCCATGAATGAAACAGTGGCGGAGAGCGGGCGGTTTCCAAATCGCAGACGTATGTGGAGTGTGTAGGATGAACA
+
AA#FFF<JJJJJJJJJFJFJJJFJFJJJJJF<JJJJFJJJFJJJFJA<JF<FF<JJJJ--7FFAFFJ7AAJJ77JJF<FF<-7-----77-A---A7FA<
@J00113:320:HFYYVBBXX:1:1101:4929:1279 1:N:0:NAGTGTCG
AGNCTATCAGCGGGAAAGCAGTCTTCTCACAAGGTGTTTTATATCTTAAATTTTTGTAAACCACTTGATTTTCAATGGCTGTTACTTGGGTATATAATTC
+
AA#FFJJJJJJJJJJJJJJJJJJJJJJJJJJJJJFJJJJJJJJJJJJJJJJJJJJJJJJJJJJJJFAJJ<JJFJJJJFJJ7FJJJ7FFJJFJAJJJJA<J
@J00113:320:HFYYVBBXX:1:1101:4949:1279 1:N:0:NAGTGTCG
TCNCACTGCGACTACCACTACCACTAGTACAAGAACCCACGTCTTGGGAGGTGCCGACCAGCAGCAGTGATCGGAAGAGCGGTTCAGCAGTAATGCCGAG
+
A-#AFJJFAFJAAJFFFAAJFFJJ7FF-7FJ7FFJJA<F<7--<-<7-<F7-7-7AF77AAJ-A7FJ7----7-7A<FFF--7-7A-F-)---7-AA)7)
@J00113:320:HFYYVBBXX:1:1101:4970:1279 1:N:0:NAGTGTCG
CGNCGCATCTGCGACTGGCAGAAACCGAACGTCGTCGTTTCGATCTCCTTTGAAGTTCCGAGGCAAAAGCTAAACGACGTCAGGTAGTAGCAGAGATCGG
+
AA#F<FJJJJJJJJJJJJFJJJJJJJJJJJJJFJ-FJJFJJJJJJ7FJF7JJJJJJ<JJJJJJJFJAJFJAJFFJJFJJ<JF<AFJJJJJJJJJJJ--77
@J00113:320:HFYYVBBXX:1:1101:4990:1279 1:N:0:NAGTGTCG
GTNCAAGACAGCTGACACTCGGCCATATTGGAGCTCTTTACCAGGTGGCAGCTGAGATCGGAAGAGCGGTTCAGCAGGAATGCCGAGACCGAGCTCGTAT
+
AA#FFJJJJJJJJJJJJJJJJJJJJJJFJJJJJJFJJJJJJJJJJJJJJJAJJJJJJAJJJJJJJJJAAA7JJJJJJJJJFAJJJJJJJJAJ)<FFJ<JJ
@J00113:320:HFYYVBBXX:1:1101:5071:1279 1:N:0:NAGTGTCG
GTNTGAACAGCAACCAAACAGAAAAGCACAAACAGAGCTGTAGCTCTTGGGTCTCGCCAGCTCAGCAAAGATTGCAGAGATCGGAAGAGCGGTTCAGCAG
+
AA#FFJJJJJJJJJJJJJJJJJJJJJJJJJJJJJJJJJJJJJJJ<JJJJFJJJJJJJJJJJFJJJJJJJJJJJFJJFJ<FFAJJJJJJJJJJJJJJ<<JF
@J00113:320:HFYYVBBXX:1:1101:5132:1279 1:N:0:NAGTGTCG
CANTAGGACTGCATCCTGTACCTTGGAATAGGTTTGTTTGATGGTTTCCCAAATTTCCTTCGCAGTTGACAAGAACATACACATTCCACTTATTTCCAGC
+
AA#FFJJJJFJJJJJJJJJJJJJJJJJJJJJJJJJJJJJJJJJJFJJJJJJJJJJJJJFJJJJJJAF-AFJJJAJJFFJJJJJ<AAFJJAAJFJJJJA-A
@J00113:320:HFYYVBBXX:1:1101:5172:1279 1:N:0:NAGTGTCG
TTNGCGGACAGCACCACACTCGAGAATCTTGTAAAGCCTGATCTTCTTGTAGCTCATTGATCGTGTAATAGCTAGAACGCAGAGATCGGAAGAGCGGTTC
+
AA#FFJJJJJJJJJJJJJJJJJJJJJJJJJJJJJJJJJJJJFJF<JJJJJJJJAJJJFJJJJJAJFJFJJJJFJFJFF7FJFF7JAAFFJFJJ7FAA7-A
@J00113:320:HFYYVBBXX:1:1101:5396:1279 1:N:0:NAGTGTCG
AGNTGGCACTGCTGTCATACAGACAGCCTGGGAGGAGGCCCAACGGCAGGAAGCGGAGCGTAGCCGCTTCCACCAGGAATTCCAGGAGCTGGAGCAGAGA
+
AA#FFJJJJJJJJJJJJJJJJJJJJJJJJJJJJJJJJJJJJJJJJJJFJJJJJJJJJFJJJFAJJJJ-FJJFFJAJFFJJ7AJJJJJJJ77AJ<FJAJ7F
@J00113:320:HFYYVBBXX:1:1101:5416:1279 1:N:0:NAGTGTCG
GCNGATGTCAGCACTAGGGGCTTGAGACAAGGCGACCTGTGATCTCCCTATCTCTTCATTTTGGTCATGGAGGCTCTCAGCCAACTGTTGTTCAAAGCCA
+
AA#FFJJJJJJJJJJJJJJJJJJJJJJJJJJJJJJJJJJJJJFJJJJJJJJJJJJFJJ<JFJJJJJJAFFAF7FAJAFJJJJJJJFAAAFAFJJJJ-FJJ
@J00113:320:HFYYVBBXX:1:1101:5518:1279 1:N:0:NAGTGTCG
TTNCAGACTGCCCATTGAGTAAAGCTAGATTTCATGCACAAACATTCTAATCGAGACAGGCTTGATAAGATATTTCGTGGAATTACTTCAAGCTGAGATC
+
AA#F<AFFJFJJJFA-7<-<FFJJJ<FJJFAJFJ-FJJJJJJJJ-FFFJJ<FA<FJFF-7F-7-7-AA<F-FA<AA-7F-7<-77A7-AAFJF--7)7--
@J00113:320:HFYYVBBXX:1:1101:5639:1279 1:N:0:NAGTGTCG
CGNGAATCTGCGAAGTTGGCTTCCATCTTGAGGTTCCCAGCTTCCCTCTCACGGCATATATCGGGCAACTTCAGAAGGAAATACACCCTACTGTACAAAA
+
AA#AFFJJJJJJJJAJFJJJJFAJJJJJJFJ<AAFFJJJJJJJJJJJJFF<JFFJJ<J<FFJ<7-AAJJ--A<FJJA-AAAAJJJJFJ)<AFJFJFAJJJ
@J00113:320:HFYYVBBXX:1:1101:5680:1279 1:N:0:NAGTGTCG
CTNGAGACTGCTCAAACCGTAGCAGGAAATGCTATTCGTACAGTAGTGGAAGCAGGGTACGCAACAGGCGAAAGTCGTGATAAAAGGTCCTGGTCTCGGA
+
AA#FFJFJJJJJJJJJJJJJJJJJJJJJJJJJJJJJJJJJJJJJJJJJJJJFJJJJJJJJJJJJJJFFFAJJJJ7FAJFF7FJJJA7AJF7F7<F<A7AA
@J00113:320:HFYYVBBXX:1:1101:5700:1279 1:N:0:NAGTGTCG
TGNCTGGTCTGCCGTGAGAGATATTTTCGGAGAGAGAGGGAGGCGCTTTTTGAGGGGATTGGCTTTTTGGAGGCTGAGATCGGAAGAGCGGTTCAGCAGG
+
AA#FFJJJJJJJJJJJJJJJJJJJJJJJJJJJJJJJJJJJJJFJFJFFFJJJJJJJJJ7FJJJAF<FJJAF-<F<JFFAFFJ<<FAFAJ<JJJJJFJJJJ
@J00113:320:HFYYVBBXX:1:1101:5720:1279 1:N:0:NAGTGTCG
AGNCTAGACAGCAGCTAGTAGGTGGGATGAAGCTCGTCAGGTGAGGAGACTCATGATGGAGAGGGGTTTGAGGAAAGAAGCAGAGATCGGAAGAGCGGTT
+
AA#FFJJJJJJJJJJJJJJJJJJJJJJJJJJJJJJJJJJJJJJJJJJJJJFJJJJJFJJJJJJJFJJJFJJJJJJJJFAFFJFFFJFFJJJJFJJJ7))<
@J00113:320:HFYYVBBXX:1:1101:5761:1279 1:N:0:NAGTGTCG
ACNGATGACTGCCTCACTCCTATATCATCAAATCTTACTCTTCCCTAGGCACCACCCACCCACTGGAATCCGACCCATTTGCCCACTTTCCTTTATTTCC
+
AA#FFJJJJJJJJJJJJJJJJJJJJJJJJJJJJJJJJJJJJJJJJJJJJJJJJJJJJJJJJJJJFFJJJJJJJJJJFJJJ7<FJJJ7-FFFF<FFAAAJF
@J00113:320:HFYYVBBXX:1:1101:5822:1279 1:N:0:NAGTGTCG
TANACGTCAGCCATTCTGAAGCTTGGAGATCATTTCGCATCCATTTCAAAGTTCAAAAGTGATTTCGCAGGTGTATCGCAGAGATCGGAAGAGCGGTTCA
+
AA#FFJJJJJJJJJJJJJJJJJJJJJJJJJJJJJJJJJJJJJJJJJJJJJJJJJJJJJJJJJFFJJJJJJJJAJFFAJFJ-<AFFJF)FJ<J-AFA<)FF
@J00113:320:HFYYVBBXX:1:1101:5903:1279 1:N:0:NAGTGTCG
CANTTGACAGCAGACTGAACCAATTGATCCTCGTTTGAGTTTTCATTGGGAGCATCTAACACAATGAATCTGTTTGCTGTAGTAACAGCATTCTTCTTTT
+
AA#FFJJJJJJJJJJJJJJJJJJJJJJJJJJJJJJJJJFJJJJJJJJJJJJJJJJJJJJJJJJFJJFJJFJFJJAFAJ-FJFFJFJJFJJJJFAJFFF7<
@J00113:320:HFYYVBBXX:1:1101:5944:1279 1:N:0:NAGTGTCG
ACNTAAGACTGCCATGAACAGAGCAACAGCAGAGTTGATGCTCTTTCTTTTTCCTTTTGTCACACAAATGTGGGATACTTAGCATTTACAAAGGCCAACA
+
AA#FFJJJJJJJJJJJJJJJJFJJJJJJJJJJJJFJJJFJJJJFJJJJJJFJJJJFJJFJJJJJJJAAF-F7<7FF<FAJJAFA7-7FAJJJA-<FFFJF
@J00113:320:HFYYVBBXX:1:1101:15808:1279 1:N:0:NAGTGTCG
TTNGCACTGCATTTTGTTTGTTCTGATCAGGGCCAATTATGCTGGCCTTCTTGTGGCTGTCATTAAAGGGACTCGACCCATAGCAGAGATCGGAAGAGCG
+
AA#FFJJJJJJJJJJJJJJJJJJJJJJJJJJJJJJJJJJJJJJJJJJJJJJJJJJFJFJJFJJJJJJJFAJJFF<JFJJJAJAJJFJJJJJJFJJJJAJJ
@J00113:320:HFYYVBBXX:1:1101:15848:1279 1:N:0:NAGTGTCG
ATNGTATCTGCTAGAGCTTTGCATGAGCTTTTCGATGCTGAGAACATCAGAGATTCTGAGTTAGCTAGGCAGGCGGTTCAGCCCTTGGTTGACATGCTTA
+
AA#AFJJJJJJJJJJJJJJJJJJJJJJJJJJJJJJJJJJJJJJJJJJJJJJJJJJJFJJFFJJFJFFFJJJJ<F-7<FFFAA7<----F-<FFJJJJAFJ
@J00113:320:HFYYVBBXX:1:1101:15869:1279 1:N:0:NAGTGTCG
TCNCAAGTCTGCTTCTGCCAAGAGAGCATCGTCAACTCCTGAAACCCTCCCCTCTAATCCTTGAGACCTCACTTGGAGAATGGGATCAACAAAAAACTCA
+
AA#FFJJJJJJJJJJJJJJJJJJJJJJJJJJFJJJJJJJJJJJJJJJJJJJJJJJJJJJJJJ<FJJJJJJJJAAFA7AAJ7AAAJFFJJJJJJJJJJAJJ
@J00113:320:HFYYVBBXX:1:1101:15889:1279 1:N:0:NAGTGTCG
GCNAGTGTCTGCTAGCGCTAGAGTTAGGAAGGCAAGAAGGCAAGGAGTTAGTTCACAGCGTCGAAGTCTGAAAGCAGAAGGCTAGGAAGGATATTAACGA
+
AA#FFJJJJJJJJJJJJJJJJJJJJJJJJJJJJJJJJJJJJJJJJJJFFJJFJJJJJJJJFJJJJJJJFJJJJFJJJJJJFFAFJFJJJFJJJ<FJJJAA
@J00113:320:HFYYVBBXX:1:1101:16153:1279 1:N:0:NAGTGTCG
AGNTGGCACTGCAGTATCAGATAAACAAGAAAGGATGTCATCAGCAAGACAATAAAGCAAGTCATAGAAAATGGTATATATAAAAGGGCAATAGTAGAAT
+
AA#FFJJJJJJJJJJJJJJJJJJJJJJJJJJJJJJJJJJJJJJJJJJJJJJJJJJJJJJJJJJJJJJJJJJFAJ-JAFFJ7FJJJF-<FJJJJJJJJJJA
@J00113:320:HFYYVBBXX:1:1101:16173:1279 1:N:0:NAGTGTCG
GCNAGTGTCAGCCCATGTACACTCGGCAACGCACAAGTCACCATGCGGAACCTCATTCCACCACCTAAAAGGCAGAGATCAGAAGAACGGTTCAGCAGGA
+
<A#AAFFJJFJJA<J<JJJJJJ-FA-FFJJFJ-AFJ-<AJFFJAFAJ<<FA<JJJFAJA<A--7F<A7AJ--<F7<-7-77-AF<J--7)---A-AJ))7
@J00113:320:HFYYVBBXX:1:1101:16214:1279 1:N:0:NAGTGTCG
AGNTGGCACAGCACGACGCTTGTATTGCTCTCCCACAACCCCGTTTTCACGGTTTAGGCTGAGATCGGAAGAGCGGTTCAGCAGGAATGCCGAGACCGAA
+
AA#FFJJJJJJJJJJJJJJJJJJJJJJJJJJJJJJJJJJJJJJJJJJJJJJJJJJJJJJJJJJJJJJAJJJJJJJJJJJJ7FF7FFJJJJJJJ-JJJAA-
@J00113:320:HFYYVBBXX:1:1101:16254:1279 1:N:0:NAGTGTCG
GTNCAAGACAGCAATACTACTGGACAGGACGGTTTCAATATTTCCCATACGTAATCCTTTGTATAGACGTTGAGGCGGACGGACACTAAGATGGAATAGG
+
AA#FFJJJJJJJJJJJJJJJJJJJJJJJJJJJFJJJJJJJJJJJJJJJJJJJJJJJJJJJJJJJJFJJJJJJJJJJJJJF<JFJJJJ7JJJJFFFFFAA7
@J00113:320:HFYYVBBXX:1:1101:16275:1279 1:N:0:NAGTGTCG
TGNAGTGTCAGCAGTGGGGAATTTTCCGCAATGGGCGAAAGCCTGACGGAGCAATGCCGCGTGGAGGTAGAAGGCCCACGGGTCGTGAACTTCTTTTCCC
+
AA#FFJJJJJJJJJJJJJJJJJJJJJJJJJJJJJJJJJJJJJJJJJJJJJJJJJJJJJFJFF<JJJJ<FJFJAAFA7AJA7AFFJFAJFJ-AFJJAFJJJ
@J00113:320:HFYYVBBXX:1:1101:16295:1279 1:N:0:NAGTGTCG
CGNTGTGTCAGCCAGCGCAGTAGATGTTGGCCAAGTCCACAACGGCCACCTTACTCGCAGAGATCGGAAGAGCGGTTCAGCAGGAATGCCGAGACCGATC
+
AA#FFJJJJJJJJJJJJJJJJJJJJJJJJJJJJJJJJJJJJJJJJJJJJJJJJJJJJJJJJJJJJJJJJJJJJJJJJJJJJJJJJJJJJJ<JJJJJJJ-)
@J00113:320:HFYYVBBXX:1:1101:16437:1279 1:N:0:NAGTGTCG
TGNCCTCTGCTATTTATAAATCTTAAGCACGCCTGCTTGGGATATGATTGTCCTGGGGCAGATCTGCTACAGGAGTAAATCGTCCTCCCTCAGCTGAGAT
+
AA#FFJJJJJJJJJJJJJJJJJJJJJJJJJJJJJJJJJJJJJJJJJJJJJJJJJJJJJJJJJFJFJJFJJJJJFFJAF<FFFFJJAJJJ<JJAJF<J)J<
@J00113:320:HFYYVBBXX:1:1101:16478:1279 1:N:0:NAGTGTCG
TCNGTATCAGCCACTGATCCTACGATCATCAGAACCCAATCCAGTCGGTCGGCGCAAGCAAAGAGCCGCGAGAAAGGCACAGCCGCCGGCGGCTGAGATC
+
AA#FFJJJJJJJJJJJJJJJJJJJJFJJJJJJJJJJJJJJJJJJJJAJJJJJJJJJJJJJJJAJJJJJJJJJJJJFA7AFFFJJJJJJAFAFJAFJFJ-A
@J00113:320:HFYYVBBXX:1:1101:16498:1279 1:N:0:NAGTGTCG
GTNACAGACAGCGGAAGACTTGAATTCTTCAATCAAGTTCACAAGGGATGACATCAAAGCTATCATTATGGTAAGAGATTCGCAAAAATCAGCCACTGAA
+
AA#FFJJJJJJJJJJJJJJJJJJJJJJJJJJJJJJJJJJJJJJJJJJJJJJJJJJJJFJJJFJJAFFFFAFJFFAFFF<7777AJFFFFAJ-AFJJ7)<F
@J00113:320:HFYYVBBXX:1:1101:16538:1279 1:N:0:NAGTGTCG
TANTGATCAGCCACTTTTGGAGCACTTTCTTGAGTCCAATTAATACACGTTATATACCATTTCAAAGCTCAGGAAGTCAACAATTCAATCCTTCAAACGA
+
AA#FFJJJJJJJJJJJJJJJJJJJJJJJJJJJJJJJJJJJJJJJJJJJJFFJJJJJJJJFJFJJF--FAFJF<AFJFAJJJJJ7FFJJA<FAFJJJJ<A-
@J00113:320:HFYYVBBXX:1:1101:16620:1279 1:N:0:NAGTGTCG
GANGCATCTGCCTCAACCCGATTCAAAAGATCATATGGACAATGCGAAATCCCGCTCAACCCGGATAAGAGCCTTGCAGAGATCGGAAGAGCGGTTCAGC
+
AA#FFJJJJJJJJJJJJJJJJJJJJJJJJJJJJJJJJJJJJJFJJJJJJJJJJJJJJJJJJJFJJJJJJJJFJJFJAJ-F7FAFJAFFFJFFFFFFJJJA
@J00113:320:HFYYVBBXX:1:1101:16640:1279 1:N:0:NAGTGTCG
GCNTATCAGCTATCATTCGGTTTTTCCTTTATTGAGTTTTCCAGTTCTTAAAATTTTAGAAGTGAATTTATTTGTGATGTTCACTATGGGTCTATGGTTT
+
AA#FFJJJJJJJJJJJJJJJJJJJJJJJJJJJJJJJJJJJJJJJJJJJJJJJJJJJJJJJJF7AJJJJJJJJJJ<FAAJF-FJJJJJJ<--7AJJJF7-A
@J00113:320:HFYYVBBXX:1:1101:16741:1279 1:N:0:NAGTGTCG
GTNACGACAGCCTAAACCGTGAAAACGGGGTTGTGGGAGAGCAATACAAGCGTCGTGCTGAGATCGGAAGAGCGGTTCAGCAGGAATGCCGAGACCGATC
+
AA#FFJJJJJJJJJJJJJJJFJJJJJJJJFJJFJAJFJ7JAJJJJJJJJFJ<JJJJFJJ<A7JJFAJJJFJJ<J7F<FFFJJJFFJJ<FJFJ-FJJ<F-)
@J00113:320:HFYYVBBXX:1:1101:16884:1279 1:N:0:NAGTGTCG
CTNATGTCTGCTCCCATTTCGCTCGCCGCTACTACGGGAATCGCTTTTGCTTTCTTTTCCTCTGGCTACTAAGATGTTTCAGTTCGCCAGGTTGTCTCTT
+
AA#FFJJJJJJJJJJJJJJJJJJJJJJJJJJJJJJJJJJJJJAJJJJJJJJJJJJJJJJJJJJFJJJFAFJJJJAF-FJJJJJJJJJJJJAFF<JF<FJJ
@J00113:320:HFYYVBBXX:1:1101:16904:1279 1:N:0:NAGTGTCG
GANCGAATCAGCTGAGTAGTAGTCCATATAAGGGGGTTTTGGATTGTGTGACGAGGGTTTTGAGAGAAGAGGGGTTTAAAGCTTTTTATGCTTCGTATAG
+
AA#FFFJFJJJJJJJJJJJJJJJJJJJJJJJJJJJJJJJJJJJJJJJJJJJJJJFJJJAFJFJAJFJJFJJJJJ-FFFJJ<FF7A<AFJAJA7FJJFJJJ
@J00113:320:HFYYVBBXX:1:1101:16924:1279 1:N:0:NAGTGTCG
GCNAGTGTCTGCCTCGAATCGCTCGCCAATCTAAACCACGCAAGGTCATGTTTTTTTAATCATTTTTAGCTGAGATCGGAAGAGCGGTTCAGCAGGAATG
+
AA#FFJJJJJJJJJJJJJJJJJJJJJJJJJJJJJJJJJJJJJJJJJJJJJJJJJJJJJJJJJJJJJJJJJJJJJJJFF<FFAFFJJJJAFFJJJJJJJAF
@J00113:320:HFYYVBBXX:1:1101:16944:1279 1:N:0:NAGTGTCG
CCNCGTCTGCTTCCAAAAAGAAGCCTGTCGTTGGCAAAGCGATCATCTATCTTTGGTTCCAGGATTTCATCATCAAGTAAAAATGTTATATAAAAGGATT
+
AA#FFJJJJJJJJJJJJJJJJJJJJJJJJJJJJJJJJJFJFJFJJJJFFFJJJJAF-<A7JA--7-7AJ-7FFJJJ-AJJJJJ<<<AFFFFAFFFFFAAF
@J00113:320:HFYYVBBXX:1:1101:16985:1279 1:N:0:NAGTGTCG
TTNGCGGACAGCCAAGAAAGGAACTCGGATCCTTGACTCGAGATGGAATCTGACTGACTTGGTGGAGTCACCCTCTTCCGCAGAGATCGGAAGAGCGGTT
+
AA#FFJJJJJJJJJJJJJJJJJJJJJJJJJJJJJFJJJJJJJJJJJJJFJJJJJJJJJJJJJJFFJJFJJJJJFFJJAFFJ<<7FJFFFJJJFJJJJA)A
@J00113:320:HFYYVBBXX:1:1101:17026:1279 1:N:0:NAGTGTCG
CTNATGTCAGCTGAAGATGGTAGCCGGACCCACAGCACATTCATGGATCCTAGATTGTACGTGGCTGCAGAGATCGGAAGAGCGGTTCAGCAGGAATGCC
+
AA#FFJJJJJJJJJJJJJJJJJJJJJJJJJJJJJJJJJFJJJJJJJJJJJJJJJJJJFJJJJJJJJAFJFJJJFJJJJJJJFFFJJJJJJJJJAJJJJJJ
@J00113:320:HFYYVBBXX:1:1101:17046:1279 1:N:0:NAGTGTCG
ACNTAAGACTGCTTTTAAACACCAACAGAGAAGCGATGAATTGAAAACTATAAAGAAATCCATGAAGCACCCAAAATCAGCAGAGATCGGAAGAGCGGTT
+
AA#FFJJJJJJJJJJJJJJJJJJJJJJJJJJJJJJJJJJJJJJJJJJJJJJJJJJJJJFJFJAFJJJJJJJJJJJF<AJFJJAJJJ<AAAJJ<JJJ7A-A
@J00113:320:HFYYVBBXX:1:1101:17168:1279 1:N:0:NAGTGTCG
AANGTAGACTGCAGTGAAGAACAAATCCTCGTGTTCACTACCAATCACAGAGAACAGCTTGACCCTGCTTTGCTGAGGCCCGGGTGCATAGATATGGAGA
+
AA#FFJFJJJJJJJJJJJJJJJJJJJJJJJJJJJJJJJJJJJJJJJJJJJFJJJJJJJFJJJJFJAA77<FJAF-7-7AJJ77A<FAJFJ-A-A7AAF7A
@J00113:320:HFYYVBBXX:1:1101:17229:1279 1:N:0:NAGTGTCG
CTNGAGACTGCTGCAGAGTGTGTTCAAATAGCTCTAGGGCATTGCTCTTTGTTGGAAGCCCGTGGCTTGGCACTTTGCCCTGTGCTATTGAAACTCTTTA
+
AA#FFJJJJJJJJJJJJJJJJJJJJJJJJJJJFJJJJJJJJFJJJ-FFJJJJJFJJJFJJJJAJ<AFJJJJJJJJJ<AFJFFJFFFJFJJJJJJJJAJAF
@J00113:320:HFYYVBBXX:1:1101:17249:1279 1:N:0:NAGTGTCG
CTNATGTCAGCCACCGGTGCTCCCTGATTCTTTGACAACTTTGTCTCAGTATTTGTGGAATATGAGACATGAATTTGGTGGCAGTGTCAAAGGCTATGGC
+
AA#FFJJJJJJJJJJJJJJJFJJJJJJJJJJJJJJJJJJJJJ<FJJJJJJJFJJJJJJJJJJJJJFJJJFF-FAAF<FF-7AFF<JAJJJJJ-AFJA<AA
@J00113:320:HFYYVBBXX:1:1101:17310:1279 1:N:0:NAGTGTCG
CANTTGACAGCTTGTCTCCCCAGTCCTCCTGCTGATCCTCTTCCTCCAGTGCACCAGAACTTCCGGTCAGTCTTCGGCACCGGCTCCAGCACCTGCCGGT
+
AA#FFJJJJJJJJJJJJJJJJJJJJJJJJJJJJJJJJJJJJJJJJJJJ<JJJJJJJJFJJFJJJFFAJJJ7FA-FF-7FJJAA<-AFJFJJJJAFFJFAF
@J00113:320:HFYYVBBXX:1:1101:17371:1279 1:N:0:NAGTGTCG
CTNGTGGTCAGCCTACAGTTAGAGAGATTCTACTAGGCTGGCATGGTTCCTTTGTTGGAAGAAAGCGGAAAAAGATTTGGAGGGCAGAGATCGGAAGAGC
+
AA#FFJJJJJJJJJJJJJJJJJJJJJJJJJJJJJJJJJJJJJJJJJJJJJJJJJJJJJJJJJJJFJJFJJJJJJJJ-AAFA<J-AFFJJJFA7<JJAF<A
@J00113:320:HFYYVBBXX:1:1101:17411:1279 1:N:0:NAGTGTCG
CANTTAGTCTGCGATGCCCAGGAAGACTTCCTCCTTTATGGGGGAGCACTTAGCTTCGTGATTGATCTAGGAGCGATGTGATGGGAGAGACAGAAAGCAA
+
AA#FFJJJJJJJJJJJJJJJJJJJJJJJJJJJJJAFJJJJJJJJJJJJJFJJJJFFJFAJJJJJJJJJJFFJFJAJ<J--7-7-7J7JFJJF7FJJ<JFA
@J00113:320:HFYYVBBXX:1:1101:17533:1279 1:N:0:NAGTGTCG
GANGTCCAGCTTCCTCAGCTCGGTGTTGTCCCTGACCGCCGTCAGTTCAAGATCATAGACGTCGTACAGCAACAGATTCGCCATGGCAGAGATCGGAAGA
+
AA#FFJJJJJJJJJJJJJJJJJJJJJJJJJJJJJJJJJJJJJJJJJJJJJJJJJJJJJJJJJJJJJJJJJJAFJJJJAFFJJJJJAFAJF-A7FJFJJAF
@J00113:320:HFYYVBBXX:1:1101:17574:1279 1:N:0:NAGTGTCG
CGNCAGTCTGCCTCCCGTAGGAGTCTGGGCCGTGTCTCAGTCCCAGTGTGGCTGATCATCCTCTCGGACCAGCTACTGATCATCGCCTTGGTAAGCTATT
+
AA#FFFJJFJJJAFJJJJFJF<F7FAFFFAJJJJ<JFJJ<JF7FFAFAA--AJJJJJFJJJJJFJA77FJA<JAFJA-A7AFFJAA<7FAAJFJJJ-7<J
@J00113:320:HFYYVBBXX:1:1101:17655:1279 1:N:0:NAGTGTCG
TGNAAGAACAGCAGAATCATTTAGCATTGTGGCGGCAAAGCAGAGGACTGAGTAGTGAGTACCGAATAGCCAGGTGAAACGGTGTCGTAGTGGGAGTGTG
+
AA#FFJJJJJJJJJJJJJJJJJJJJJJJJJJJJJJJJJJJJJJJJJJJF<JJJJAFJJFJJJJJJJAJAJJJAAAA7FJJ<AF-FF7<FJAJJJJF)<A<
@J00113:320:HFYYVBBXX:1:1101:17695:1279 1:N:0:NAGTGTCG
CANGAAGTCTGCCACCGATATTCTGTTATGCCATACTTCTGCCTACACTTCCATGATAATGACATCACAGTATAAAATCAAGTTGATTATGCCAACTATT
+
AA#FFJJJJJJJJJJJJJJJJJJJJJJJJJJJJJJJJJJJJJJJJJJJJJJJJJJJJJJJJJJJJJJJJJJJJJJJFFFJJFA<AF7FJJ<AJJJJFJFJ
@J00113:320:HFYYVBBXX:1:1101:17716:1279 1:N:0:NAGTGTCG
CGNGAATCAGCCCTGTTCCCAGCTCCTCCCTCACAAACTTGTACAATGGGTATGACCTGCACTCCTTGATTCGGTTCGGAATTGATGGGTTTCCACTCTC
+
AA#AFJJJJJJJJJJJJJJJJJJFFJJJJFJJJJJJJJJJJJJJJJJFJFJJJJJJJJ7JJJ<JJJAJFJJJJJFJAAJFFFJFFJFJJJ<<AAJJFF-A
@J00113:320:HFYYVBBXX:1:1101:17736:1279 1:N:0:NAGTGTCG
GANCGAATCAGCATGCTTGTCCAAGAACAGGAGAATGTGAAGAGAGTCCAATTGGCAGACAAGTACTTGAATGAGGCTGAGATCGGAAGAGCGGTTCAGC
+
AA#FFJJJJJJJJJJJJJJJJJJJJJJJJJJJJJJJJJJJJJJJJJJJJJJJJJFJJJJJJJJJJJFJJJJJJJAF<AJJFJAAFJJJJJ7F<F7JFFAJ
@J00113:320:HFYYVBBXX:1:1101:17756:1279 1:N:0:NAGTGTCG
TTNGAAGACTGCCTACCATTTCACATTGGAGTTGTGGGTTTGAGTCCCAATCTATTCCCTTTTTTTTATTTTAGGTTGACCCAGCTTACCTTGTGTTTAC
+
AA#FFJJJJJJJJJJJJJJJJJJJJJJJJJJJJJJJJJJJJJJJJJJJJJJJJJJJJJJJJJFJJJFJJJAFFF-FFFFJFJJJJFFJFJAJ<FAFJJJJ
@J00113:320:HFYYVBBXX:1:1101:17777:1279 1:N:0:NAGTGTCG
TCNAGTTCTGCTCTGCAATCTGGTTGAGAATGCTTTCTTCTTCTGCTTCAAGTTGTTTCATGCTCTCTTCAAAGGCTGAGATCGGAAGAGCGGTTCAGCA
+
AA#FFJJJJJJJJJJJJJJJJJJJJJJJJJJJJJJJJJJJJJJJJJJJJJJJJJJJJJJJJJJFJJJAFJJJJJJJJJJJJFFJJJJJJAFAAFJJJAJJ
@J00113:320:HFYYVBBXX:1:1101:17797:1279 1:N:0:NAGTGTCG
TANACGTCAGCCGTTTGTGCCCGATAAATGCTTGGCGAAGCTCTTGATACCCACTTCTGTAGTGCTCCAGTGAGAAACATAGCTGAGATCTGAAGAGCGG
+
AA#FFJJJJJJJJJJJJJJJJJJJJJJJJJJJJJFJJJJFJFJJJJJJJJJJJJJJJF-JJ<A<FFJJJFJFJFJJAJJJJJFA<--AAF-7AJJJAA-A
@J00113:320:HFYYVBBXX:1:1101:17858:1279 1:N:0:NAGTGTCG
ACNAGAGTCTGCCCAAAGGAACACCACAGTGGGGGATATGTGGGACCAGAATTCTGGTCAAGGAGGTTGGAATCTAAGGTTCATTAGAGGCTTCAATGAT
+
AA#FFJJJJJJJJJJJJJAJJJJFJJJJJJJJJJJAJJJJJ<FJJJJJJFJFJJJFJ7FJJJFF<77-A-FJA<<FFFF-7AF7FJ<FF7AAFJJJJJJJ
@J00113:320:HFYYVBBXX:1:1101:17878:1279 1:N:0:NAGTGTCG
GCNTTGACAGCCATTACAAGCCAATCACTCCGAGCCGAAGGAAGCATTTTGCAAAGTGTTGCGAAATCACCCTTTTGTTGCGAAGTGATTTCGCAGAGAT
+
AA#FFJJJJJJJJJJJJJJJJJJJJJJJFJJJJJJJJJJAJJJJJJJJJJFJJJJJJJJJFJAJJJAJJJJJ7FAJJFJFFJJJJF<JJJJFAJJ<JAFF
@J00113:320:HFYYVBBXX:1:1101:17898:1279 1:N:0:NAGTGTCG
CANGTATCAGCTGTGAACGTGGCAATTCATTAATGCAAATGGGAGGTAGTCGTAAAGTAGAACATGGATAGGCATCTTTGCACTTCCTCGATAGCAATGT
+
AA#FFJJJJJJFJJJJJJJJJJJJJJJJJJJJJJJJJJJFJFAFFJAJFJJJJFJJJJJJJJJJF7AJAJFJFJF<FAJJJJJAAFFJFFJJJ-F-7-7-
@J00113:320:HFYYVBBXX:1:1101:18020:1279 1:N:0:NAGTGTCG
CGNATCAGCAAACTCTTCAAATTTTAAACCAATAATCACCCAATCAAAGCAACTCAACAAGCAAAGTCAAAAATCACACAGAATGAGATAAGAAAAGTAT
+
<A#FFJJJJJJJJJJJJJJJJJFJJJJJJFJJFJJJJJJJJJJJJJJJFJJJJ<AJFJJFFJF<F<JFFAFJJ<FJAF-AFFF-F-7-7FF<-AJ--7<<
@J00113:320:HFYYVBBXX:1:1101:18040:1279 1:N:0:NAGTGTCG
TGNCGTACAGCGGCTGGGGAAGCGAAGGGAATAGGAAGACCTGGAACGAAGTCACTCGACCAAAAGAAGGTCTTATTTGAGATCAAAGCGAGGAGCCAGA
+
AA#F<FJAJAJ<AF-FJJJJJJJFJJFJFJAAJJ7FA<JJJJJFFFJ<J<FJJJJ7FFAJJA<-A<JAJ--<AFJFAFJFJ--7AFJFJ7F-)-AFJJ7F
@J00113:320:HFYYVBBXX:1:1101:18142:1279 1:N:0:NAGTGTCG
GTNCAAGACTGCCTGTTTCCATAATGGATTTATGGGCCTTTGTCCTCTCCAAGTTTTTGGCCTCAATTGTCTTTCCATTTAAAGTTATGACAGCGTTTCC
+
AA#FFJJJJJJJJJJJJJJJJJJJJJJJJJJJJF-F<FJJJAJJJJJJJJJJFF-AAF-7777-FA77-AAJAJFJFAJJJJJ7FFJJAFJA-7AAJJAF
@J00113:320:HFYYVBBXX:1:1101:18365:1279 1:N:0:NAGTGTCG
CGNGAATCAGCAAAAATGGGTGGAAACAGACACCCGTCGGCGGTTTCTCGTCCTTGAACTCGCAGAGATCGGAAGAGCGGTTCAGCAGGAATGCCGAGAC
+
AA#FFJJJJJJJJJJJJJJJJJJJJJJJJJJJJJJJJJJJJJJJJJJJJJJJJJJJJJJJJFJJJJJJ-<JFJJ<JJ7A<<FFJJJJJJJJJ<JJJJA<F
@J00113:320:HFYYVBBXX:1:1101:18385:1279 1:N:0:NAGTGTCG
TGNCCTCAGCTAGGAAGAAATGTAAAGAACGAGAATTATTGAAACTAGCATATTGGAAGATCAATCGGCCAAAATAACCATGAGCAGAGATCGGAAGAGC
+
AA#FFJJJJJJJJJJJJJJJJJJJJJJJJJJJJJJJJJJJJJJJJJJJJJJJJJJJJJJJJJJJJJJJJJJJJJ<JFJJJFFF7AF-FFF-<-AF<<A<A
@J00113:320:HFYYVBBXX:1:1101:18446:1279 1:N:0:NAGTGTCG
CANTGTTCAGCCCATGCATTGAGAAAAGCCTTAGTGGAGTCAGTATGACCGTCGCCTTTAGCACCCAAATTCACCACATTGTACGTAACTGCAGTAGCCC
+
AA#FFJJJJJJJJJJJJJJJJJJJJJJJJJJJJJJJJJFJFJJJJJJJJJJJJJJJJFAFJAFJJAJJFFFFJJJJJJFJ7FJJJAJJJFFAFJJJ<JFJ
@J00113:320:HFYYVBBXX:1:1101:18467:1279 1:N:0:NAGTGTCG
CGNCAGTCAGCCTGATCCCATTATGCCACAACATTATCCTGACTCATGTCTGCGTTGATCTGACATTGAACCCAAATGACTTTAGTGTTGACATAGTAGG
+
AA#FFJJJJJJJJJJJJJJJJJJJJJJJJJJJJJJJJJJJJJJJJJJJJJJJJJAJJJFJJFJJJAJ7AFFFJJJJF-JF<FFJJ-AJ-7FFJFJJJFJA
@J00113:320:HFYYVBBXX:1:1101:18507:1279 1:N:0:NAGTGTCG
AGNGGCCTGCAGCTGTTTGCATCTGCACCCTTGTTGATTCTTTGTAACGAAATCCTCTTTCTTCCAAGGGCTGAGATCGGAAGAGCGGTTCAGCAGGAAT
+
AA#FFJJJJJJ-FJJJJJJJJJJJJJJJJJJJJJJJJJJJJJJJJJJJJJJJJJJJJJJJJJFJJJJAJJJAFFFJFFJJJJAJJJFJF<FJAJJJFJA<
@J00113:320:HFYYVBBXX:1:1101:18609:1279 1:N:0:NAGTGTCG
CANGAAGTCTGCTAGGTCAGTTCGGGCTACGACCCTTCGAGCAGGGCAGTTCATGAGCTGAGATCGGAAGAGCGGTTCAGCAGGAATGCCGAGACCGATC
+
AA#FFJJJJJJJJJJJJJJJJJJJJJJJJJJJJJJJJJJJJJJJJJJJJFJJJJJJJJJJJJJFJJJJFFJJJFFJ<JJJJFJFJJJJJFFAJJJJFF77
@J00113:320:HFYYVBBXX:1:1101:18629:1279 1:N:0:NAGTGTCG
TCNGTATCTGCAGTTGGATTCCAAGGGCATAGAACATGCTATTTTCCTAGTCGGTTCTCTCATTTCCATCAATAGGTGACTGATCACAGACCCTATCCCC
+
AA#FFJJJJJJJJJJJJJJJJJJJJJJJJJJJJJJJJJJJJJJJJJJJJJJJJAAJJFFJJJFAFA<AAFJJ<F--7-AF--A7FFJJFJF<FJJ7FFAF
@J00113:320:HFYYVBBXX:1:1101:18649:1279 1:N:0:NAGTGTCG
AANAGTGACTGCCGGGATCGATCTCAAACGGAGCAAAACGAGGTTCTTTGTTGATAAAAATGGATACAATGGAGAAAGGAAACACTCTCACACACTCACT
+
AA#FFJJJJJJJJJJFFFFJJJJFJJJJJJJJJJJJJJJJJJJJJJJJJJJFAJFJJJJJFF7FFJJJJ<-7A-A7A<AJFJJJJJJFJJJJJJJAAF<J
@J00113:320:HFYYVBBXX:1:1101:18690:1279 1:N:0:NAGTGTCG
AGNCTATCTGCTGAGACTGCTGGAGGAATCGGACGGTGGGGATGGGGAGATGGAGAAGGAGAGAGGAGCGGGGAGTGATCAACTGTGCTGAGATCGGAAG
+
AA#FFFJJJJJJJJJJJJJJJJJJJJJJJJJJJJJJJJJJJJFJJJFJJJJJJJJJJJAJJJJJJJJFFAJJJJ7<-A7FJJJAF-<F77FAJ-F<7AFJ
@J00113:320:HFYYVBBXX:1:1101:18710:1279 1:N:0:NAGTGTCG
TANGGTACTGCCGCGGAACTGTCAAACTGTCGGTCGTTTAATGACTGGGATGGATTAATGTTGGAGCTGAGATCGGAAGAGCGGTTCAGCAGGAATGCCG
+
A-#AFJJJJJJJJJFJJJJJJJJJJJJJJJJJJJJJJJJJJAJJJFFJAJFJFJJJJJFJFJJJJFJAJJFF<F-7AJAF7J<7<7FJFJJF<JA7<AAJ
@J00113:320:HFYYVBBXX:1:1101:18751:1279 1:N:0:NAGTGTCG
TGNAATACTGCTAGGTCCGGGAATGGCGCCAGGCGAGGGCGCCGCTATGCCCCGCTGAGATCGGAAGAGCGGTTCAGCAGGAATGCCGAGACCGATCTCG
+
AA#FFJJJJJJJJJJJJJJJJJJJJJJJJJJJJJJJJJJJJJJJJFJJJJJJJJJJJJJJJJJJJJFJJJ<JJJJF-AFJFJFFJJJJJAFFJFJ-<7<J
@J00113:320:HFYYVBBXX:1:1101:18791:1279 1:N:0:NAGTGTCG
TGNATATCTGCCTATTGTAGACCATGGAGAGGTTCTTCTTAAGTTCGACCGCGTTGTCGGTAGCATTACTCATGGCACTCATCCTGGCTGAGATCGGAAG
+
AA#FFJJJJJJJJJJJJJJJJJJJJJJFJJJJJJJJJJJJJJJJJJJJJJJJJJJJJJFJJJFJJFFJJAJJJFAFFF7FJJJJJ<AAA7<FF<FA)<FJ
@J00113:320:HFYYVBBXX:1:1101:18954:1279 1:N:0:NAGTGTCG
GTNCGTGTCTGCAGAACCACACTAGTGACACCACAGAGACCAAAAACAGAGAGAGGAGAGGCTAGTTGCAGAGATCGGAAGAGCGGTTCAGCAGGAATGC
+
AA#FFJJJJJJJJJJJJJJJJJJJJJJJJJJJJJJJJJJJJJJJJJJJJJJJJJJJJJJJJJ7JJJJFJJJFJJAF-7FJFFAFJA-<FF-<J<JJJA-A
@J00113:320:HFYYVBBXX:1:1101:19136:1279 1:N:0:NAGTGTCG
GTNACGACAGCCCGCTCTGTCGTTTGCATGTCATGATTTTGCAGTTGAATTGAATGTTCAAGGGCTAGCTTATCGACTTGCACTTTTAATTCCTGCAGAG
+
AA#FFJJJJJJJJJJJJJJJJJJJJJJJJJJJJJJJJJJJJJJJJJJJJJJJJJJFJFJF<FJFJJJ7A7<FJF-FFJF<FFFFJJAFJJJAAAFJJ)-7
@J00113:320:HFYYVBBXX:1:1101:19177:1279 1:N:0:NAGTGTCG
TTNGAAGACTGCTGGATTGGCCGTAGGGCTTGCTTCTATTGGACCTGGCGTTGGTCAAGGTACTGCTGAGATCGGAAGAGCGGTTCAGCAGGAATGCCGA
+
AA#FFJJJJJJJFJFAJJFFJJJFA<<JJJF<<7FJJJJFAFJAAJJJJ-A-FJJJJA-A-FJFFJJJFFFAFJ-77AFAJJA-AFFJJJAAFJJJAA)7
@J00113:320:HFYYVBBXX:1:1101:19197:1279 1:N:0:NAGTGTCG
TTNCGATCTGCAACAGAAACGTGTGGTGCGTGGGACCACGTGTCCTTTTTCTTACTTCATTGGATTCTGCTCTGTTGCTGAGATCGGAAGAGCGGTTCAG
+
AA#FFJJJJJFJJJJJJJJJJJJJJJJJJJJFJJJJJJJJFJAJJJJJJJJJJJFJJJFJJJJFF7AF-FFJFA7A-7AFJFFA<AFJJ<F-FA<F<FAA
@J00113:320:HFYYVBBXX:1:1101:19258:1279 1:N:0:NAGTGTCG
GCNATAACAGCCACAGTGGTCTGGGTACTGGTGGCCTTTAAGCCGGAATGGGAAATGGATGGGGGGGCCCTGGAGGCTGAGATCGGAAGAGCGGTTCAGC
+
AA#FFJJJJJJJJJJJJJJJJJJJJJJJJJJJJJJJJJJJJJJJJJJJJJJJJJJJJJJJJJAFJFJJJJJJJJ-A<FFJFJJJJFJJFJ<AAFAJFF7A
@J00113:320:HFYYVBBXX:1:1101:19400:1279 1:N:0:NAGTGTCG
CGNTGTGTCAGCCACTGGCCTGACACACATGCAACCAGCTCCAAACCGGCTTGGCCTTTTCCAGGGGTTGCTCAGCCATGGCGATCGAATGGTCTGGGAC
+
AA#FFF7<<JAFJJJJJFJJFFAJ<JJJJJ-FFJJAJJJ-<JJJJJFJ<JJAF-FAJFJ-A<J77-AFA7AFF7-F7FAF--77<-7A-FA<<7---77<
@J00113:320:HFYYVBBXX:1:1101:19644:1279 1:N:0:NAGTGTCG
GGNTAGACTGCTTCCAATTCTGTTGGAACTGGATCTCAAGGATCGGAGATGCTGAGTAGCATGCTTGCTGAGATCGGAAGAGCGGTTCAGCAGGAATGCC
+
AA#FFJJJJJJJJJJJJJJJJJJJJJJJJJJJJJJJJJJJJJJJFFJFJJFJAJJJJJAFJFAJJJJJJAJJJJJJAFJJJJF7F7AJJFJJJ7FFFFJJ
@J00113:320:HFYYVBBXX:1:1101:19684:1279 1:N:0:NAGTGTCG
GTNACGACAGCAGGCGCGCAAATTACCCAATCCTGACACGGGGAGGTAGTGACAATAAATAACAATACCGGGCTCTTTGAGTCTGGTAATTGGAATGAGT
+
AA#FFJJJJJJJJJJJJJJJJJJJJJJJJJJJJJJJJJJJJJJJJJFJJ7<JJJJFJJJJJJJJJJJJJ<AFJJJFJAFF<AA<FFFFJF--AJAFJF--
@J00113:320:HFYYVBBXX:1:1101:19766:1279 1:N:0:NAGTGTCG
GCNTTGACTGCTTCTCTGATAGATTAACTTCATCTCCCTCTACAGCCTTCCATTCAAAACTCCACACCAAATTCGCCACAAAATACTCCAAATGCAGAGA
+
AA#FFJJJJJJJJJJJJJJJJJJJJJJJJJJJJJJJJJJJJJJJJJJJJJJJJJJJJJJJJJJJJJJFJJJJAJAF7FJJJJJAJJ7AJJJJJAFJFJ<F
@J00113:320:HFYYVBBXX:1:1101:19867:1279 1:N:0:NAGTGTCG
CTNGAGACTGCAAAATTTTGGACTGTTCTATCAGAATCCAATCTTGCATCGGTTAGTTTATTTGTTATGAAATCGGCCCCATTAGGTTGTTCAAAGCCAA
+
AA#FFJJJJJJJJJJJJJJJJJJJJAJJJJJJJJJJJJJFJFJJJFJJJJ77FJJJJJ-FJF<FJJJJJA<JJJA-7-AAFAAFF7-7---7<<FAFJAJ
@J00113:320:HFYYVBBXX:1:1101:20070:1279 1:N:0:NAGTGTCG
CANTGAGACTGCATCGCCCCTAGGCCGCACCCAAAGCCGTTCGGCACCTGCAGAGATCGGAAGAGCGGTTCAGCAGGAATGCCGAGACCGATCTCGTATG
+
AA#FFJJJJJJJJJJJJJJJJJJJJJJJJJJJJJJJJJJJJJJJJJJJJJJJJJFJFJJJJJFJJJJJJFJJFFJJFFFJFFJAJFJJJFJ7<-AFAJ<7
@J00113:320:HFYYVBBXX:1:1101:20090:1279 1:N:0:NAGTGTCG
AGNCTATCTGCCAGGGTCATGGTTCCGGCAAAAAGTGGGAGCATAATCTCAACCGCCAGTGTAAGCTCGAATGTAGGGGCTGAGAACGGAAGAGCGGTTC
+
AA#FFJJJJJJJJJJJJJJJJJJJJJJJJJJJJJJJFJJJJJJJJJFJJJJJJJAJJJAFJJJJJJ-FJ<JJFFJFFA-7--77--7A7AJFJ-A--))-
@J00113:320:HFYYVBBXX:1:1101:20151:1279 1:N:0:NAGTGTCG
AGNTGGCACAGCCTATAGATTTAGTGGTTAGGATGGTGGTTGTTGTCTGATGCTCTGTTATTTTCTCGCTACAGAAAAGCTCCTTGCTGGACTCATGGAC
+
AA#FFJJJJJJJJJJJJJJJJJJJJJJJJJFJJJJJJJJJJJJJJJJJJJJJJFFJJJJJJJAJJJJFJAJJJAJJJJFJ7FFJFJAFF<AFFFFF--AA
@J00113:320:HFYYVBBXX:1:1101:20395:1279 1:N:0:NAGTGTCG
TTNCGATCTGCACGAAAACTTGCCACAGTGAAACACTTCTCTGTAAATGCGTACACATCTTTTCTACATGAGAGGAGGGCTGAGATCGGAAGAGCGGTTC
+
AA#FFJJJJJJJJJJJJJJJJJJJJJJJJJJJJJJJJJJJJJFJJJJJ<JJFJJJJJJJAJJFFFJJJFJJAFF7A--7JF<J<JFFJAJJ<JFJ7A)<F
@J00113:320:HFYYVBBXX:1:1101:20435:1279 1:N:0:NAGTGTCG
GCNATAACAGCGAATACTCTGGGGGCCATGTGGCTTCTGCAAGTAGTCCGTATCCCCAGTTTTAGCAGAGATCGGAAGAGCGGTTCAGCAGGAATGCCGA
+
AA#FFJJJJJJJJJJJJJJJJJJJJJJJJJJJJJJJJJJJJJJJJJJJJFJJJJJJFJJJJJJJJJJJJFFFJJFFF<FJFA7-7FJJJJ-<JJJAFF)A
@J00113:320:HFYYVBBXX:1:1101:20476:1279 1:N:0:NAGTGTCG
TTNCACCAGCTAACTCAGCTTTGCCGCTCAAGGCATCAGCAACATTATTCAGTCTCCCGGAAAAAAAACCGTTTAAGCAATCTTCTAGACGGATAGCGAC
+
AA#FFJJJJJJJJJJJJJJJJJJJJJJFJJJJJJJJJJJJJJJJJJJJJJJJJJFJJJJJ-FJJJJJJJJJ7<7AA7FJF-7777-AFFF<7J-7-A-<F
@J00113:320:HFYYVBBXX:1:1101:20517:1279 1:N:0:NAGTGTCG
GANCATGACTGCTCCATAGTCATCCGTAGCTTCATTGTCGGGGTCCGGACTTCTAGCATACTGGTTGCGGAGTTTGAGCTTGATGACTCGAGGTGGCCTT
+
AA#FFJJJJJJJJJJJJJJJJJJJJJJJJJJJJJJJFJJFJJFJJJJJJJJFJJJJJJJJJJJJJJJJJAA<FA--77JJ<-FFFFJAF<J)<7F7A<7F
@J00113:320:HFYYVBBXX:1:1101:20537:1279 1:N:0:NAGTGTCG
CTNCGACTGCTATTTCTTTCCCTTACAAATTGCACTGCAGGAGCATCCTGAAGTTGAGTCAATAAGATTCAAAGGTTGTCTAGTGTATGAACAGTTACAC
+
AA#AFAJJJJJFFJJJJJJFFFAJAJJJJJJJJJJJJJJJAFJJJJJFJJJJJJAA7-AF-F-JA<FFJFJJJJ-A<AFA7AA-A-<FFA-<FJ7-AAJJ
@J00113:320:HFYYVBBXX:1:1101:20598:1279 1:N:0:NAGTGTCG
TCNCAAGTCTGCGTAGAAGTCTTGGGGCACTGGGGGACCGCAATAGTGTGGGGAAGTGTGGGACGGCGGGTGGGCACCGTAGAGGGTGGGGCCGCCGGTG
+
AA#FFJJJJJJJJJJJJJJJJJJJJJJJJJJJJJJJJJJJJJJJJJJJJJJJJJJJJJJJFJJJJFJJJJJAJJFJ<FJFJFJFFA7F7--A)-A-A-)7
@J00113:320:HFYYVBBXX:1:1101:20618:1279 1:N:0:NAGTGTCG
GCNATAACTGCCATTCATCATTCTTGAATTTCTCTTGAACTCACGCCCGTAGATTTGAGGTTGGTGGTTGTGGTGGTTATGATGAAGGTTTCTTGGTAGT
+
AA#FFJFJJJJJFJFJJJJFAJAJJJJJJJJJJJJJJJJJJJJJJJJJJ7FAJ-AJFF-F-<F<A-A7AJ7<-7--77-7-AF-FJJ--A-A<-F--7--
@J00113:320:HFYYVBBXX:1:1101:20638:1279 1:N:0:NAGTGTCG
GANCATACTGCATGTGGATGTCCGTGTGGCCAAATTTTCAGTCGGGTTTCTTGAGTTCAAGGGGGCTGAGATCGGAAGAGCGGTTCAGCAGGAATGCCGA
+
AA#FFJJJFJJJJJJJJJJJJJJJJJJJJJJJJJJJJJJJJJFJJJJJJJJJJJJJJJJJJFFFFJJJJJJJJJ7FAFJJFFFFJJJFJJJFJJJ-<A-F
@J00113:320:HFYYVBBXX:1:1101:20740:1279 1:N:0:NAGTGTCG
CANGTATCTGCTCATGGTTATTTTGGCCGATTGATCTTCCAATATGCTAGTTTCAATAATTCTCGTTCTTTACATTTCTTCCTAGCAGAGATCGGAAGAG
+
AA#FFJJJJJJJJJJJJJJJJJJJJJJJJJJJJJJJJJJJJJFJJJJJJJJJJJJJJJJJFJJJJJFJJJJJJJJJJJAJJJJJFFJFFFJAJ7FFJFAJ
@J00113:320:HFYYVBBXX:1:1101:20841:1279 1:N:0:NAGTGTCG
TTNGCACTGCCTTCGCTTTTGGCGTTCCTTCGTAGATCTCCGGATTTCACCCCTACACACGAAATTCCACTCTCCTCTGTCTCACTCAAGTGAATTGGTT
+
AA#AFJJJJJJJJJJJJJJJJJJFJJJJJJJJJJFFFJJJJJA<JFJFJJJJJFJJFJFF<JJJ<<7FJFFF<<<A-A<FFFFJJ-FFFF--A<JF---7
@J00113:320:HFYYVBBXX:1:1101:20882:1279 1:N:0:NAGTGTCG
ATNAGTTCTGCTCCCATTTCGCTCGCCGCTACTACGGGAATCGCTTTTGCTTTCTTTTCCTCTGGCTACTAAGATGTTTCAGTTCGCCAGGTTGTCTCTT
+
AA#FFJJJJJJJJJJJJJJJJJJJJJJJJJJJJJJJJJJJJJJJFJJJJJJJJJJJJJJJFJJFJAFJJJJJFFJFFJFJF7<7FFJJJAJJAFAJFAAF
@J00113:320:HFYYVBBXX:1:1101:20923:1279 1:N:0:NAGTGTCG
CTNGTGGTCAGAGATCGGAAGAGCGGTTCAGCAGGAATGCCGAGACCGATCTCGTATGCCGTTTTCTGCTTGAAACAAAACACGGTTTTAGTTTCTAAAA
+
AA#FFJJJJF7-FJ7JFJJJFJJJJJ<AAJFJJFJ<JFFJ77FFFAFFA---A-AFAJ7AJ<-F---7AAF-7----7--7-7-------7-----7---
@J00113:320:HFYYVBBXX:1:1101:21004:1279 1:N:0:NAGTGTCG
CANTGAGACAGCTAGGAAGAAATGTAAAGAACGAGAATTATTGAAACTAGCATATTGGAAGATCAATCGGCCAAAATAACCATGAGCAGAGATCGGAAGA
+
AA#FFJJJJJJJJJJJJJJJJJJJJJJJJJJJJJJJJJJJJJAJJJJJJFJJJJJJJJJJJJ-FFJA<J7FFFJJJFJFJJJJ<JJJJAJFJFJJ)AAFJ
@J00113:320:HFYYVBBXX:1:1101:21065:1279 1:N:0:NAGTGTCG
ACNTGTACAGCACGACGCTTGTATTGCTCTCCCACAACCCCGTTTTCACGGTTTAGGCTGAGATCGGAAGAGCGGTTCAGCAGGAATGCCGAGACCGATC
+
AA#FFJJJJJJJJJJJJJJJJJJJJJJJJJJJJJJJJJJJJJJJJJJJJJJJJJJJJJJJJJJJJJJJJAJFJFAJ-AJJJJJAFFAAJJJJJJJJAA--
@J00113:320:HFYYVBBXX:1:1101:21085:1279 1:N:0:NAGTGTCG
CCNCGTCTGCAACTTCTTCGTTTCAACTCTGAATTGTGCACCGTTTGAAGCATTGGATTGTTGACTTCCTGAGCTTTGAAATGGTATATAGCATGCATCA
+
AA#FFJJJJJJJJJJJJJJJJJJJJJJJJJJJJJJJJJJJJJJJJJJJJJJJJJJJJJJJJJFFJJJJJJJJJJFJFFFJJFF-AJFFJJ7FJJJFFAJJ
@J00113:320:HFYYVBBXX:1:1101:21125:1279 1:N:0:NAGTGTCG
CTNCGACAGCCAAGCTCAGTATTCCATCCCTAGCCTAGCTTCGATCCCTTACCTTAAGCCAAGAAATCCTCCTTTGCAAAGAAATCCCGCCCTACCGACA
+
AA#FFJJJJJJJJJJJJJJJJJJJJJJJJJJJJJJJJJJJJJFJFJJJFAFJJJJFJJJJJJ-FJJFJJFFJAJ<77JFJ-FJJFJFJJJJJJJJJ7FFJ
@J00113:320:HFYYVBBXX:1:1101:21146:1279 1:N:0:NAGTGTCG
GGNTAGACAGCCCCTCACAGACTTCCTCGTGTCCGATTTCCATCCTCTTTTGGCTTATGCTTATTCGCTTTGTTGCCTCACGCTGAGATCGGAAGAGCGT
+
AA#FFJJJJJJJJJJJJJJJJJJJJJJJJJJJJJJJJJJJJJJJJJJJJJJJJJJFJJJJJJJJJJJJFJJFJJFJJJJJJAJFAFFJFJJAJJJJAJ<A
@J00113:320:HFYYVBBXX:1:1101:21166:1279 1:N:0:NAGTGTCG
GTNACGACTGCAATTTGCTAGCTCTCTTGGTATCTGACCACTCAAGCTGTTGTTGCCAAGCTGAGATCGGAAGAGCGGTTCAGCAGGAATGCCGATCTCG
+
A<#<FFFFFJJFFAFJJJJJFJFJJJJJJJJJJJJ7JJJJJFFJJAFFJ7AFJ<JAJJFJJJJJ-A7A-7FJ<J-A-A<<7FA-F7-7<--7A)AA)-7<
@J00113:320:HFYYVBBXX:1:1101:21207:1279 1:N:0:NAGTGTCG
AGNCTAGACTGCTGCGGTTCCATTGCACCACCTTAACCTGCGCTCTCGGCTCACGTGGCTCCTCCAGCCTATGCGGCTCCGTACCGGGCTGAGATCGGAA
+
AA#A<FAJJFJJJFFF<A<FJJJFFFJFFJJFJJJJJJJFFFJJJAF<AF<FJJJFA<A<JJFJJJAFJJJ<-A<F77A7FFJJFFA-AFJJFFFFFJFJ
@J00113:320:HFYYVBBXX:1:1101:21247:1279 1:N:0:NAGTGTCG
CGNTGTGTCAGCAGGTGGATCTCTTGAACTTGTGGGAATCGATGAACCAATAGTGAAAGTCAGAATCACAGGTCCAGCGGCTGGGGTAATGACTGTTCGG
+
AA#FFJJJJJJJJJJJJJJJJJJJJJJJJJJJJJFJJJJJJJJJJJJJJJJJJJJJJJJJAA-AFJJJJJJJJFJJJF--AAF--A<AFAAJJJFJJJFJ
@J00113:320:HFYYVBBXX:1:1101:21349:1279 1:N:0:NAGTGTCG
AGNTTGGTCTGCAAAGTGGGCACAACACAAGATGTGGGGATTCAGTACGGATGAGAGTGATTCCAGATCAAGATTACATGACTGCTTCACTGCTATTTCT
+
AA#AFFJJJJJJJJJJJJJJJJJJJJJJJJJJJJJJJJJJJJJJJJJJJJJJJJJJJJJJJJJJJ<JAJJJFJJFJFJJAJJFFJA-AFJ7JJAJJ<FJJ
@J00113:320:HFYYVBBXX:1:1101:21389:1279 1:N:0:NAGTGTCG
ACNTGTACTGCTGTTGTGATGGCATTGAGGGGGAAATTGTGGCATTGTTTTTTGGATGAAGCTAGTGGCTTTGCCATGTATGCCAGATTTTATAGCGTGA
+
AA#FFJJJJJJFJJJJJJJJJJJJJJJJJJJJJJJJFJJJJJJJJJJJJJJJJJFJJJJJJJJJJF<JJJJJJJJJAFFJ<-JAFAJJ-FFFAA<FJF7F
@J00113:320:HFYYVBBXX:1:1101:21430:1279 1:N:0:NAGTGTCG
TGNAGTGTCAGCTAGAGCTCCTGATATAGTTGTTGTGTTGGGATCCATACCCATACTGTGCATCCTCTGAAAGAATTCAAGAGCTGAGATCGGAAGAGCG
+
AA#FFJJJJJJJJJJJJJJJJJJJJJJJJJJJJJJJJJJFJJJJJJJJJJJJJJJJJJJJJJFJJJJFJJJJAJFFJJJJ-AAFFJJJJ-AFAJJJJAJ7
@J00113:320:HFYYVBBXX:1:1101:21491:1279 1:N:0:NAGTGTCG
GCNATAACTGCAACTACCAGCAGGCTCACCTGATGCTAAGATATTCGAGGAATACGGGAACAGCACAGCTGAGATCGGAAGAGCGGTTCAGCAGGAATGC
+
AA#FFJJJJJJJJJJJJJJJJJJJJFJJJJJJJJJJJJJJJJJJJJJJJJJJJJJJJJJJJJJJJJJ<JAFJJJ7F<7AAJJ<AFJAFFJ7FJFFJAJJJ
@J00113:320:HFYYVBBXX:1:1101:21552:1279 1:N:0:NAGTGTCG
GTNCAAGACAGCGCCTACCCCAGGGACTGGGATTACGCCAGGTTCCGCTCTATTGCCGATAAGTGTGGCGCTTTCTTGCTTTGTGACATGGCCCACATTA
+
AA#FFJJJJJJJFFJJJJJJJJJJJJJJJJJJJJJJJJJJJJJJJJJJAJJJJJJJJJJJJJA<7AJ<J7AF-7-<-7AF7A7<AFJAF<-<A<AJJAAF
@J00113:320:HFYYVBBXX:1:1101:21572:1279 1:N:0:NAGTGTCG
GTNCGTGTCTGCAGTACCCGGAAGAGAAGTTGATCGGTGTGAGCGGCCACTACCATCCTTTCGTGTCCATCGGCAGAGATCGGAAGAGCGGTTCAGCAGG
+
AA#FFJJJJJJJJJJJJJJJJJJJJJFJJFJJF7FJFJJJJJ-FAJJJJJJJJAJFJJ-AFF<<7-7FJFAJ<JJFF7FA7F-AJ<J7F77<AFJFJJ)<
@J00113:320:HFYYVBBXX:1:1101:21775:1279 1:N:0:NAGTGTCG
GCNAGTGTCTGCTGGCACAGAGTTAGCCGATGCTTATTCCCCAGATACCGTCATTGCTTCTTCTCCGGGAAAAGAAGTTCACGACCCGTGGGCCTTCTAC
+
AA#FFJJJJJJJJJJJJJJJJJJJJJJJJJJJJJJJJJJJJJJJJJJJJJJJJJJFJJAJJJJFJJAFJJJJJJJJJ<JJ7J7FJJJJJ7AJJJJJ<AAJ
@J00113:320:HFYYVBBXX:1:1101:21836:1279 1:N:0:NAGTGTCG
AANAGTGACTGCCATGAAACCAAACTTGAAACAAGGGCACACCTCAAAGAGGATTTGCATGGCAGAGAGCCGGTCGGAAGTGGGTGGCTCTTTGCATTTC
+
AA#FFJJJJJJJJJJJJJJJJJJJJJJJJJJJJJJJJJJJJJJJJJJJJJJJJFJJJFJJJJJJJJFJFJJFJJJF<FJJAF7-AFFA)-)<-A7FAA7A
@J00113:320:HFYYVBBXX:1:1101:21937:1279 1:N:0:NAGTGTCG
ACNATGTCTGCCAATTGGCTATTGGAATCTAAGTAGGTCTCCAAGTAGGCATCCAGAGCCATCCCTAGCAGAGATCGGAAGAGCGGTTCAGCAGGAATGC
+
AA#FFJJJJJJJJJJJFJJJJJJJJJJJJJJJJJJJJJJJJJJJJJJJFJJJJJJAJFJJJJJJJFF<AFFJFF-F-AFFFAFJFF-FFF-AJ<FJ<7-<
@J00113:320:HFYYVBBXX:1:1101:22039:1279 1:N:0:NAGTGTCG
GGNGCTGTCTGCTCACCCCCGACATCAGCATAGGAACCCCATATCGGATTCTTGGTAACCCTGATTCCACTTCCACAGCTGAGATCGGAAGAGCGGTTCA
+
AA#FFJJJJJJJJJJJJJJJJJJJJJJJJJJJJJJJJJJJJJJJJJJJJJJJJJFJJJJJJJFJJFFJJJAAJJJJJFJJ<F7FJJJFJJFJFJJ<F)AJ
@J00113:320:HFYYVBBXX:1:1101:22161:1279 1:N:0:NAGTGTCG
CANGTATCAGCATTACATTTATCAGGGCTGTGGCTATCAAATCCTCAGACAATAAAGTACTACATGAAAGAGTTAAAGCTGAGATCGGAATAGCGGTTCA
+
AA#FFFJJJFJJJJJJJJJJJJJJJFFFJFJJ-FJJAJJJJJJJJJJJJJJJ<JJJFJJFJ7FA7-AAFJJAF7--77A--7-<<FA)FA7---A)7))7
@J00113:320:HFYYVBBXX:1:1101:22262:1279 1:N:0:NAGTGTCG
CTNGTGGTCTGCACCACCACCTGGTAGTCCCGGTTCACCACCACTTGGTCTTCCTCCAAGACCACCTCGTCGTACTAGTGCAGAGATCGGAAGAGCGGTT
+
AA#FFJJJJJJJJJJJJJJJJJJJJJJJJJJJJJJJJJJJJJJJJJJJJJJJJJJJJJJJJJFJJJAJJAFFFJJFAFJJJJJJFJ7F<FFJ7FFJAA<<
@J00113:320:HFYYVBBXX:1:1101:22282:1279 1:N:0:NAGTGTCG
CGNCAGTCTGCCCCTCCAGTAGATATTGATGGTATTCGTGAACCTGTTTCTGGATCTCTACTTTATGGAAACAATATTATCTCTGGTGCAATTATTCATA
+
AA#FFFFJAFFAFJFFJJJJJJJJJJJJF<JJJFAFF77<AFFJJJJJ7F7JFFJJ7FAFA7-<FFA7AF-FJJF<-77-F7A--7-)7)7-----7-7-
@J00113:320:HFYYVBBXX:1:1101:22343:1279 1:N:0:NAGTGTCG
CCNCGTCAGCAGAGCGACGACCCGGGAGCGGATTCCCCACCGGCAGGGGGACAGGAGACGGCCATCTCGAGGCACATCACGACCTACAGGCAAGACCGGC
+
AA#FFJJJJJJAJJJJJJJJJJJJJJJJJJJJJJJJJJJJJJJJJJJJJJJJJJJJJJJJFJJJJJ7JJFFAFJJJ<JJJ7FJJJJJJJFFJJ7FFJJ)A
@J00113:320:HFYYVBBXX:1:1101:22364:1279 1:N:0:NAGTGTCG
TTNCACCAGCACAATAAAGTGTCTAAATTTGAAGATGGAACCTTATATGGGGCAAAGATCACTGGAGGGGGCTCTGGTGGAACAGTTTGTGTGATAGGCA
+
AA#FFJFJJJFFJJJJJJJJFFFAJJJJJJJJJJJFAAFJFJJJFFJJJ<JAJJJJJJAJJJAF<<FJ77FJ-A-----77FJF77--7AFF<JJJ--<F
@J00113:320:HFYYVBBXX:1:1101:22424:1279 1:N:0:NAGTGTCG
TTNCAGACTGCTTGAGCTGGACCTACATCTGGCTTCAACAGAGAAGACCCTGATCTCATACCCCCAGCCCACTATCTTCCACTCGAATTAGGATTAAAGC
+
AA#AFJJJFFJFF7FJJJAAF<FFFFA-FJJAF<<7<AJ<7<FAA<FA-AJ-7F-77F--777-<7-AJ<FFF----7-77-7-7<FF-A7---7-A---
@J00113:320:HFYYVBBXX:1:1101:22465:1279 1:N:0:NAGTGTCG
GTNCAAGACTGCTTGGACACTATGAAACAGCCTCAATACTTTGACAATGCAAGTTTGAAGGTTCTACTGCAACTCTGAAGAAAAGAAACACTTGAAATGC
+
AA#FFJJJJJJJJJJJJJJJJJJJJJJJJJJJJJJJJJJJJJAJJJJJJJJJJJJJJJJJJJ-JJJJFJFJFJFJJFJFFJJJJJJJJJJJA<AJAJJ<F
@J00113:320:HFYYVBBXX:1:1101:22506:1279 1:N:0:NAGTGTCG
TTNCGATCAGCATAGTTATTGATTTTAAGTTCTGGGCCCGGAAAAACATGCATTGGCTCAGGCCACTCAGGGAGTGTCTCCTCAGGAGATGCTGAGATCG
+
AA#FFJJJJJJJJJJJJJJJJJJJJ-FJJFJJJJFJJJJJJJJJJJJJJ<JJJJ7JJJJJJFJJJJ7AF-7AJFJJAAFFJFFAFFJ<JAAF<-F)7-<<
@J00113:320:HFYYVBBXX:1:1101:22526:1279 1:N:0:NAGTGTCG
AGNTGGCACTGCTCGGAGTTATTGGAGTTCAGAGTTACTCTCTGTTGGCACTAAGGTGTTGGAAAATCTGGAAGTCCTCTATAATTACTCTACCTGGAAG
+
AA#FFJJJJJJJJJJJJJJJJJJJJJJJJJJJJJJJJJJJJJJJJJJJJJJJJJJJJFJJJJFJJJFJJ7F<JJAJ7FAF7AFAAFJFJJFJJJJA)AAA
@J00113:320:HFYYVBBXX:1:1101:22546:1279 1:N:0:NAGTGTCG
CANGTATCTGCTTGGACACTATGAAGCAAGGTCAATTCCTTGAGAATGCAACTTTGAAGGTTATACTGCAACTCTGAAGAAAAGAATCACTTGAAATGCT
+
AA#FFJJJJJJJJJFJJJJJJJJJJJJJJJJJJJJJJJJJJJJJJJJFJFJJJJFAJJAJFJJJJJJAFJJJAFAF7FAFFJJ<FJ-AJJ7A<JFJJFFA
@J00113:320:HFYYVBBXX:1:1101:22769:1279 1:N:0:NAGTGTCG
GCNTATCTGCTTCTCCATTTTCATCTTCATTCATTTGGATTTCATTTTCCTCTTCAAAAGTCTCAAATTCTTGTCCCAATTCCTCTGCTGGGATCGGAAG
+
AA#FFJJJJJJJJJJJJJJJJJJJJJJJJJJJJJJJJJJJJJJJJJJJJJJJJJJJJJJJJJ-FJJJJAJJJFJJJJJJJAFFFJJFFJJFJJAFF)AFF
@J00113:320:HFYYVBBXX:1:1101:22790:1279 1:N:0:NAGTGTCG
CGNCACTGCTCCCATTTCGCTCGCCGCTACTACGGGAATCGCTTTTGCTTTCTTTTCCTCTGGCTACTAAGATGTTTCAGTTCGCCAGGTTGTCTCTTGC
+
AA#FFJJJJJJJJJJJJJJJJJJJJJJJJJJJJJJJJJJJJJJFJJJJJJJJJJJJJJAJJF7AJFJFJJJJJJ7FJ7AA7AF7FJFAAF7A7A<FA<7<
@J00113:320:HFYYVBBXX:1:1101:22871:1279 1:N:0:NAGTGTCG
GGNTAGACTGCCTCTTCTCTTTCCATACGGCATCTCTTCTTCCCCTCTCACTGAAGCGGCGATAGGGTTTCTCTCCTTGTACGAGATCCGGATCTCCATT
+
AA#FFJJJJJJJJJJJJJJJJJJJJJJJJJJJJJ<JJJJJJJJJJJJJJJJJJJJJJJJJJJAFJFJ7JFJ7JFAJ-FAJAAFFFJJAFF)-<AJJ<F-7
@J00113:320:HFYYVBBXX:1:1101:22952:1279 1:N:0:NAGTGTCG
CTNGTGGTCTGCTGTGGTTGGATAGGCCGATCTTTCCTTCTCTCTCCCGCCTGACCGAGAGGAAGTGTTCCGTTTCCAACCCTACCTTTCGATCGACTGT
+
AA#FFJJJJJJJJJJJJJJJJJJJJJJJJJJJJJJJJJJJJJJJJJJJJJJJJJJJJJAJJJJJJFFAJJFJAJ<FAJJJJJFJJJ<JFF<AFJ<JJAJ<
@J00113:320:HFYYVBBXX:1:1101:22972:1279 1:N:0:NAGTGTCG
ACNAGAGTCAGCCGCCACTACTGGAACCATTGCCCCCACCACAAAGGTCAAGGCAGATGCTATAGCAACCTGAAAAGGATTTGGCAGAGATCGGAAGAGC
+
AA#FFJJJJJJJJJJJJJJJJJJJJJJJJJJJJJJJJJJJJJJJJJJFJJJJJJJJJJJJJJ<FAJFJJJJFFJJJJJFF7FFAAFAAFJ-A-7FFJFJA
@J00113:320:HFYYVBBXX:1:1101:22993:1279 1:N:0:NAGTGTCG
CGNCAGTCAGCAACATATGCTTCCAAGGGGGGGACAAGTCTACCCTACCCTCCTGGCCTCAATACGCTTGATGCTCCAATGCCAGATGTAGTTGGATGCA
+
AA#FFJJJJJJJJJJJJJJJJJJJJJJJJJJJJJFJJJJJJJJJJJJJJJJJJJJAJJJJFJJFF<JJFFJJFJ-JAJ<JFJFFJ7<<FA<-<<AJ--7A
@J00113:320:HFYYVBBXX:1:1101:23033:1279 1:N:0:NAGTGTCG
TGNAATACAGCCTCACCCAGAAGGAGGGTTTTTCTCAGAAACCCTCAGAGACACCTCAGTCATTCTCCCCAAATCTATACTTCCCTCCGAGTGTAAGTAC
+
AA#FFJJJJJJJJJJJJJJJJJJJJJJJAJJJFFFFFJJJJJJJ-FFAJAFJJJJ7FJ<7FJA-<-AAFJJJJJJJ<F<F<AJFF--A-A))7-AA--7<
@J00113:320:HFYYVBBXX:1:1101:23094:1279 1:N:0:NAGTGTCG
TGNAAGAACTGCCCAAGTGATCGATCTCCCCCCAGAAAAGGAACAAGTTCGGATAATGAGAAATAACATGAGTAGGCAATACCATGACTCTCTCTATTTC
+
AA#FFJFJJJJJJJJJJJJJJJJJJJJJJJJJJJJJJJJJJJJJJJJJJJFJJJJJJJJJJJJJJJJJJAJ-FJ7<7FAFJJFJJ7FF-<-7-<AFF7-<
@J00113:320:HFYYVBBXX:1:1101:23155:1279 1:N:0:NAGTGTCG
TTNGCACTGCTATTCTGAAGACAGGATTTCTGACAACCTTACAGGTTTACAAGAGCAGAGGAAGACTGGACACGTCCATGAACTTTGCTTTGAATTGCTG
+
AA#FFJJJJJJJJJJJJJJJJJJJJJJJJJJJJJJJJJFJJJJJJJJJJJJJJJJJJJJFJJJ7FJJ7<JFJJFFAAJFJJJJ7AFJJA7F<JJJJJF7-
@J00113:320:HFYYVBBXX:1:1101:23196:1279 1:N:0:NAGTGTCG
CTNCGACAGCCAAGTTTGACAGGTGTCACCACCTTAGGTGGCCATGTGTCACTCCGAGACGGGCTGTGGTGGAATCAAAGTAGTGGTTTTGAGAACCACT
+
AA#FFJJJJJJJJJJJJJJJJJJJJJJJJJJJJJJJJJJJFJFJJJJJJJJJJJJJJAJJJF777-A-<7-7FJAJFFJFFJ-7FJA7J<-AAJJJJJJ-
@J00113:320:HFYYVBBXX:1:1101:23216:1279 1:N:0:NAGTGTCG
CANTAGGACAGCAGTTCCATGATTGCCAATATGGCCCCATCCAGCATCCCCACAAATTGAAGCACCCACTAGGGCCCTTTATGCGGTTTCATCCAATCCC
+
AA#FFJJJJJJJJJJJJJJJJJJJJJJJJJJJJJJJJJJJJJJJJJJJJJJJJJJJJJJJJJJJJJJJJAFAFJ<J<<A<FFAFAJ-FAFJAFJJJ-AF<
@J00113:320:HFYYVBBXX:1:1101:23297:1279 1:N:0:NAGTGTCG
GTNACAGACTGCTCCCATTTCGCTCGCCGCTACTACGGGAATCGCTTTTGCTTTCTTTTCCTCTGGCTACTAAGATGTTTCAGTTCGCCAGGTTGTCTCT
+
AA#FFJJJJJJJJJJJJJJJJJJJJJJJJJJJJJJJJJJJJJJJJJJJJJJJJJJJJJJJJJJFAFFFJJJJJJJJAJFJJF--AFFFJJFJ)7<-A77-
@J00113:320:HFYYVBBXX:1:1101:23358:1279 1:N:0:NAGTGTCG
CTNGAGACAGCCCGGTGCTGACCATCTCATAAGCCGCCTTTACTATGTGAGTGCTGAACAGCTCAGTCTGCTCCAAAAACTAGCCAGCAGAGATCGGAAA
+
AA#FFJFFFJFJJJAJAJA<JFJJFFFJJJJJJJFJJJJJJJFFJJFJFF-F-7<-AFFJ--<7FJ<<7-7AJJJA<-FF-7-F-A7-F)A)-7FA)<A-
@J00113:320:HFYYVBBXX:1:1101:23460:1279 1:N:0:NAGTGTCG
AANGTAGACAGCAGTCAGCAAGAACCTTTCTCTCGACTGCAACCAGGACTCTGGTGCAGAGGCAGGCAATGTAAAATTCTCTGGGGTGAATGATTTGGTC
+
AA#FFJJJJJJJJJJJJJJJJJJJJJJJJJJJJJJJJJJJJJJJJJJJJJJFJJJJJJ<JFFJFJFJJJJFFJJJJA-A7AAA7<<-7AF7-A-FAF<-A
@J00113:320:HFYYVBBXX:1:1101:23500:1279 1:N:0:NAGTGTCG
ACNGATGACAGCTCAGAATTAGGAACTTCGGCCTCCCTCCTCCTTTGTCTTAGTGTTGAGATAGCCATCCAGCCAGGTACGGTATTTCCACCTTCAGCCG
+
AA#FFFJJJJJJJJJJJJJJJJJJJJJJJJJJJJJJJJJJJJJJJJJJJJFJFJJJJJFJJJJJ<JJFJFJFAJJJ7AJJ7-AFA--AFJJ<<-<F-7AA
@J00113:320:HFYYVBBXX:1:1101:23683:1279 1:N:0:NAGTGTCG
GANGTCCAGCATACTTTAGTTCATCCTTGAGGACAAAAAAGTGTCCAGCACAGAAAGATACCTGGATGGCAGAGATCGGAAGAGCGGTTCAGCAGGAATG
+
AA#FFJJJJJJJJJJJJJJJJJJJJJJJJJJJJJJJJJJJJJJJJJJJJJJJJJJJJJAFJF77FJJFFJJJJJFFAFFJJFJ7F-7AAJJFFJF<JJJJ
@J00113:320:HFYYVBBXX:1:1101:23723:1279 1:N:0:NAGTGTCG
AANCGTTCAGCGCATGATCCTGTATGGCTGGCGGCATATCGGAGGATCTCAGCCGCACGTTCAGGCTGATGGCAATGGCTGAGATCGGAAGAGCGGTTCA
+
AA#FFJJJJJJFJJJJJJJJJJJJJJJJJJJJJJJJJJAJJJJJJJAJFFJJJJJJJJJFFJAAFJFJJJFJJFFJFJFFFJJJJFJJJJAA<FJF<F7F
@J00113:320:HFYYVBBXX:1:1101:23784:1279 1:N:0:NAGTGTCG
CTNTGGACTGCCTCCGTCAATGGAAAATACTTGTACACCACAGGCTTAACCTTTCCGGCCACAATTGCAGGCCAAACATTCTTCTCCACCTCACTCACAA
+
AA#FFJJJJJJJJJJJJJJJJJJJJJJJJJJJJJJJJJJJJJJJJJFJJJJJJJJJJJJJJJJJJFAJJF<JFJJJFF<JJAFAFFFJJJ)<AJFJJJJJ
@J00113:320:HFYYVBBXX:1:1101:23906:1279 1:N:0:NAGTGTCG
CANTTGACTGCAAAAAAAAAAATGATTTTTTTTTTTGGTTTCGCAGCCATTTTCGCAGCTGCGAAATGAGGGTTACTGTGCTGCGAAATGGCACTCGTTT
+
AA#AFJJJJFJJJJJJJJJJJJJJJJJJJJJJJJFJFAFFFF<JJFJJJJJJJJ-AJAJFAJFJJJF--7FFFF7FJ7FAA7-7AAJF7F-7A7)7-F-A
@J00113:320:HFYYVBBXX:1:1101:23967:1279 1:N:0:NAGTGTCG
TANTGATCTGCTGGCACAGAGTTAGCCGATGCTTATTCCCCAGATACCGTCATTGCTTCTTCTCCGGGAAAAGAAGTTCACGACCCGTGGGCCTTCTACC
+
AA#AFJJJJJJJJJJJJJJJJJJJJJJJJJJJJJJJJJJJJJJJJJJJJJJJJJJJJJJJJJFJJFFFJJJJJJJJFFFJF7FJJJ-F-F<A<<JJJJJJ
@J00113:320:HFYYVBBXX:1:1101:24008:1279 1:N:0:NAGTGTCG
GANGTCCTGCTCTGCAAGTTCAACTCGTCTCCTCACATCTTCACCCATGTTCTTCAATTCTACCATTTCATTTCTCAGAGAGTTGAGATTTTTTTCAAGT
+
AA#FFJJJFFFJFJJJJJJJJJJJJJJJJJJJJJFJJFJJJJJJJJJJJJJJJJJJJJJJJJJJJAFJJJAJJJAFAFJFJFAFJ<JAAJFJJ7AFJJAF
@J00113:320:HFYYVBBXX:1:1101:24048:1279 1:N:0:NAGTGTCG
TGNGCAACTGCTCAGATGCATAGAGGTTGGAGAGGAGCACATAATCCCCACTGTGTTTAGGCTCTAACTGGAGGAGTTGGGCTCTTGCAACCTCCCCAAG
+
AA#FFJJJJJJFJJJJJJJJJJJJJJJJJJJJJJJJJJJJJJJJJJJJJJJJJJFFJJJJJJFJJJJJJJFJJJJJFFFF-77AFF<AJJJJ7AFJ<FFA
@J00113:320:HFYYVBBXX:1:1101:24190:1279 1:N:0:NAGTGTCG
CTNGAGACTGCTGTTTGCTTCAATGGAAACAGGAGTCTTGGAAGAAGTGGATGTTGATACTGGTGTTTGAATTCATATGGTTGTGACTGATGTCCTATGT
+
AA#FFJJJAJJFJFJJJJFFJJJJJJJJJJJJJFA<FAJAJJJJJJJJJJJJFJJJJFJFJFFAA7JJ<AJAAJ-77<F<FFJAFFJFFJAJFJJAA<<A
@J00113:320:HFYYVBBXX:1:1101:24231:1279 1:N:0:NAGTGTCG
CANTTGGTCAGCAGTTTTCCCACTTGGAACAGACAATGAGAAACCCGAAAATATCTGTACGTCTGGCCTTGCTGGGTATTTGAAGTAAACATTTTTTAAT
+
AA#FFJJJJJJJJJJJJJJJJJJJJJJJJJJJJJJJJJJJJJJJJJJJJJJJJJJJJJJJJJFJFJJFJJAJAJJJFFJJ<JFFF7<<FJJJA<FFFJJJ
@J00113:320:HFYYVBBXX:1:1101:24292:1279 1:N:0:NAGTGTCG
GCNGATGTCAGCCTCTGTCAGCCATGAGGAACACTTGCCTTTCTTTGTCTGGTTCTCACTCATCCGGGCTTGGAATTGAGAACCGTGTCTTTTGTTTGCT
+
AA#FFJJJJJJJJJJJJJJJJJJJJJJJJJJJJJFFJJJJJAJJJJJJJJJFFAJFJJJFJJAJAJFAA<-AAAJJJFJFFJJJJJ-AF-7AAJFFFJJJ
@J00113:320:HFYYVBBXX:1:1101:24454:1279 1:N:0:NAGTGTCG
GANGTCCTGAGATCGGAAGAGCGGTTCAGCAGGAATGCCGAGACCGATCTCGTATGCCGTCTGCTGCTTGAAAAAAAAAAAGGGGATGTGTAGGTCTTGG
+
AA#FFJJJJJJJJJJJJJJJJJJJJJJJJJJJJJJJJJJJJJJJJJJ<7JJJJJJJJJJJJJ-FAJJFJJJJJJJJJJFJ---7---)------------
@J00113:320:HFYYVBBXX:1:1101:24535:1279 1:N:0:NAGTGTCG
GCNGATGTCTGCTGGAGGGAGTCCCATAGCAATGCGCACTTCCTCCTGGCGAATCCGACCCTGTGCTTCTCCAAATCGTAAACCACTTCGAAACCCTGTA
+
AA#FFJJJJJJJJFJFJFFFAJJJJJJJJJJJJJJJJJJJJJJAAJJJ7F<AJAJJFFJJJJ-FAFAAAAFJJFJF--AFA<FFF7AF--<FFF-7-)7-
@J00113:320:HFYYVBBXX:1:1101:24596:1279 1:N:0:NAGTGTCG
AGNTTGGTCTGCATGGCAGGGTGTCGTCTGGCAACTGGAGTGAGTGGGGAGAGGAGGTTGCTTTTAGGAGGCTGAGATCGGAAGAGCGGTTCAGCAGGAA
+
AA#FFJJJJJJJJJJJJJJJJJJJJJJJJJJJJJJJJJJJ<7JJAFJJJJJJJJAJFJFJFJAFJFFJJ<7JFJJJF7FJAFAFJFFFA<)<FFJJA<<J
@J00113:320:HFYYVBBXX:1:1101:24637:1279 1:N:0:NAGTGTCG
AGNCTATCTGCAACTTCTTCGTTTCAACTCCGAATTGCGCACTGTTTAAAGCATTGGATTGTTGACTTCCTGAGCTTTGAAATGGTATATAGCATGCAGC
+
AA#FAJJJJFJJJJJJJFJJJJJJJJJJJJJJJFFFJJJJJJJJ<FJJJJJJJAJJFJFFFJ-7FFJ-AJA-FJ<FFAJFAA-7--7FJAA7<7A<F<-7
@J00113:320:HFYYVBBXX:1:1101:24779:1279 1:N:0:NAGTGTCG
CGNATGGTCTGCAAGTAGGTTGAGATTCGAAGAATTTCATAACCAGTCTTAACCCTGATGGATCCTGTGTACACAAGTGGATCAGAATACTTAGCAAGCA
+
AA#FFJJJJJJJJJJJJJJJJJJJJJJJJJJJJJJJJJJJJJJJJJJJJJJJJJJJJJFJJJJJJFFF<FJJJJJF<-AAF7FJ7AA7AF-AF-FJA-AJ
@J00113:320:HFYYVBBXX:1:1101:24799:1279 1:N:0:NAGTGTCG
CGNATGCCGTCTTCTGCTTGAAAAAAAAAAAAGAAAAAAGTCGTGAAGAGTGGGGGGGGGGGTGTTGGTTGGGTTGGAGGGTGTGTGTGGTATTCGTGTT
+
AA#FFJJJJJJFJJJJJJJJJJJJJJJJJJ-<<----<------7----7-<---77-7<---7--7---------7----7------------------
@J00113:320:HFYYVBBXX:1:1101:24819:1279 1:N:0:NAGTGTCG
TGNCTGGTCAGCCTTCCACTTCTGCCGCCGCAACTCCTTGTAAAACCTCTCAATAAACTCGTCAGCAGAGATCGGAAGAGCGGTTCAGCAGGAATGCCGA
+
AA#FFJJJJJJJJJJJJJJJJJJJJJJJJJJJJJJJJJJJJJJJJJJJJAJJJJJJJJ-AJFJJJJJFJ-FJFA-F7AFAJF7FJJFFJJFAJJJJJJ)F
@J00113:320:HFYYVBBXX:1:1101:24860:1279 1:N:0:NAGTGTCG
ACNGTCTGCAGAGAACTCAATGCTTGGGGTGGGAAACTGATTGAAAGATGTTATGGATATTGCTGGGTTTTGAAGAGCTGAAAGGTTGGCGCTGTTGCGA
+
AA#FFJJJJJJJJJJJJJJJJJJJJJJJJFJJJJJJJJJJJJJJJJJJJFFJJJJJJFJJFJJJJAJ--7AAFJAAAFFFAJF-F7<F)F-AAFF7-7)A
@J00113:320:HFYYVBBXX:1:1101:24880:1279 1:N:0:NAGTGTCG
GCNGCATCTGCCTATAAAAAAAAATAGCATTTACTCAAGCTACCATGTGAAGTCTAATAATTTTGACTTTTTGCAAAGTTAAACTATCCTATAAGCTGAG
+
AA#AFFJJFJJJ<JJFJJJFFJJJJJFFJFJJJJJJJF<-FJJJJJ-F<7F--<F<F--AFA-7-FF-A77--7F<7---7AFFFJ-7---77F----7)
@J00113:320:HFYYVBBXX:1:1101:24921:1279 1:N:0:NAGTGTCG
ATNTCGTCTGCATGAGCTAGAACTCAGTTGTTGGTGAGTCTCTAGTTTTGGCTGGACAGGGGATGATACAGTCGTGCTGGAGAGGCCACATGAGCTCAAG
+
AA#FFJJJJJJJJJJJJJJJJJJJJJJJJJJJJJJJJJJJAJFJFJJJJFJJJJJJJJFJJJJJJJJJJJJFJJA<A7FFJJJAJJFFJJ--A-A7<J<F
@J00113:320:HFYYVBBXX:1:1101:24982:1279 1:N:0:NAGTGTCG
AGNGTTACTGCTCTGATGCGGAAAGTGGAATCAAAGGCATTGGCTCTCTTGAGGCAGAAGGATGAGGAGATAGCGAAAGCGACCAATAGAGCAATGGAGC
+
AA#FFJJJJJJ7JFFJJJJJJJJJJ<JJJJJJJJJJJJJJJJJJAFAJJJFJFJJJFJJAJJ<<J7AF7F7FFFAJ7F-7-7A7JF-A-A--AJF<7F<J
@J00113:320:HFYYVBBXX:1:1101:25185:1279 1:N:0:NAGTGTCG
CTNGCTCTGCCACCACCACTGCCATTCTGAAGAACCAATTCTACTATCACTATTGCCAATGCCATTACCACTATCCTTATTGCAACATCACCACCATCAT
+
AA#FFAJJJJJJJJJJJJJJJJJJJJJJJJJJJJJJJJJJJJJJJJJJJJJJJJAFJJJJJJJJJFJJJFJ7FJJJJJJJFFAFJJJAJJJJJJJJ-<FF
@J00113:320:HFYYVBBXX:1:1101:25246:1279 1:N:0:NAGTGTCG
TCNCAAGTCTGCTATGGATGCTTTCCTTGGCTATTGGAAGCCCAATGCTGTCATGCTAATGGAGTGTGAACTGTGGCCAAATCTTATTTTAGGAGCTGAG
+
AA#FFFJJJJJJJJJJJJJJJJJJJJJJJJJJJJJJJJJFJJJJJJFJJFJJJJJJAJFJJJJJAJJJJJJA7F-<7AFJFJJFFFF<AFAJ7<AJ<AA<
@J00113:320:HFYYVBBXX:1:1101:25327:1279 1:N:0:NAGTGTCG
TGNCCTCTGCGAAGTTGGCTTCCACCTTGAGGTTCCCAGCTTCCCTCTCGCGGTATATGTCGGGCAACTTCAGAAGGAAATACACCCTACTGTACAAAAA
+
AA#FFJJJJJJJJJJJJJJJJJJJJJJJJJJJJJJJJJJJJJJJJJJJJFJJFJJFJJJJJJJJJJJJJJJJAJJFFJFJFJJJJJFAFJAJAJJJJJAJ
@J00113:320:HFYYVBBXX:1:1101:25347:1279 1:N:0:NAGTGTCG
GCNGATGTCAGCCCCCCTTATAACGGGTCTCCAAGCACCCAAGCATGAGGTGGCAGAGATCGGAAGAGCGGTTCAGCAGGAATGCCGAGACCGATCTCGT
+
AA#FFJJJJJJJJJJJJJJJJJJJJJJJJJJJJJJJJJJJJJJJJJJJJJJ<<FJJJFJ<JFJJJFJ-FAF7AFJJFFAFJJFAFF7FFJJJFF-7-77<
@J00113:320:HFYYVBBXX:1:1101:25408:1279 1:N:0:NAGTGTCG
CANTGAGACAGCGGCGCCACCCGGGTCGGATACGACACAGGCGAGATCGAAGGCGCGTCCTTGACGTACCGCATGTCTTCTCGAGTCCACATCGAGCGAC
+
AA#FFJJJJJJJJJJJJJJJJJJJJJJJJJJJJJJJJJJJJJAJAJFJJFJF7FFFAAFJFJ-AFFJAJJFJJJJJFJFA7AFFJ-7<JJJAF-FAJJJJ
@J00113:320:HFYYVBBXX:1:1101:25591:1279 1:N:0:NAGTGTCG
AGNCTATAGATCGGAAGAGCGGTTCAGCAGGAATGCCGAGACCGATCTCGTATGCCGTCTTCTGCTTGAAAAAAAAAAAATGAGGTCGGAGAGGAGGGTT
+
AA#FFJJJJJJJJJJJJJJJJJJJJJJJJJJJJJJJJJJJJJJJJ-AJJJJJJJJJFAFJJJFJJJFAAJJJJJFJAJ---7-----)--)7-77)7))-
@J00113:320:HFYYVBBXX:1:1101:25652:1279 1:N:0:NAGTGTCG
AGNATTCTGCAAACGGTGCGCCGAGGGGCAATTGGTTTAAGGGGAGGTTGGTCGTAGATCAGCTGAGATCGGAAGAGCGGTTCAGCAGGAATGCCGAGAC
+
AA#AAFJJFFFFJJJJ<FJAJJAJJAAFJJJF-FJJF-FJJ7AFJJJJJJJF<A-A-F-AAJF<FJJFJFJJJ<7FFFFJ-AA-AFJF7A--AFF)<AFJ
@J00113:320:HFYYVBBXX:1:1101:25692:1279 1:N:0:NAGTGTCG
ATNCGGACTGCCAATCGTCAAGCAAGAGCAGTGGAGCTTATGCCTGTGGAATCAATTGATCATCAGCCAGCAGAGATCGGAAGAGCGGTTCAGCAGGAAT
+
AA#FFJJJJJJJJJJJJJJJJJJJJJJJJJJFJJJJJFJJJJJJFJJJJJJJFJJJJAF7JJFJJJJJJFJJJJ-FAAAJ7FAJJFFJ7FFJFJJA)7FF
@J00113:320:HFYYVBBXX:1:1101:25834:1279 1:N:0:NAGTGTCG
ACNTAAGACTGCTACCATCATCGTAGGCGTAGCTGTAAGCACGGGGGCAGGCGCTTTTGAAGTACTCAGAATATTCACTGGGCTTACACGTGTCTGTAGT
+
AA#FFJJJJJJJJJJJJJJJJJJJJJJJJJJJJJJJJJJJJJAJFJJJJJFJJJAAJJ<FJJAFJ7JFJJJ<JF-<7FFF--7-AFJJJJ7)7<FF-7-7
@J00113:320:HFYYVBBXX:1:1101:25855:1279 1:N:0:NAGTGTCG
TGNATATCTGCAGGGAGAGAAGTTGCAGATGTTTTGAATTGGAAACAGAGACTTCAAATTGCAGTAGATGCAGAGATCTGAAGAGCAGTTCAGCAGGAAT
+
AA#FFJJJFFJJJJJJJJJJJJJJJJJJJJJJJJFAJJJJFJJJJJJJJJJJJFFJFJJJJJJJ-AAAFAFFFA7J<<-7FF<F7F-7-7AJ-7J)<F<-
@J00113:320:HFYYVBBXX:1:1101:25915:1279 1:N:0:NAGTGTCG
CTNATGTCAGCGGTCCGGCGAGGATCGCCCTTAGACAGGGGGCGAGCGTTTCCTCCTCATTGTAGGCGGCGATCAAGATGGAGAGCTTCATGGCTGAAAG
+
AA#FFJJJJJJ-FJJJJJJJJJJJJJJJJJJJJJJJJJ7JFJJFJAJJFAJJJJJJ<JJAA7<AA7AAA<-A-FJJJF7A777FFF<FAJ-<-7<<)<JA
@J00113:320:HFYYVBBXX:1:1101:25976:1279 1:N:0:NAGTGTCG
TTNCGATCAGCCACTTTTGGAGCACTTTCTGAAGTCCAATTGATGCATGCTATATACCATTTCAAAGCTCAGGAAGTCAACAATCTAATTCTTCAAACGG
+
AA#FFJJJJJJJJJJJJJJJJJJJJJJJJJJJJJJJJJJJJAJJJJJJJJJJJJJJJJJJJJJJJJJJ<FF-AFFFJJAJJJFJFAFFJ<A<FJJJJJ--
@J00113:320:HFYYVBBXX:1:1101:26078:1279 1:N:0:NAGTGTCG
CGNATGGTCAGCGTCCGAAAGGTCCGGGAAAAACTTGAAGAACCGCGGAATCAGCTGAGCCGCCAATGGCTTCGCCTTTATACTCCCTTTCGCCGCAGAG
+
AA#FFJJFJJJJJJJJJJJJJJJJJJJJJJJJJJJJJJJJJJJJJJFFJJJJJAJJJFAJJJ<JJJJ-<FJFFF-F<-<A7AFAAJJF7FFFJF7J7AJA
@J00113:320:HFYYVBBXX:1:1101:26098:1279 1:N:0:NAGTGTCG
GANGTCCTGCTCTGGTCATAAAAGCTCTAAAGGAGCCCGAGCGTGACCGCAAGAAGACCAAGAATATCAAACACAATGGCAACATAACGCTTGATGATGT
+
AA#AFFJJJJJJFJJFJFFAFFJJJFFJFJJJFJ7FAF<A7AJF7FFJJJFJJJ<FJJJJFF-77F--AJJJJJJJF--7FAFA-F-77---)7F<AA--
@J00113:320:HFYYVBBXX:1:1101:26179:1279 1:N:0:NAGTGTCG
TGNCCTCTGCCAAAGCCATCTCTCTCATCTTCCTGCTTCTTTCTCTCAGCTCCCTCCCCTCTTCGTACTCCATCAACTCTCTCACTCTCCTCTCCACCTC
+
AA#FFJJJJJJJJJJJJJJJJJJJJJJJJJJJJJJJJJJJJJFJJJJAJF<-FA-7<F<-<-F<-FFFAF77FFJF<7777-AFJAJ-AF-A77JAAF<<
@J00113:320:HFYYVBBXX:1:1101:26321:1279 1:N:0:NAGTGTCG
AGNCTAGATCGGAAGAGCGGTTCAGCAGGAATGCCGAGACCGATCTCGTATGCCGTCTTCTGCTTGAAAAAAAAAAAACAGCGCCCGTGGCTTTTCCGGC
+
AA#FFJJJJJJAFJJJJJJJJJJJJJJJJJJJJJJJJJJJJJJ<FJJJJJJJJJJ<A<FJAJJJJJJJJFJJJFJJ-A--77-----))-))----7-7)
@J00113:320:HFYYVBBXX:1:1101:26342:1279 1:N:0:NAGTGTCG
GTNACAGACTGCTTTCTGCATCCTTGAATCATTCTTTTTCATGACTCTTCAAGTTACCTGAAATCTTGTTGCTGAAGCCAGGAAAGCTGAGATCGGAAGA
+
AA#FFJJJJJJJJJJJJJJJJJJJJJJJJJJJJJJJJJJJJJJJJJFJJJJJFJJJJJFJJJJJJJF-AF-AFFJJFAJJ-FFFJAFFFF7<FFAF<F7<
@J00113:320:HFYYVBBXX:1:1101:26403:1279 1:N:0:NAGTGTCG
TTNGCGGACAGCCAAATTGGCTAAATGTAAACGCACTCACAGCTACAGATACGGGCTGGTTCTAGGTGCACATACAGGCTGAGATCGGAAGAGCGGTTCA
+
AA#AFJJJJJJJJJJJJFJJJJJJJJJJJJJJJJJJJJJJJJJJJJJJJJJFFFFJ7FJJJJ<JFFJ<JJJFFJJJF<AFAJAA<FJJ<FJFFJJJJJ<F
@J00113:320:HFYYVBBXX:1:1101:26443:1279 1:N:0:NAGTGTCG
CGNGAATCAGCCAATCAATGGTACACCCAACCGGCTTCAACTGGTGCTTGTTATAACTCACCAAACCAATCCATGGAGTGATTTGTTCATAAACGCTGAG
+
A<#AFJAJFJJJJJJ<<7JF7FJJFF<F<JFA--FF<<F7A-F-7-7A<<FFJAAF<JF7-FFF7<<AA<-7777--F--7-A-FA-A--AA--A---AA
@J00113:320:HFYYVBBXX:1:1101:26504:1279 1:N:0:NAGTGTCG
GANCATGACAGCTGCAATACCAACAGGACCATGGTCCTCTTCCCCATTGTCATGTCTTTCATGGGCAGAGATCGGAAGAGCGGTTCAGCAGGAATGCCGA
+
AA#FFJJJJJJJJJJJJJJJJJJJJJJJJJJJJJJJJJJJJJJJJJJJAFJJJJJJJJFJJJAFJJJAFFJJJJ-FAAJJFFFJJ<AFJJ)JFFFFJ<AF
@J00113:320:HFYYVBBXX:1:1101:26606:1279 1:N:0:NAGTGTCG
CANTTGACAGCAGCCATCAAGCACCTGCAGTAGTTCGAGGATTTGTGCTGGTAGAAATGGCAACAGAAGAAACAAACTTCGAAACAAGCACAGCCTCGTT
+
AA#FFJJJJJJJJJJJJJJJJJJJJJJJJJJJJJJJJJJJJJJJJJFJJJJJJJJJJJ7JFJJJJJJJJJJJJJJJJJ<A7AAFJFFJJFFJAJJAF))<
@J00113:320:HFYYVBBXX:1:1101:26788:1279 1:N:0:NAGTGTCG
GCNAGTGTCAGCCAATAGTTCCTCTTAATTTACCTGGTTCTAGAGCTCCCAAGGGTGAGCTCAAGTTCATCGGATCCACAGTCCTCATGGATCCTCTCTC
+
AA#FFJJJJJJJJJJJJJJJJJJJJJJJJJJJJJJJJJJJJJJJJJJJJJJJJAJJFJJAFJ<JJ-AFF<FJAJ-77FFJ-AFFA<J--FJJJJAJ-<<A
@J00113:320:HFYYVBBXX:1:1101:26829:1279 1:N:0:NAGTGTCG
CGNCAGTCAGCATCCTCTCCCCAACGACCAACCAAGCACCACCCCAACTGCTCCTCTCTATGCCTCAGTTCTGGACCCCCAAAATGGGCCCAAATCGCAT
+
AA#FFJJJFJJJJJJJJJJJJJJJJJJJJJJJJJJJJJJJJJJJJJJJJJJAFJ<FAJFJJFFJJJ<77AF<FFFFAJFJJJJ77--7FAAFJJA<F<77
@J00113:320:HFYYVBBXX:1:1101:26869:1279 1:N:0:NAGTGTCG
TGNAATACAGCCACATAGTCCCGCATTGGAATTGACTTTTCTGAACTATATGAGAAGCCTGATATACAAGAAAACAACTAGTTCATGTCTAGCAAAAGTT
+
AA#FFJJJJJJJJJJJJJJJJJJJJJJJJJJJJJJJJJJJJJFJFJJJJJJFJ<FJFJF-FJ-AJJJJJAAJFJJJAJ-F-7AFJJ-FJJJ-AAFFF7AF
@J00113:320:HFYYVBBXX:1:1101:26910:1279 1:N:0:NAGTGTCG
TTNGAAGACAGCAATTATGGGTGAAGTCGAAGAGAAGACGATTCAAGATGAACTGACTGTTACGATTCAACTCGCCGACCTAGTCATCAAATCGGCGGAG
+
AA#FFJJJJJJJJJFFJJJJJJJJJJJJJJJJJJJJJJJJJFJJJJJJJFJJJJJJJFAJJJJJJJ-AFJJ<AA7J-<JF-FF7AFFJJFAAF<JJAJ-A
@J00113:320:HFYYVBBXX:1:1101:26951:1279 1:N:0:NAGTGTCG
CTNACGGACAGCCTTTTTGCACAGTGCTGTGGAATTCCTCCTAAAGTTTCCCGATATATGTGACACGTTGGAAGCCGAACACCACAAGATGAAAGATCAC
+
AA#FFFJJJJJJJJJJJJJJJJJJFJJJJJJJJJJJJJJJJJJJJJJJJJJJJJ<JAF-AFJJJFJJ<7J7AFFJJ7AAJFJJFFFJA<JFF<AJJ7--F
