# Supplementary material for: Identification of SNPs associated with magnesium and sodium uptake and the effect of their accumulation on micro and macro nutrient levels in Vitis vinifera
Source: PeerJ. 2021 Feb 8;9:e10773. doi: 10.7717/peerj.10773 (PMC7877238; doi:10.7717/peerj.10773)
Supplement: Data S1 — GBS data for the Geuwurztraminer x Traminer F1 population evaluated for nutrient content. [file peerj-09-10773-s002.zip › Nutrient analysis.xlsx]

## Sheet: 2015
Seedling No	Nitrogen N	Sulfur S	Phosphorus P	Potassium K	Magnesium Mg	Calcium Ca	Sodium Na	Iron Fe	Aluminum Al	Manganese Mn	Boron B	Copper Cu	Zinc Zn	No Symptoms	Stunted leaves	Marginal Chlorosis	Symptomatic	Al/Zn	Al/Fe	Al/Mn	Al/Cu
Mg_1129	1.89	0.15	0.16	0.75	1.28	2.56	0.03	545	343	83	72	5	18		X	X	Yes	19.0556	0.629358	4.13253	68.6
Mg_1054	2.09	0.18	0.17	0.93	1.26	2.68	0.03	328	192	75	75	7	17		X	X	Yes	11.2941	0.585366	2.56	27.4286
Mg_1098	2.35	0.17	0.18	0.96	1.24	2.2	0.03	461	270	58	52	6	17		X	X	Yes	15.8824	0.585683	4.65517	45
Mg_1247	1.62	0.17	0.12	0.98	1.23	2.47	0.01	446	281	97	108	6	22		X	X	Yes	12.7727	0.630045	2.89691	46.8333
Mg_1035	2.1	0.18	0.18	1.12	1.12	2.84	0.04	508	298	83	57	7	24		X	X	Yes	12.4167	0.586614	3.59036	42.5714
Mg_1078	1.99	0.16	0.16	1.31	1.11	2.64	0.05	360	186	73	67	8	23		X	X	Yes	8.08696	0.516667	2.54795	23.25
Mg_1090	1.77	0.15	0.15	0.75	1.1	3.02	0.02	477	296	78	57	6	25		X	X	Yes	11.84	0.620545	3.79487	49.3333
Mg_1241	1.93	0.17	0.15	1.28	1.09	2.74	0.02	651	420	81	47	6	21		X	X	Yes	20	0.645161	5.18519	70
Mg_1093	1.93	0.15	0.16	0.71	1.09	2.64	0.02	462	279	54	38	6	18		X	X	Yes	15.5	0.603896	5.16667	46.5
Mg_1013	2.35	0.21	0.19	0.86	1.07	2.3	0.05	462	279	54	55	8	30		X	X	Yes	9.3	0.603896	5.16667	34.875
Mg_1204	2.29	0.17	0.16	0.8	1.07	2.4	0.01	282	175	44	69	5	18			X	Yes	9.72222	0.620567	3.97727	35
Mg_1012	2	0.2	0.23	1.48	1.05	2.71	0.04	467	283	62	44	8	21		X	X	Yes	13.4762	0.605996	4.56452	35.375
Mg_1240	2	0.18	0.13	0.61	1.04	2.87	0.03	493	315	121	95	5	25	X			No	12.6	0.638945	2.60331	63
Mg_1067	2.28	0.18	0.2	0.89	1.03	2.67	0.08	373	226	70	60	7	29		X	X	Yes	7.7931	0.605898	3.22857	32.2857
Mg_1212	1.88	0.16	0.13	0.78	1.02	2.54	0.07	446	269	89	77	7	21		X	X	Yes	12.8095	0.603139	3.02247	38.4286
Mg_1119	2.22	0.16	0.17	0.96	1.02	2.68	0.04	503	262	38	49	5	21		X	X	Yes	12.4762	0.520875	6.89474	52.4
Mg_1029	2.33	0.17	0.18	0.95	1.02	2.33	0.02	390	236	67	44	6	17		X	X	Yes	13.8824	0.605128	3.52239	39.3333
Mg_1039	1.95	0.17	0.15	1.26	1.02	2.62	0.03	430	230	85	32	7	17		X	X	Yes	13.5294	0.534884	2.70588	32.8571
Mg_1289	1.7	0.15	0.16	0.67	1	2.47	0.03	431	282	40	50	5	29		X	X	Yes	9.72414	0.654292	7.05	56.4
Mg_1189	1.61	0.19	0.16	0.98	0.99	2.61	0.03	466	290	67	47	6	16		X	X	Yes	18.125	0.622318	4.32836	48.3333
Mg_1197	2.17	0.17	0.17	1.12	0.99	2.63	0.03	490	277	42	49	5	17		X	X	Yes	16.2941	0.565306	6.59524	55.4
Mg_1216	2.02	0.15	0.13	0.82	0.99	2.24	0.02	343	220	56	62	6	16		X	X	Yes	13.75	0.641399	3.92857	36.6667
Mg_1055	2.15	0.17	0.16	1.06	0.99	2.79	0.02	276	163	45	55	5	16		X	X	Yes	10.1875	0.59058	3.62222	32.6
Mg_1233	1.84	0.18	0.17	0.76	0.97	2.43	0.03	632	404	78	44	9	23		X	X	Yes	17.5652	0.639241	5.17949	44.8889
Mg_1021	1.61	0.2	0.17	0.94	0.97	2.92	0.02	437	273	73	59	5	17		X	X	Yes	16.0588	0.624714	3.73973	54.6
Mg_1028	2.57	0.2	0.23	0.91	0.97	2.85	0.06	358	233	70	48	6	25	X			No	9.32	0.650838	3.32857	38.8333
Mg_1127	1.77	0.15	0.17	1.14	0.96	2.82	0.02	558	344	51	40	5	19		X	X	Yes	18.1053	0.616487	6.7451	68.8
Mg_1019	2.12	0.19	0.36	1.26	0.96	2.38	0.02	322	246	90	57	7	31	X			No	7.93548	0.763975	2.73333	35.1429
Mg_1295	2.27	0.19	0.18	0.56	0.95	3.7	0.03	395	222	54	38	6	24	X			No	9.25	0.562025	4.11111	37
Mg_1282	2.07	0.17	0.19	0.99	0.94	1.81	0.01	476	293	63	56	6	19		X	X	Yes	15.4211	0.615546	4.65079	48.8333
Mg_1150	1.78	0.15	0.15	0.78	0.94	2.46	0.04	426	270	72	55	4	16		X	X	Yes	16.875	0.633803	3.75	67.5
Mg_1214	1.98	0.15	0.14	0.72	0.94	2.26	0.01	305	202	56	45	5	14		X	X	Yes	14.4286	0.662295	3.60714	40.4
Mg_1011	2.07	0.2	0.23	1.9	0.93	2.37	0.07	520	288	73	58	6	20		X		Yes	14.4	0.553846	3.94521	48
Mg_1081	1.93	0.15	0.14	0.79	0.93	2.88	0.06	394	248	61	47	9	24		X	X	Yes	10.3333	0.629442	4.06557	27.5556
Mg_1292	1.5	0.16	0.12	0.73	0.91	3.19	0.01	411	243	76	62	6	25	X			No	9.72	0.591241	3.19737	40.5
Mg_1195	1.67	0.16	0.12	0.57	0.9	2.62	0.03	536	315	68	41	5	17		X	X	Yes	18.5294	0.587687	4.63235	63
Mg_1262	2.07	0.2	0.2	1.1	0.9	2.41	0.02	412	260	67	43	6	18		X	X	Yes	14.4444	0.631068	3.8806	43.3333
Mg_1182	2.08	0.23	0.19	0.82	0.9	2.84	0.02	417	234	74	67	6	25	X			No	9.36	0.561151	3.16216	39
Mg_1254	1.63	0.17	0.16	1.02	0.89	2.77	0.07	589	388	51	86	5	15		X	X	Yes	25.8667	0.658744	7.60784	77.6
Mg_1030	2.35	0.18	0.19	1.3	0.89	1.84	0.02	585	348	62	51	5	17		X	X	Yes	20.4706	0.594872	5.6129	69.6
Mg_1108	2.17	0.16	0.16	0.76	0.89	2.65	0.02	521	329	54	47	6	23		X	X	Yes	14.3043	0.631478	6.09259	54.8333
Mg_1103	2.33	0.18	0.18	1.02	0.89	2.24	0.05	504	300	51	49	7	21		X	X	Yes	14.2857	0.595238	5.88235	42.8571
Mg_1022	1.96	0.19	0.16	0.75	0.89	2.85	0.02	428	275	53	57	7	26		X	X	Yes	10.5769	0.642523	5.18868	39.2857
Mg_1073	2.59	0.18	0.2	1.29	0.89	1.8	0.02	371	229	54	32	6	16		X	X	Yes	14.3125	0.617251	4.24074	38.1667
Mg_1265	2.29	0.19	0.17	0.94	0.88	1.94	0.02	511	314	56	45	6	15			X	Yes	20.9333	0.614481	5.60714	52.3333
Mg_1149	1.99	0.16	0.16	1.01	0.88	2.3	0.05	436	256	81	46	5	28		X	X	Yes	9.14286	0.587156	3.16049	51.2
Mg_1134	1.74	0.14	0.12	0.92	0.87	2.62	0.03	490	285	64	30	6	16		X	X	Yes	17.8125	0.581633	4.45312	47.5
Mg_1106	2.22	0.17	0.21	1.04	0.87	1.98	0.02	471	285	38	60	6	17		X	X	Yes	16.7647	0.605096	7.5	47.5
Mg_1226	2.03	0.16	0.17	0.62	0.87	2.15	0.02	360	238	50	58	6	19		X	X	Yes	12.5263	0.661111	4.76	39.6667
Mg_1143	2.23	0.15	0.17	0.71	0.87	2.14	0.02	293	179	41	41	6	14		X	X	Yes	12.7857	0.610922	4.36585	29.8333
Mg_1097	2.53	0.19	0.21	0.97	0.86	1.8	0.02	542	330	58	58	12	20		X	X	Yes	16.5	0.608856	5.68966	27.5
Mg_1232	2.38	0.19	0.22	1	0.86	1.91	0.02	505	308	48	64	5	19		X	X	Yes	16.2105	0.609901	6.41667	61.6
Mg_1231	1.93	0.17	0.16	0.83	0.86	2.52	0.09	458	250	31	55	5	15		X	X	Yes	16.6667	0.545852	8.06452	50
Mg_1264	1.91	0.16	0.14	0.66	0.85	2.38	0.02	520	324	62	39	17	17		X	X	Yes	19.0588	0.623077	5.22581	19.0588
Mg_1160	2.01	0.17	0.2	1.38	0.85	2.49	0.02	380	246	65	52	6	26		X	X	Yes	9.46154	0.647368	3.78462	41
Mg_1263	1.98	0.16	0.15	0.59	0.85	3.12	0.02	410	234	69	47	4	14	X			No	16.7143	0.570732	3.3913	58.5
Mg_1114	2.23	0.18	0.17	0.65	0.84	2.55	0.02	318	179	64	85	7	26	X			No	6.88462	0.562893	2.79688	25.5714
Mg_1148	2.03	0.16	0.14	0.59	0.83	3.15	0.12	450	270	90	46	6	22		X		Yes	12.2727	0.6	3	45
Mg_1089	1.98	0.16	0.17	0.85	0.82	2.96	0.02	396	230	99	45	6	27		X		Yes	8.51852	0.580808	2.32323	38.3333
Mg_1163	1.99	0.16	0.16	1.07	0.82	2.4	0.01	339	187	57	32	4	21		X	X	Yes	8.90476	0.551622	3.2807	46.75
Mg_1144	2.5	0.17	0.19	0.99	0.82	2.07	0.03	293	177	52	47	6	19		X	X	Yes	9.31579	0.604096	3.40385	29.5
Mg_1052	2.38	0.17	0.18	0.86	0.82	2.68	0.02	289	159	62	67	6	21	X			No	7.57143	0.550173	2.56452	26.5
Mg_1082	2.24	0.16	0.18	0.87	0.81	2.03	0.04	326	211	51	43	9	18		X	X	Yes	11.7222	0.647239	4.13725	23.4444
Mg_1300	2.05	0.17	0.14	0.69	0.81	2.99	0.02	302	170	79	60	4	30	X			No	5.66667	0.562914	2.1519	42.5
Mg_1101	2.3	0.17	0.16	0.8	0.8	2.92	0.06	412	244	56	86	6	25		X		Yes	9.76	0.592233	4.35714	40.6667
Mg_1215	1.69	0.16	0.12	0.47	0.79	3.45	0.03	395	258	80	74	5	22		X		Yes	11.7273	0.653165	3.225	51.6
Mg_1297	2.28	0.19	0.18	0.75	0.79	3.01	0.01	331	191	59	31	6	27	X			No	7.07407	0.577039	3.23729	31.8333
Mg_1092	2.14	0.17	0.16	0.54	0.78	3.84	0.02	498	291	74	34	5	21		X		Yes	13.8571	0.584337	3.93243	58.2
Mg_1145	2.53	0.18	0.19	1.09	0.78	2.15	0.03	444	269	61	37	7	21		X	X	Yes	12.8095	0.605856	4.40984	38.4286
Mg_1164	2.13	0.18	0.19	1.11	0.78	2.29	0.02	442	245	60	37	6	18	X			No	13.6111	0.554299	4.08333	40.8333
Mg_1200	1.97	0.15	0.13	0.47	0.78	3.57	0.01	339	206	90	37	4	17	X			No	12.1176	0.60767	2.28889	51.5
Mg_1015	2.1	0.18	0.22	1.13	0.78	2.12	0.01	311	200	49	55	5	27	X			No	7.40741	0.643087	4.08163	40
Mg_1059	2.46	0.2	0.2	0.73	0.78	2.18	0.03	214	116	58	52	5	25	X			No	4.64	0.542056	2	23.2
Mg_1280	2.07	0.17	0.15	1.04	0.77	3	0.01	490	305	58	37	5	23	X			No	13.2609	0.622449	5.25862	61
Mg_1042	2.05	0.17	0.18	0.94	0.77	2.96	0.03	376	233	75	53	6	33	X			No	7.06061	0.619681	3.10667	38.8333
Mg_1275	2.13	0.17	0.14	0.52	0.77	3.34	0.01	362	216	77	71	5	17	X			No	12.7059	0.596685	2.80519	43.2
Mg_1110	2.23	0.18	0.14	0.88	0.77	2.81	0.05	377	215	76	42	7	23	X			No	9.34783	0.570292	2.82895	30.7143
Mg_1001	1.86	0.16	0.13	1.24	0.77	2.14	0.02	329	213	56	47	35	24	X			No	8.875	0.647416	3.80357	6.08571
Mg_1166	2.08	0.17	0.16	0.62	0.77	2.65	0.02	364	212	63	59	6	16	X			No	13.25	0.582418	3.36508	35.3333
Mg_1258	1.86	0.16	0.14	1.19	0.76	1.94	0.03	452	292	75	36	5	27		X	X	Yes	10.8148	0.646018	3.89333	58.4
Mg_1181	1.95	0.16	0.13	0.48	0.76	3.36	0.03	422	246	68	52	6	17	X			No	14.4706	0.582938	3.61765	41
Mg_1050	2.5	0.18	0.17	1.16	0.76	2.25	0.02	384	231	51	36	6	15		X	X	Yes	15.4	0.601562	4.52941	38.5
Mg_1198	2.25	0.2	0.18	0.75	0.76	2.57	0.03	401	229	63	43	7	22	X			No	10.4091	0.571072	3.63492	32.7143
Mg_1102	2.58	0.18	0.18	0.7	0.76	2.88	0.03	368	211	48	96	7	20	X			No	10.55	0.57337	4.39583	30.1429
Mg_1142	2.29	0.19	0.21	0.86	0.76	2.74	0.02	340	209	46	39	6	22	X			No	9.5	0.614706	4.54348	34.8333
Mg_1201	2.71	0.19	0.17	0.94	0.76	2.47	0.01	326	192	70	57	5	21	X			No	9.14286	0.588957	2.74286	38.4
Mg_1053	2.21	0.18	0.16	1.01	0.76	2.72	0.02	326	185	88	56	5	19	X			No	9.73684	0.567485	2.10227	37
Mg_1191	1.95	0.18	0.21	1.2	0.75	2.49	0.02	459	283	64	60	6	27	X			No	10.4815	0.616558	4.42188	47.1667
Mg_1202	2.76	0.22	0.21	0.96	0.75	2.58	0.01	402	239	63	66	6	17	X			No	14.0588	0.594527	3.79365	39.8333
Mg_1225	2.41	0.21	0.17	0.77	0.74	2.69	0.03	404	241	61	63	6	27	X			No	8.92593	0.596535	3.95082	40.1667
Mg_1222	2.36	0.19	0.18	0.74	0.74	2.47	0.04	356	207	56	63	6	32	X			No	6.46875	0.581461	3.69643	34.5
Mg_1239	2.29	0.24	0.19	0.92	0.73	3.28	0.02	594	360	101	70	6	21	X			No	17.1429	0.606061	3.56436	60
Mg_1076	2.17	0.17	0.15	0.66	0.73	2.52	0.02	362	210	53	36	6	17	X			No	12.3529	0.58011	3.96226	35
Mg_1217	1.76	0.14	0.11	0.42	0.72	3.73	0.03	440	272	76	76	4	13	X			No	20.9231	0.618182	3.57895	68
Mg_1002	1.74	0.15	0.2	1.56	0.72	2.11	0.04	428	251	53	39	7	27	X			No	9.2963	0.586449	4.73585	35.8571
Mg_1006	1.58	0.18	0.13	1.32	0.72	2.67	0.01	367	218	69	26	4	20	X			No	10.9	0.594005	3.15942	54.5
Mg_1009	1.72	0.21	0.2	1.73	0.72	2.58	0.03	318	196	71	44	6	27	X			No	7.25926	0.616352	2.76056	32.6667
Mg_1056	2.15	0.19	0.18	0.71	0.71	2.76	0.01	574	361	67	48	6	24	X			No	15.0417	0.62892	5.38806	60.1667
Mg_1136	2.15	0.17	0.14	0.65	0.71	2.24	0.04	469	298	52	32	4	22	X			No	13.5455	0.635394	5.73077	74.5
Mg_1155	2.12	0.17	0.15	0.93	0.71	1.85	0.02	416	255	47	57	5	15	X			No	17	0.612981	5.42553	51
Mg_1153	2.03	0.15	0.12	0.81	0.71	2.64	0.02	350	192	58	57	6	18	X			No	10.6667	0.548571	3.31034	32
Mg_1229	2.28	0.21	0.18	0.73	0.7	2.95	0.02	511	311	56	69	8	26	X			No	11.9615	0.608611	5.55357	38.875
Mg_1091	2.29	0.18	0.2	0.88	0.7	2.62	0.03	438	265	53	51	6	22	X			No	12.0455	0.605023	5	44.1667
Mg_1190	2.11	0.18	0.18	0.85	0.7	2.2	0.02	383	239	56	85	6	20	X			No	11.95	0.624021	4.26786	39.8333
Mg_1033	2.44	0.21	0.19	1.03	0.7	2.75	0.02	433	232	76	52	7	26	X			No	8.92308	0.535797	3.05263	33.1429
Mg_1154	1.87	0.15	0.16	0.65	0.7	3.19	0.05	400	226	80	56	20	15	X			No	15.0667	0.565	2.825	11.3
Mg_1183	1.99	0.16	0.14	0.76	0.7	3.07	0.02	362	210	71	69	6	22	X			No	9.54545	0.58011	2.95775	35
Mg_1020	2.21	0.19	0.21	1.01	0.7	2.23	0.03	310	196	59	69	6	22	X			No	8.90909	0.632258	3.32203	32.6667
Mg_1224	2.22	0.18	0.15	0.72	0.7	2.83	0.02	311	184	61	67	7	26	X			No	7.07692	0.59164	3.01639	26.2857
Mg_1293	2.24	0.19	0.17	0.8	0.7	2.86	0.01	341	183	71	52	6	23	X			No	7.95652	0.536657	2.57746	30.5
Mg_1125	1.94	0.14	0.12	0.68	0.7	2.48	0.03	316	176	64	32	6	27	X			No	6.51852	0.556962	2.75	29.3333
Mg_1027	1.97	0.2	0.17	0.67	0.69	3.4	0.03	655	407	73	56	9	18	X			No	22.6111	0.621374	5.57534	45.2222
Mg_1086	2.2	0.19	0.16	1.14	0.69	2.39	0.03	601	364	59	59	7	28	X			No	13	0.605657	6.16949	52
Mg_1271	1.85	0.16	0.13	0.57	0.69	3.25	0.01	365	222	81	54	5	18	X			No	12.3333	0.608219	2.74074	44.4
Mg_1008	2.36	0.26	0.18	1.47	0.69	2.44	0.05	318	197	75	79	7	22	X			No	8.95455	0.619497	2.62667	28.1429
Mg_1014	1.99	0.19	0.19	0.96	0.68	2.87	0.01	448	272	60	46	6	28	X			No	9.71429	0.607143	4.53333	45.3333
Mg_1113	2.11	0.15	0.15	0.77	0.68	2.28	0.02	326	192	56	66	6	24	X			No	8	0.588957	3.42857	32
Mg_1060	1.94	0.18	0.13	0.56	0.68	3.21	0.01	333	186	61	53	4	14	X			No	13.2857	0.558559	3.04918	46.5
Mg_1118	2.42	0.18	0.15	0.69	0.68	2.62	0.02	318	168	55	40	7	19	X			No	8.84211	0.528302	3.05455	24
Mg_1188	2.14	0.19	0.16	0.88	0.68	2.49	0.02	286	166	51	78	6	19	X			No	8.73684	0.58042	3.2549	27.6667
Mg_1230	2.01	0.16	0.14	0.69	0.68	3.25	0.02	297	160	52	44	5	19	X			No	8.42105	0.538721	3.07692	32
Mg_1007	1.69	0.17	0.21	1.74	0.67	2.35	0.01	561	330	73	32	5	29	X			No	11.3793	0.588235	4.52055	66
Mg_1111	2.11	0.17	0.19	1.22	0.67	2.23	0.03	471	270	56	43	7	21	X			No	12.8571	0.573248	4.82143	38.5714
Mg_1010	1.93	0.2	0.18	1.47	0.67	2.48	0.03	409	247	59	51	7	24	X			No	10.2917	0.603912	4.18644	35.2857
Mg_1063	2.32	0.18	0.17	0.95	0.67	2.71	0.02	383	215	67	59	8	28	X			No	7.67857	0.561358	3.20896	26.875
Mg_1065	2.19	0.19	0.17	0.87	0.67	2.76	0.02	349	203	51	36	6	22	X			No	9.22727	0.581662	3.98039	33.8333
Mg_1272	2.15	0.17	0.13	0.7	0.67	2.22	0.01	224	136	46	50	4	20	X			No	6.8	0.607143	2.95652	34
Mg_1176	1.84	0.15	0.13	0.76	0.66	2.95	0.01	489	304	65	62	5	20	X			No	15.2	0.621677	4.67692	60.8
Mg_1104	2.3	0.18	0.18	1	0.66	2.75	0.04	517	300	62	42	7	28	X			No	10.7143	0.580271	4.83871	42.8571
Mg_1037	2.39	0.21	0.23	1.32	0.66	2.54	0.02	458	279	66	45	7	27	X			No	10.3333	0.60917	4.22727	39.8571
Mg_1269	2.69	0.23	0.17	0.92	0.66	2.19	0.01	387	225	54	57	6	20	X			No	11.25	0.581395	4.16667	37.5
Mg_1251	2.29	0.19	0.21	1.31	0.66	2.33	0.02	364	222	55	31	6	24	X			No	9.25	0.60989	4.03636	37
Mg_1057	2.33	0.23	0.17	0.84	0.66	2.64	0.03	359	206	60	45	7	24	X			No	8.58333	0.573816	3.43333	29.4286
Mg_1219	2.29	0.18	0.14	0.74	0.66	2.4	0.03	359	197	68	59	7	23	X			No	8.56522	0.548747	2.89706	28.1429
Mg_1223	2.14	0.18	0.16	0.69	0.66	2.41	0.02	328	189	53	61	6	21	X			No	9	0.57622	3.56604	31.5
Mg_1112	1.95	0.14	0.13	0.65	0.66	2.61	0.02	298	172	46	40	13	27	X			No	6.37037	0.577181	3.73913	13.2308
Mg_1135	1.92	0.17	0.12	0.6	0.65	2.51	0.04	721	457	78	30	5	18	X			No	25.3889	0.633842	5.85897	91.4
Mg_1274	2.2	0.19	0.16	1.02	0.65	2.03	0.02	591	357	49	40	6	17			X	Yes	21	0.604061	7.28571	59.5
Mg_1123	2.47	0.18	0.22	0.81	0.65	3.05	0.04	463	288	59	42	6	24		X		Yes	12	0.62203	4.88136	48
Mg_1045	2	0.18	0.17	0.75	0.65	2.93	0.02	455	265	74	49	7	16	X			No	16.5625	0.582418	3.58108	37.8571
Mg_1290	2.17	0.17	0.22	0.9	0.65	2.21	0.02	422	257	42	39	5	23	X			No	11.1739	0.609005	6.11905	51.4
Mg_1171	1.93	0.18	0.16	1.21	0.65	2.55	0.02	375	226	63	54	6	18	X			No	12.5556	0.602667	3.5873	37.6667
Mg_1175	2.12	0.19	0.17	0.87	0.65	2.55	0.01	351	223	45	44	5	17	X			No	13.1176	0.635328	4.95556	44.6
Mg_1187	1.97	0.16	0.19	0.72	0.65	3	0.02	277	180	62	54	6	17	X			No	10.5882	0.649819	2.90323	30
Mg_1299	2.28	0.18	0.16	0.96	0.65	2.26	0.01	256	151	36	42	5	18	X			No	8.38889	0.589844	4.19444	30.2
Mg_1062	2.2	0.16	0.17	0.57	0.65	3.02	0.02	275	147	46	34	6	20	X			No	7.35	0.534545	3.19565	24.5
Mg_1088	2.23	0.18	0.18	0.86	0.64	2.9	0.02	514	322	62	64	6	20	X			No	16.1	0.626459	5.19355	53.6667
Mg_1041	2.14	0.16	0.14	0.74	0.64	2.82	0.01	483	290	73	42	4	15	X			No	19.3333	0.600414	3.9726	72.5
Mg_1172	2.36	0.23	0.22	0.94	0.64	2.71	0.02	452	287	62	64	6	20	X			No	14.35	0.634956	4.62903	47.8333
Mg_1005	1.89	0.16	0.19	0.83	0.64	2.27	0.01	374	249	61	25	6	26	X			No	9.57692	0.665775	4.08197	41.5
Mg_1213	2.28	0.16	0.17	0.82	0.64	2.48	0.02	403	245	63	38	6	23	X			No	10.6522	0.60794	3.88889	40.8333
Mg_1100	2.53	0.18	0.18	0.83	0.64	2.33	0.19	436	243	50	82	6	20	X			No	12.15	0.557339	4.86	40.5
Mg_1046	2	0.18	0.14	0.69	0.64	2.96	0.02	451	242	66	47	6	17	X			No	14.2353	0.536585	3.66667	40.3333
Mg_1228	1.92	0.17	0.15	0.95	0.64	2.27	0.02	389	236	45	34	6	23	X			No	10.2609	0.606684	5.24444	39.3333
Mg_1206	2.15	0.19	0.2	1.32	0.64	2.59	0.04	352	217	67	37	5	25	X			No	8.68	0.616477	3.23881	43.4
Mg_1068	2.16	0.17	0.17	0.86	0.64	2.28	0.02	320	197	36	51	5	20	X			No	9.85	0.615625	5.47222	39.4
Mg_1156	2.29	0.16	0.18	0.77	0.64	2.43	0.01	341	196	52	31	6	20	X			No	9.8	0.57478	3.76923	32.6667
Mg_1167	2.29	0.2	0.18	0.77	0.64	2.85	0.02	343	191	59	37	6	17	X			No	11.2353	0.556851	3.23729	31.8333
Mg_1281	2.22	0.17	0.18	0.82	0.64	2.05	0.01	329	180	41	58	7	23	X			No	7.82609	0.547112	4.39024	25.7143
Mg_1294	2.04	0.17	0.17	1.1	0.64	2.45	0.03	318	178	54	48	6	23	X			No	7.73913	0.559748	3.2963	29.6667
Mg_1236	2.17	0.22	0.18	1.18	0.63	2.49	0.02	740	454	70	45	6	21	X			No	21.619	0.613514	6.48571	75.6667
Mg_1286	2.17	0.17	0.16	0.87	0.63	2.29	0.01	444	274	54	53	6	21	X			No	13.0476	0.617117	5.07407	45.6667
Mg_1220	2.12	0.17	0.16	0.68	0.63	2.48	0.03	442	261	71	50	6	26	X			No	10.0385	0.590498	3.67606	43.5
Mg_1032	2.91	0.22	0.2	1.19	0.63	2.32	0.02	423	241	68	62	8	20	X			No	12.05	0.56974	3.54412	30.125
Mg_1115	2.45	0.19	0.17	1.13	0.63	1.78	0.02	370	220	39	68	7	19	X			No	11.5789	0.594595	5.64103	31.4286
Mg_1278	2.11	0.15	0.15	0.76	0.63	2.26	0.01	295	188	41	52	5	28	X			No	6.71429	0.637288	4.58537	37.6
Mg_1192	2.29	0.2	0.18	1.06	0.63	2.33	0.02	312	184	49	82	7	22	X			No	8.36364	0.589744	3.7551	26.2857
Mg_1109	2.3	0.21	0.19	1.12	0.63	2.79	0.08	322	177	61	62	7	31	X			No	5.70968	0.549689	2.90164	25.2857
Mg_1185	2.17	0.18	0.18	0.74	0.63	2.54	0.02	269	145	44	40	6	18	X			No	8.05556	0.539033	3.29545	24.1667
Mg_1248	2.14	0.18	0.14	0.76	0.62	2.55	0.02	384	235	60	62	6	20	X			No	11.75	0.611979	3.91667	39.1667
Mg_1157	2.4	0.19	0.19	0.85	0.62	2.68	0.01	319	184	57	32	6	18	X			No	10.2222	0.576803	3.22807	30.6667
Mg_1147	2.47	0.19	0.14	0.72	0.62	2.88	0.02	309	164	75	44	6	17	X			No	9.64706	0.530744	2.18667	27.3333
Mg_1209	2.19	0.18	0.17	1.23	0.61	2.37	0.03	439	259	49	44	5	21	X			No	12.3333	0.589977	5.28571	51.8
Mg_1137	2.39	0.17	0.17	0.65	0.61	2.46	0.02	401	247	68	48	6	21	X			No	11.7619	0.61596	3.63235	41.1667
Mg_1210	2.35	0.19	0.2	0.94	0.61	2.64	0.02	418	237	65	50	6	21	X			No	11.2857	0.566986	3.64615	39.5
Mg_1284	2.03	0.17	0.15	0.84	0.61	3.15	0.01	374	228	59	42	5	18	X			No	12.6667	0.609626	3.86441	45.6
Mg_1243	2.38	0.2	0.13	1	0.61	2.25	0.01	369	223	95	29	4	18	X			No	12.3889	0.604336	2.34737	55.75
Mg_1298	2.05	0.19	0.15	0.95	0.61	2.41	0.01	374	211	46	39	5	20	X			No	10.55	0.564171	4.58696	42.2
Mg_1043	2.2	0.16	0.17	0.79	0.61	2.46	0.01	341	204	55	77	6	21	X			No	9.71429	0.59824	3.70909	34
Mg_1177	2.2	0.18	0.14	0.71	0.61	3.01	0.01	364	202	71	49	5	20	X			No	10.1	0.554945	2.84507	40.4
Mg_1126	2.26	0.16	0.19	0.74	0.61	2.3	0.04	321	194	45	40	5	23	X			No	8.43478	0.604361	4.31111	38.8
Mg_1184	2.08	0.18	0.14	0.9	0.61	2.85	0.01	237	132	66	39	6	15	X			No	8.8	0.556962	2	22
Mg_1252	2.31	0.2	0.18	1.15	0.6	2.13	0.01	619	389	67	46	6	27	X			No	14.4074	0.628433	5.80597	64.8333
Mg_1234	2.45	0.2	0.17	0.97	0.6	2.09	0.02	528	319	49	63	7	19	X			No	16.7895	0.604167	6.5102	45.5714
Mg_1296	2.19	0.17	0.16	0.56	0.6	2.16	0.02	372	230	43	49	5	19	X			No	12.1053	0.61828	5.34884	46
Mg_1196	2.23	0.16	0.17	0.57	0.6	2.43	0.01	371	226	39	70	5	17	X			No	13.2941	0.609164	5.79487	45.2
Mg_1203	2.34	0.22	0.18	0.97	0.6	3.39	0.01	347	203	82	29	5	20	X			No	10.15	0.585014	2.47561	40.6
Mg_1047	2.32	0.18	0.16	0.69	0.6	2.31	0.02	361	195	55	78	5	20	X			No	9.75	0.540166	3.54545	39
Mg_1173	2.14	0.15	0.14	1.12	0.6	1.84	0.01	286	188	37	32	5	22	X			No	8.54545	0.657343	5.08108	37.6
Mg_1061	1.98	0.15	0.15	0.65	0.6	2.78	0.02	239	137	56	51	6	15	X			No	9.13333	0.573222	2.44643	22.8333
Mg_1084	2.39	0.2	0.16	0.9	0.59	2.4	0.03	587	345	58	44	7	23	X			No	15	0.587734	5.94828	49.2857
Mg_1178	1.68	0.17	0.11	0.82	0.59	2.95	0.02	548	337	78	30	6	22	X			No	15.3182	0.614964	4.32051	56.1667
Mg_1064	1.9	0.15	0.14	0.77	0.59	2.29	0.02	506	306	51	28	7	20	X			No	15.3	0.604743	6	43.7143
Mg_1259	1.96	0.16	0.15	0.89	0.59	2.22	0.01	458	298	68	39	5	18	X			No	16.5556	0.650655	4.38235	59.6
Mg_1004	1.82	0.16	0.17	1.22	0.59	2.16	0.02	466	286	57	34	6	22	X			No	13	0.613734	5.01754	47.6667
Mg_1267	2.35	0.21	0.2	0.95	0.59	2.66	0.01	416	239	63	55	6	18	X			No	13.2778	0.574519	3.79365	39.8333
Mg_1023	2.04	0.15	0.14	0.88	0.59	2.22	0.01	357	231	64	53	6	24	X			No	9.625	0.647059	3.60938	38.5
Mg_1180	1.86	0.17	0.15	0.75	0.59	2.34	0.01	361	217	55	40	7	23		X		Yes	9.43478	0.601108	3.94545	31
Mg_1087	2.69	0.19	0.19	0.99	0.59	2.25	0.02	355	212	53	47	6	21	X			No	10.0952	0.597183	4	35.3333
Mg_1249	2.5	0.17	0.14	0.73	0.59	2.14	0.01	389	210	68	61	6	20	X			No	10.5	0.539846	3.08824	35
Mg_1107	2.3	0.16	0.17	0.55	0.59	2.35	0.03	369	203	57	72	5	16	X			No	12.6875	0.550136	3.5614	40.6
Mg_1048	2.51	0.19	0.21	1.22	0.58	2.38	0.02	477	304	54	43	8	23	X			No	13.2174	0.637317	5.62963	38
Mg_1085	2.08	0.18	0.16	1.1	0.58	2.3	0.03	517	301	57	43	8	29	X			No	10.3793	0.582205	5.2807	37.625
Mg_1105	2.37	0.17	0.14	1.01	0.58	2.11	0.02	468	249	50	44	7	26	X			No	9.57692	0.532051	4.98	35.5714
Mg_1244	2.39	0.19	0.14	0.92	0.58	2.35	0.01	370	218	74	36	5	20	X			No	10.9	0.589189	2.94595	43.6
Mg_1058	1.97	0.17	0.12	0.62	0.58	2.97	0.01	343	202	62	55	4	15	X			No	13.4667	0.588921	3.25806	50.5
Mg_1083	2.44	0.17	0.15	0.88	0.58	2.34	0.03	350	193	48	52	7	19	X			No	10.1579	0.551429	4.02083	27.5714
Mg_1128	2.53	0.19	0.17	0.96	0.58	1.96	0.02	326	173	33	47	4	17	X			No	10.1765	0.530675	5.24242	43.25
Mg_1237	2.44	0.23	0.17	0.94	0.57	2.78	0.02	634	383	95	44	6	20	X			No	19.15	0.604101	4.03158	63.8333
Mg_1250	2.13	0.17	0.14	1.2	0.57	2.42	0.04	425	262	57	62	5	19	X			No	13.7895	0.616471	4.59649	52.4
Mg_1034	2.55	0.2	0.22	1.35	0.57	2	0.02	417	252	50	71	7	20	X			No	12.6	0.604317	5.04	36
Mg_1036	2.91	0.2	0.19	1.26	0.57	2.23	0.02	441	246	48	65	7	20	X			No	12.3	0.557823	5.125	35.1429
Mg_1099	1.93	0.16	0.16	1.39	0.57	2.26	0.02	393	233	61	67	6	18	X			No	12.9444	0.592875	3.81967	38.8333
Mg_1016	2.17	0.18	0.16	1.27	0.57	1.92	0.01	341	214	60	82	5	21	X			No	10.1905	0.627566	3.56667	42.8
Mg_1165	2.45	0.19	0.17	0.95	0.57	2.41	0.02	354	197	62	39	7	21		X	X	Yes	9.38095	0.556497	3.17742	28.1429
Mg_1094	2.54	0.16	0.16	0.84	0.57	1.88	0.02	342	189	41	43	5	16	X			No	11.8125	0.552632	4.60976	37.8
Mg_1169	2.38	0.2	0.16	0.98	0.57	2.61	0.02	328	160	81	29	6	16	X			No	10	0.487805	1.97531	26.6667
Mg_1080	2.37	0.18	0.15	1.02	0.56	2.02	0.02	439	268	47	38	6	17	X			No	15.7647	0.610478	5.70213	44.6667
Mg_1161	2.09	0.16	0.15	0.9	0.56	2.19	0.01	436	262	55	56	5	17	X			No	15.4118	0.600917	4.76364	52.4
Mg_1283	2.34	0.2	0.16	1.12	0.56	2.26	0.01	416	251	64	63	7	23	X			No	10.913	0.603365	3.92188	35.8571
Mg_1132	1.96	0.17	0.19	1.71	0.56	1.72	0.02	373	249	53	61	5	19	X			No	13.1053	0.66756	4.69811	49.8
Mg_1221	2.37	0.16	0.18	0.66	0.56	2.4	0.03	405	234	55	47	5	29	X			No	8.06897	0.577778	4.25455	46.8
Mg_1117	2.41	0.16	0.14	0.8	0.56	2.13	0.02	414	221	48	46	6	20	X			No	11.05	0.533816	4.60417	36.8333
Mg_1270	2.16	0.2	0.2	1.2	0.56	2.09	0.01	385	221	41	36	7	23	X			No	9.6087	0.574026	5.39024	31.5714
Mg_1151	2.04	0.16	0.16	0.88	0.56	2.18	0.02	368	210	45	33	5	23	X			No	9.13043	0.570652	4.66667	42
Mg_1146	2.41	0.19	0.15	0.71	0.56	3.12	0.02	359	191	55	56	6	19	X			No	10.0526	0.532033	3.47273	31.8333
Mg_1038	2.28	0.18	0.17	0.85	0.55	2.31	0.03	455	272	58	29	6	18	X			No	15.1111	0.597802	4.68966	45.3333
Mg_1018	1.88	0.14	0.17	1.54	0.55	2.19	0.02	377	248	72	30	6	24	X			No	10.3333	0.657825	3.44444	41.3333
Mg_1017	2.38	0.18	0.15	0.85	0.55	2.5	0.01	384	244	68	78	5	20	X			No	12.2	0.635417	3.58824	48.8
Mg_1211	2.16	0.16	0.15	1.38	0.55	1.36	0.02	408	233	45	35	5	19		X	X	Yes	12.2632	0.571078	5.17778	46.6
Mg_1276	2.28	0.17	0.15	0.8	0.55	2.33	0.02	365	217	48	51	6	18	X			No	12.0556	0.594521	4.52083	36.1667
Mg_1279	2	0.18	0.13	0.97	0.55	2.42	0.02	343	213	67	31	6	34	X			No	6.26471	0.620991	3.1791	35.5
Mg_1256	1.89	0.16	0.14	0.84	0.55	1.98	0.02	344	209	49	46	5	17	X			No	12.2941	0.607558	4.26531	41.8
Mg_1122	2.67	0.2	0.21	1.17	0.55	1.94	0.03	355	194	54	89	7	20	X			No	9.7	0.546479	3.59259	27.7143
Mg_1120	2.47	0.2	0.16	0.97	0.55	2.21	0.02	344	187	46	81	7	19	X			No	9.84211	0.543605	4.06522	26.7143
Mg_1077	2.27	0.17	0.13	0.76	0.55	2.25	0.02	312	185	49	36	6	17	X			No	10.8824	0.592949	3.77551	30.8333
Mg_1266	2.47	0.18	0.18	0.8	0.54	1.96	0.02	646	390	53	54	7	18	X			No	21.6667	0.603715	7.35849	55.7143
Mg_1205	2.47	0.19	0.18	0.86	0.54	1.98	0.02	397	234	51	65	6	18	X			No	13	0.589421	4.58824	39
Mg_1152	2.07	0.18	0.17	0.78	0.54	2.51	0.02	348	201	56	43	5	22	X			No	9.13636	0.577586	3.58929	40.2
Mg_1218	2.4	0.18	0.15	0.84	0.54	2.31	0.01	299	191	55	45	5	18	X			No	10.6111	0.638796	3.47273	38.2
Mg_1075	2.48	0.18	0.15	0.98	0.54	1.95	0.02	328	182	59	47	7	21	X			No	8.66667	0.554878	3.08475	26
Mg_1070	2.15	0.18	0.16	0.94	0.53	1.95	0.02	527	305	44	40	7	22	X			No	13.8636	0.578748	6.93182	43.5714
Mg_1116	2.44	0.18	0.16	1.1	0.53	1.65	0.02	454	265	38	49	8	23	X			No	11.5217	0.5837	6.97368	33.125
Mg_1253	2.47	0.2	0.16	0.99	0.53	2.32	0.01	474	252	73	65	6	21	X			No	12	0.531646	3.45205	42
Mg_1245	2.5	0.19	0.14	1.06	0.53	2.07	0.01	425	246	66	46	6	22	X			No	11.1818	0.578824	3.72727	41
Mg_1121	2.34	0.17	0.17	1.01	0.53	1.92	0.03	398	242	51	54	5	17	X			No	14.2353	0.60804	4.7451	48.4
Mg_1208	2.5	0.19	0.18	1.19	0.53	2.06	0.02	405	238	47	51	6	21	X			No	11.3333	0.587654	5.06383	39.6667
Mg_1179	1.99	0.16	0.17	1.12	0.53	2.1	0.02	374	212	53	35	6	25		X		Yes	8.48	0.566845	4	35.3333
Mg_1273	2.32	0.18	0.14	0.95	0.53	2.2	0.01	336	205	45	31	5	19	X			No	10.7895	0.610119	4.55556	41
Mg_1158	2.26	0.17	0.14	0.69	0.53	2.16	0.01	311	173	55	41	5	14	X			No	12.3571	0.55627	3.14545	34.6
Mg_1260	1.92	0.16	0.14	1.07	0.52	2	0.02	496	306	53	43	5	17	X			No	18	0.616935	5.77358	61.2
Mg_1026	2.14	0.17	0.15	0.91	0.52	1.94	0.02	391	227	52	50	6	16	X			No	14.1875	0.580563	4.36538	37.8333
Mg_1170	2	0.19	0.13	1.51	0.52	2.14	0.02	397	225	69	42	5	16	X			No	14.0625	0.566751	3.26087	45
Mg_1235	2.53	0.21	0.15	1.06	0.51	2.29	0.02	698	424	55	77	7	19	X			No	22.3158	0.60745	7.70909	60.5714
Mg_1242	2.6	0.18	0.14	1.14	0.51	2.1	0.02	506	310	75	24	6	20	X			No	15.5	0.612648	4.13333	51.6667
Mg_1133	2.19	0.17	0.18	1.28	0.51	2.23	0.02	427	280	63	33	6	22	X			No	12.7273	0.655738	4.44444	46.6667
Mg_1291	2.02	0.19	0.24	1.13	0.51	2.14	0.02	410	256	46	42	7	20	X			No	12.8	0.62439	5.56522	36.5714
Mg_1121	2.58	0.2	0.21	1.33	0.51	2.27	0.03	430	233	57	65	10	23	X			No	10.1304	0.54186	4.08772	23.3
Mg_1140	2.45	0.2	0.17	1.3	0.51	1.53	0.02	387	206	46	62	6	21	X			No	9.80952	0.5323	4.47826	34.3333
Mg_1074	2.21	0.18	0.19	0.98	0.51	2.26	0.02	361	182	59	52	8	25	X			No	7.28	0.504155	3.08475	22.75
Mg_1124	2.21	0.17	0.17	1.21	0.51	2.37	0.02	285	147	56	48	6	21		X		Yes	7	0.515789	2.625	24.5
Mg_1238	2.52	0.2	0.16	0.87	0.5	2.58	0.01	537	329	75	37	5	19	X			No	17.3158	0.612663	4.38667	65.8
Mg_1193	2.24	0.15	0.14	0.67	0.5	2.34	0.01	253	146	49	38	4	18	X			No	8.11111	0.577075	2.97959	36.5
Mg_1069	2.37	0.21	0.21	1.06	0.49	2.22	0.02	459	274	40	39	7	22	X			No	12.4545	0.59695	6.85	39.1429
Mg_1285	2.15	0.16	0.16	0.82	0.48	2.12	0.01	404	235	41	63	5	19	X			No	12.3684	0.581683	5.73171	47
Mg_1199	2.47	0.18	0.16	0.71	0.48	2.25	0.02	348	201	47	35	6	16	X			No	12.5625	0.577586	4.2766	33.5
Mg_1044	2.35	0.18	0.15	0.93	0.48	2.8	0.02	338	185	89	40	6	20	X			No	9.25	0.547337	2.07865	30.8333
Mg_1246	2.44	0.17	0.13	0.87	0.48	1.75	0.01	317	172	47	60	5	16	X			No	10.75	0.542587	3.65957	34.4
Mg_1261	2.46	0.19	0.16	0.92	0.47	1.73	0.01	411	256	56	51	5	18	X			No	14.2222	0.622871	4.57143	51.2
Mg_1277	2.32	0.16	0.16	0.81	0.47	1.81	0.02	248	137	40	53	5	18	X			No	7.61111	0.552419	3.425	27.4
Mg_1040	2.64	0.19	0.17	1.16	0.46	1.74	0.03	546	327	58	49	7	19	X			No	17.2105	0.598901	5.63793	46.7143
Mg_1141	2.52	0.2	0.21	1.62	0.46	1.35	0.02	340	191	40	72	6	18		X		Yes	10.6111	0.561765	4.775	31.8333
Mg_1139	2.44	0.21	0.18	1.25	0.44	2.25	0.02	496	290	62	46	7	25	X			No	11.6	0.584677	4.67742	41.4286
Mg_1268	2.3	0.16	0.16	0.74	0.44	1.78	0.01	340	213	37	44	5	19	X			No	11.2105	0.626471	5.75676	42.6
Mg_1079	2.23	0.15	0.15	1.1	0.44	1.52	0.02	322	187	42	33	5	18	X			No	10.3889	0.580745	4.45238	37.4
Mg_1024	1.95	0.15	0.14	1.19	0.43	1.8	0.01	643	404	53	44	5	21	X			No	19.2381	0.628305	7.62264	80.8
Mg_1162	2.31	0.17	0.18	0.98	0.43	1.6	0.01	348	202	46	59	4	15	X			No	13.4667	0.58046	4.3913	50.5
Mg_1025	2.25	0.17	0.15	0.82	0.42	1.88	0.01	580	355	53	50	6	18	X			No	19.7222	0.612069	6.69811	59.1667
Mg_1257	1.98	0.16	0.13	1.16	0.41	1.52	0.01	295	172	40	62	5	19	X			No	9.05263	0.583051	4.3	34.4
Mg_1096	2.41	0.18	0.15	0.9	0.41	2.2	0.02	314	167	44	56	5	20	X			No	8.35	0.531847	3.79545	33.4
Mg_1072	2.41	0.17	0.16	1.15	0.4	1.29	0.02	404	219	35	65	6	20	X			No	10.95	0.542079	6.25714	36.5
Mg_1287	2.19	0.15	0.16	0.77	0.36	1.42	0.01	193	101	36	32	5	15	X			No	6.73333	0.523316	2.80556	20.2

## Sheet: 2016
Seedling number (12041)	N	S	P	K	Mg	Ca	Na	Fe	Al	Mn	B	Cu	Zn
Mg_1001	1.41	0.19	0.12	0.89	0.94	3.44	0.02	424	254	92	88	5	23
Mg_1003	1.88	0.2	0.15	0.87	0.76	3.24	0.03	492	314	64	36	6	32
Mg_1004	1.89	0.17	0.13	0.53	0.72	2.96	0.03	435	287	66	38	5	23
Mg_1005	1.88	0.16	0.13	0.46	0.65	2.78	0.02	335	215	66	27	5	23
Mg_1006	1.98	0.23	0.15	1.11	0.81	3.18	0.02	431	267	84	80	5	25
Mg_1007	1.88	0.19	0.19	1.24	0.75	3.21	0.02	401	272	72	48	6	30
Mg_1008	1.54	0.2	0.15	1.14	0.85	3.02	0.02	503	315	92	89	6	27
Mg_1009	1.22	0.16	0.1	0.49	0.95	4.13	0.03	444	284	85	52	5	21
Mg_1010	1.78	0.19	0.12	0.55	0.76	3.33	0.03	365	230	87	57	4	18
Mg_1012	1.76	0.2	0.16	0.75	0.93	3.46	0.03	380	251	54	36	5	24
Mg_1013	1.87	0.22	0.17	0.73	1.14	2.9	0.04	605	415	58	40	7	21
Mg_1014	1.6	0.21	0.13	0.53	1.1	4.34	0.03	567	365	89	82	5	27
Mg_1015	1.64	0.19	0.14	0.7	1.17	3.53	0.04	496	312	77	56	6	37
Mg_1016	1.56	0.19	0.14	0.85	0.8	3.16	0.02	542	368	73	91	5	27
Mg_1017	1.84	0.19	0.14	0.62	0.83	3.76	0.02	671	419	93	91	6	26
Mg_1018	1.74	0.16	0.11	0.6	0.77	3.67	0.01	347	215	74	26	4	25
Mg_1019	2.07	0.2	0.15	0.7	0.83	2.66	0.02	488	317	77	95	5	29
Mg_1020	1.94	0.2	0.16	0.71	0.78	2.97	0.09	358	230	62	78	6	24
Mg_1021	1.43	0.23	0.15	0.99	0.93	3.08	0.03	664	437	61	46	6	20
Mg_1022	1.29	0.2	0.16	0.59	0.93	3.25	0.03	558	382	54	60	7	24
Mg_1023	2.17	0.19	0.2	1.23	0.61	2.59	0.03	461	310	58	38	5	35
Mg_1024	1.75	0.18	0.16	0.96	0.58	2.69	0.03	560	360	84	43	8	26
Mg_1025	1.42	0.27	0.16	1	0.61	3.08	0.04	1287	819	83	32	9	30
Mg_1026	1.52	0.18	0.12	0.76	0.89	3.96	0.04	701	466	96	39	6	26
Mg_1027	1.62	0.18	0.14	0.57	0.53	3.47	0.03	780	519	73	42	5	22
Mg_1028	1.89	0.18	0.12	0.42	0.86	2.88	0.1	562	363	79	89	5	24
Mg_1029	1.7	0.19	0.15	0.92	1.13	3.02	0.05	835	532	76	38	6	21
Mg_1030	1.85	0.19	0.15	1.17	1.02	2.37	0.07	754	479	68	42	7	28
Mg_1032	2.2	0.2	0.16	1.31	0.69	2.52	0.04	854	521	71	46	8	40
Mg_1033	1.54	0.16	0.12	0.79	0.96	2.88	0.04	891	559	93	40	6	25
Mg_1034	1.47	0.15	0.1	0.72	0.68	2.76	0.02	641	404	63	31	4	19
Mg_1035	2	0.16	0.13	1.16	0.71	2.09	0.05	558	335	51	45	7	21
Mg_1036	1.51	0.19	0.11	0.52	0.68	2.87	0.03	530	343	60	44	4	18
Mg_1037	1.74	0.18	0.11	0.47	0.62	3.38	0.02	487	314	64	29	5	18
Mg_1038	1.56	0.15	0.11	0.4	0.73	2.9	0.07	329	215	53	20	4	17
Mg_1040	2.08	0.17	0.14	0.64	0.76	2.98	0.09	398	265	91	33	5	30
Mg_1041	1.46	0.14	0.1	0.54	0.77	3.69	0.04	669	436	70	38	5	21
Mg_1042	1.91	0.16	0.12	0.44	0.81	3.98	0.05	480	308	67	27	7	28
Mg_1043	2.06	0.17	0.14	0.52	0.78	3.35	0.05	539	352	71	44	4	22
Mg_1044	1.44	0.15	0.1	0.57	0.67	3.78	0.03	441	287	108	37	5	21
Mg_1045	1.71	0.17	0.13	0.63	0.69	3.21	0.03	358	237	71	43	5	19
Mg_1046	1.52	0.15	0.1	0.34	0.83	3.72	0.03	486	316	76	52	5	17
Mg_1047	1.61	0.19	0.14	0.59	0.77	3.19	0.04	1047	703	81	47	7	25
Mg_1048	1.69	0.14	0.11	0.56	0.6	2.8	0.02	499	320	43	19	5	22
Mg_1050	1.47	0.15	0.13	0.58	0.92	3.06	0.03	662	433	49	37	6	19
Mg_1052	1.18	0.14	0.1	0.44	0.89	3.52	0.03	414	252	54	39	5	23
Mg_1053	1.33	0.14	0.09	0.7	0.77	3.21	0.03	455	272	71	27	5	19
Mg_1054	1.45	0.18	0.21	1.07	1.12	3.21	0.09	480	317	61	50	9	26
Mg_1055	1.37	0.15	0.09	0.84	0.86	2.95	0.04	640	382	49	34	5	24
Mg_1056	1.42	0.14	0.09	0.33	0.88	3.83	0.03	457	282	60	30	5	26
Mg_1057	1.95	0.24	0.13	0.76	0.79	3.77	0.03	453	291	79	25	6	25
Mg_1058	1.51	0.17	0.12	0.71	0.59	2.97	0.03	260	169	47	32	4	18
Mg_1059	1.69	0.19	0.11	0.38	1.19	4.44	0.15	386	241	71	41	5	24
Mg_1060	1.6	0.18	0.11	0.39	0.97	4.61	0.05	394	245	78	49	4	20
Mg_1061	1.49	0.16	0.09	0.45	0.63	3.31	0.03	489	297	59	43	5	16
Mg_1062	1.58	0.18	0.14	0.47	0.88	4.42	0.04	484	303	68	44	6	21
Mg_1063	1.66	0.2	0.15	0.94	0.75	3.75	0.03	447	280	70	40	5	20
Mg_1064	1.25	0.15	0.11	0.76	0.87	3.57	0.03	382	248	70	25	6	24
Mg_1065	1.66	0.16	0.12	0.5	0.71	3.27	0.05	365	248	60	29	4	18
Mg_1066	1.89	0.17	0.14	0.97	0.76	2.42	0.06	497	280	63	49	5	26
Mg_1067	1.83	0.2	0.18	0.55	0.88	2.53	0.27	742	491	66	54	6	32
Mg_1068	1.48	0.15	0.15	0.45	1.09	3.46	0.07	435	301	81	31	5	25
Mg_1069	1.4	0.16	0.12	0.41	0.85	3.03	0.06	402	259	53	45	4	26
Mg_1070	1.74	0.14	0.11	0.56	0.75	2.76	0.04	520	337	57	29	4	18
Mg_1072	1.68	0.15	0.15	0.43	1.02	3.43	0.05	450	307	103	64	5	22
Mg_1073	1.72	0.16	0.15	0.71	0.88	2.1	0.04	843	535	65	24	6	22
Mg_1074	1.68	0.18	0.13	0.7	0.91	3.71	0.05	487	290	100	35	6	32
Mg_1075	1.81	0.18	0.12	0.94	0.64	2.87	0.03	451	281	74	27	6	20
Mg_1076	1.34	0.2	0.12	0.6	0.88	3.74	0.03	383	264	73	24	8	22
Mg_1077	2.09	0.15	0.12	0.45	0.77	3.2	0.03	305	193	52	44	5	16
Mg_1078	2.08	0.18	0.16	0.86	0.79	2.85	0.22	304	196	41	44	6	19
Mg_1079	1.83	0.16	0.15	0.98	0.66	2.48	0.04	270	178	56	37	4	20
Mg_1080	2.19	0.2	0.16	0.84	0.69	2.91	0.05	563	362	50	47	5	20
Mg_1081	1.6	0.17	0.15	0.95	1.01	3.21	0.09	644	439	55	42	6	41
Mg_1082	1.63	0.19	0.2	0.93	1.03	2.97	0.09	994	641	74	42	7	31
Mg_1083	1.68	0.16	0.11	0.51	0.77	3.13	0.04	440	289	55	42	6	21
Mg_1084	1.44	0.18	0.13	0.57	0.87	3.69	0.03	577	356	67	28	5	18
Mg_1085	1.64	0.2	0.14	1.02	0.56	2.82	0.05	466	300	71	26	5	19
Mg_1086	1.81	0.2	0.12	0.61	0.78	3.09	0.04	497	318	71	28	5	20
Mg_1087	1.69	0.17	0.13	0.61	0.74	2.99	0.03	315	213	62	32	5	17
Mg_1088	1.56	0.16	0.11	0.57	0.8	3.38	0.04	359	233	64	41	4	23
Mg_1089	1.56	0.13	0.11	0.7	0.77	2.52	0.03	204	121	62	21	4	23
Mg_1090	1.21	0.15	0.12	0.66	1.07	2.83	0.04	678	452	54	45	5	24
Mg_1091	1.73	0.17	0.2	0.72	0.89	3.1	0.04	451	290	56	36	5	27
Mg_1092	1.51	0.17	0.13	0.48	0.67	3.04	0.03	355	249	48	29	5	24
Mg_1093	1.63	0.15	0.13	0.54	0.99	2.62	0.03	557	365	58	31	6	21
Mg_1094	2.13	0.16	0.13	0.53	0.68	2.19	0.02	526	321	52	26	5	21
Mg_1095	1.8	0.15	0.15	1.7	0.68	2.19	0.3	607	411	43	31	5	31
Mg_1096	1.18	0.16	0.09	0.77	0.75	3.31	0.04	413	257	70	65	6	25
Mg_1097	1.55	0.18	0.19	0.93	1.01	2.58	0.04	1390	875	82	48	8	27
Mg_1098	1.61	0.17	0.16	0.92	1.1	2.41	0.05	763	502	66	31	6	18
Mg_1099	1.33	0.14	0.09	0.58	0.72	2.97	0.02	360	242	65	39	5	19
Mg_1100	1.9	0.15	0.15	0.81	0.64	2.09	0.09	384	252	41	61	6	26
Mg_1101	1.67	0.16	0.12	0.47	0.79	3.31	0.04	664	446	59	67	6	25
Mg_1102	1.79	0.17	0.14	0.53	1.01	3.76	0.03	416	272	58	95	11	33
Mg_1103	2.27	0.17	0.16	0.7	0.89	2.25	0.06	626	405	69	53	8	25
Mg_1104	1.57	0.14	0.1	0.47	0.7	3.03	0.05	378	246	69	22	4	25
Mg_1105	2.01	0.18	0.13	0.73	0.6	2.19	0.03	410	244	55	46	4	23
Mg_1106	2.33	0.14	0.17	0.72	0.58	1.49	0.02	515	269	33	28	6	22
Mg_1107	1.97	0.16	0.12	0.39	0.58	2.52	0.06	583	325	49	35	6	23
Mg_1108	1.82	0.17	0.15	0.65	0.78	2.29	0.06	629	398	53	42	6	28
Mg_1109	1.87	0.17	0.13	0.56	0.64	2.62	0.03	475	306	46	41	5	31
Mg_1110	1.88	0.17	0.11	0.55	0.85	3.19	0.07	393	247	76	34	6	25
Mg_1111	1.45	0.14	0.12	0.91	0.73	2.51	0.05	435	267	55	33	5	27
Mg_1112	1.43	0.13	0.1	0.47	0.89	3.81	0.03	246	162	70	32	5	29
Mg_1113	1.49	0.12	0.1	0.44	0.76	3.24	0.02	302	188	62	47	5	20
Mg_1114	1.7	0.14	0.12	0.45	0.85	3.21	0.02	395	262	73	47	6	25
Mg_1115	1.52	0.17	0.13	0.47	0.98	4.03	0.03	313	207	66	64	7	23
Mg_1116	1.72	0.17	0.13	0.74	0.88	3.37	0.02	361	230	49	42	6	25
Mg_1117	1.65	0.2	0.15	1	0.56	3.21	0.03	369	242	51	29	7	24
Mg_1118	1.6	0.19	0.12	0.52	0.89	3.99	0.02	392	263	74	48	6	22
Mg_1119	1.67	0.18	0.15	0.75	1.08	3.59	0.07	374	244	76	71	7	26
Mg_1120	1.72	0.17	0.12	0.55	0.59	2.96	0.03	446	276	64	30	7	21
Mg_1121	1.99	0.22	0.16	0.66	0.71	3.36	0.02	317	197	85	94	6	23
Mg_1122	1.58	0.15	0.12	0.38	0.93	3.09	0.11	291	235	48	53	6	25
Mg_1123	1.45	0.16	0.13	0.58	0.95	3.79	0.14	377	234	65	40	6	23
Mg_1124	1.42	0.16	0.12	0.56	0.83	3.51	0.04	492	290	76	32	5	25
Mg_1125	1.71	0.23	0.13	0.74	0.73	3.02	0.05	449	287	58	23	7	27
Mg_1126	1.61	0.16	0.15	0.46	0.84	3.6	0.04	498	324	73	44	6	27
Mg_1127	1.39	0.18	0.14	0.93	0.96	3.06	0.03	434	285	49	40	6	20
Mg_1128	2.15	0.19	0.16	0.79	0.81	3.14	0.03	385	228	43	47	6	20
Mg_1129	1.41	0.16	0.14	0.56	1.39	3.23	0.04	889	573	107	71	7	23
Mg_1131	1.26	0.15	0.15	0.43	1.06	3.96	0.06	518	357	76	46	7	35
Mg_1132	1.39	0.15	0.11	1.09	0.75	2.74	0.04	527	299	81	71	6	25
Mg_1133	1.45	0.18	0.14	1.08	0.78	3.32	0.04	682	462	78	32	7	31
Mg_1134	1.29	0.17	0.14	1	0.98	3.67	0.06	621	390	74	56	7	28
Mg_1135	1.83	0.17	0.14	0.47	0.91	3.83	0.04	520	348	124	29	7	28
Mg_1136	1.71	0.16	0.12	0.44	0.84	3.08	0.04	494	318	60	35	7	27
Mg_1137	1.38	0.14	0.11	0.34	0.77	3	0.03	347	244	81	61	4	22
Mg_1139	1.74	0.23	0.14	0.84	0.83	3.92	0.06	539	346	108	58	9	39
Mg_1140	1.85	0.21	0.15	1.02	0.86	2.95	0.05	477	287	90	65	7	28
Mg_1141	1.62	0.16	0.12	0.45	0.8	3.03	0.04	502	326	79	36	7	22
Mg_1142	2.5	0.21	0.18	0.62	0.74	3.28	0.03	455	307	67	43	8	26
Mg_1143	1.26	0.16	0.14	0.66	1.02	3.17	0.04	538	368	60	39	8	26
Mg_1144	1.43	0.15	0.2	0.77	1.06	3.41	0.02	360	253	52	32	6	24
Mg_1145	1.27	0.21	0.16	1.77	1.13	3.84	0.06	904	590	102	40	9	38
Mg_1146	1.83	0.19	0.16	1	0.86	4.02	0.05	711	492	69	54	8	38
Mg_1147	2.11	0.2	0.15	0.78	0.78	3.34	0.03	469	308	94	34	7	34
Mg_1148	1.32	0.14	0.1	0.43	0.98	4.08	0.07	537	361	94	48	7	25
Mg_1149	1.6	0.15	0.14	0.78	0.96	2.95	0.03	513	327	78	39	7	24
Mg_1150	1.26	0.14	0.15	0.95	1.02	3.06	0.12	444	315	65	83	6	32
Mg_1151	1.86	0.19	0.16	0.61	0.93	3.89	0.05	420	272	93	67	7	32
Mg_1152	1.14	0.15	0.11	0.41	0.76	3.44	0.09	406	265	59	25	7	26
Mg_1153	1.64	0.2	0.16	0.79	1.24	4.27	0.07	614	384	103	36	8	38
Mg_1154	1.56	0.19	0.12	0.63	0.78	3.85	0.07	482	319	91	29	6	20
Mg_1155	1.39	0.18	0.12	0.78	0.88	3.07	0.04	520	341	49	46	7	23
Mg_1156	1.56	0.18	0.11	0.51	1.06	4.36	0.04	443	290	61	26	6	32
Mg_1157	1.83	0.21	0.14	0.8	0.79	3.92	0.04	539	293	68	37	8	34
Mg_1158	1.44	0.18	0.12	0.6	1.08	3.86	0.03	413	268	70	45	8	27
Mg_1160	1.56	0.2	0.19	1.16	1.04	3.4	0.03	538	392	78	57	9	34
Mg_1161	1.64	0.21	0.14	0.75	0.67	3.86	0.06	508	340	61	48	7	22
Mg_1162	2.22	0.16	0.15	0.76	0.57	2.6	0.03	377	240	66	40	5	19
Mg_1163	1.72	0.17	0.14	0.55	0.85	2.78	0.17	666	366	75	76	8	68
Mg_1164	1.54	0.2	0.13	0.96	0.81	3.85	0.04	354	232	84	37	8	39
Mg_1165	1.39	0.19	0.15	1.32	1	3.39	0.04	597	392	69	38	9	30
Mg_1166	1.44	0.2	0.11	0.58	0.85	3.88	0.04	475	321	63	33	6	24
Mg_1167	1.44	0.17	0.11	0.44	0.85	4.02	0.05	346	241	82	27	5	24
Mg_1169	1.59	0.19	0.12	0.75	0.86	4.32	0.03	466	283	138	37	7	27
Mg_1170	1.44	0.17	0.11	1.25	0.81	3.79	0.03	369	243	89	48	5	28
Mg_1171	1.34	0.18	0.12	0.58	0.9	4.11	0.03	352	255	59	45	6	25
Mg_1172	1.7	0.17	0.17	0.49	0.94	3.47	0.06	313	229	47	88	6	25
Mg_1173	1.49	0.14	0.11	0.53	0.81	2.99	0.04	261	184	55	35	5	25
Mg_1175	1.38	0.16	0.12	0.67	0.58	3.03	0.03	419	276	68	23	6	22
Mg_1176	1.31	0.13	0.1	0.55	0.78	3.5	0.03	280	187	58	39	5	26
Mg_1177	1.25	0.15	0.08	0.37	0.94	5.07	0.04	294	199	141	40	7	30
Mg_1178	1.48	0.19	0.14	0.94	0.69	4.42	0.03	340	229	88	27	7	28
Mg_1179	1.47	0.15	0.17	0.86	0.66	2.61	0.03	252	169	43	30	7	29
Mg_1180	1.3	0.14	0.15	0.51	0.9	3.63	0.03	308	228	64	32	6	26
Mg_1181	1.88	0.17	0.16	0.62	0.79	3.54	0.03	406	279	97	52	7	25
Mg_1182	1.51	0.2	0.11	0.48	1.05	3.85	0.04	380	251	88	46	5	21
Mg_1183	1.53	0.19	0.16	0.75	0.85	4.17	0.04	483	338	65	39	6	21
Mg_1184	1.8	0.17	0.14	0.69	0.68	3.56	0.02	319	221	52	40	6	19
Mg_1185	1.8	0.17	0.14	0.47	0.99	4.01	0.03	381	260	63	26	6	24
Mg_1187	1.03	0.14	0.14	0.41	0.81	3.99	0.04	441	310	63	33	6	27
Mg_1188	1.51	0.16	0.13	0.7	0.78	3.05	0.03	434	317	48	52	6	27
Mg_1189	1.38	0.18	0.19	1.07	1	3.14	0.04	442	312	55	53	7	28
Mg_1190	1.46	0.21	0.24	0.68	0.9	3.53	0.03	407	325	71	72	7	28
Mg_1191	1.59	0.17	0.13	0.94	0.92	3.56	0.03	277	196	57	50	5	32
Mg_1192	1.53	0.2	0.12	0.62	0.64	2.76	0.03	335	223	56	70	5	19
Mg_1193	1.65	0.14	0.12	0.45	0.71	3.05	0.04	316	229	52	39	5	23
Mg_1195	1.38	0.21	0.15	0.64	0.93	2.85	0.08	989	671	82	40	10	30
Mg_1196	1.6	0.16	0.15	0.49	0.88	3.36	0.04	405	287	55	56	8	25
Mg_1198	1.58	0.17	0.13	0.65	0.89	3.17	0.05	283	201	60	37	6	32
Mg_1199	1.57	0.2	0.16	0.99	0.67	2.9	0.06	329	232	51	30	7	32
Mg_1200	1.16	0.13	0.09	0.42	0.94	3.9	0.04	300	208	78	37	5	24
Mg_1201	2.16	0.23	0.27	1.2	0.9	3.65	0.03	495	333	69	57	8	32
Mg_1202	1.02	0.16	0.11	0.43	1.07	3.7	0.03	369	263	72	30	6	21
Mg_1203	1.83	0.18	0.14	0.6	0.68	2.87	0.02	466	325	62	26	5	26
Mg_1204	1.21	0.19	0.17	0.83	0.94	3.39	0.06	426	324	47	48	7	29
Mg_1205	1.75	0.17	0.13	0.45	0.84	3.56	0.07	549	388	68	38	5	24
Mg_1206	1.49	0.17	0.12	0.51	0.84	3.93	0.07	403	279	123	31	6	35
Mg_1207	1.73	0.18	0.14	0.64	0.89	3.41	0.06	601	399	81	42	12	31
Mg_1208	1.4	0.13	0.1	0.55	0.74	2.97	0.06	366	252	59	33	5	27
Mg_1209	1.56	0.17	0.12	0.79	0.49	2.71	0.06	485	335	55	22	5	21
Mg_1210	1.51	0.18	0.14	0.64	0.84	3.15	0.14	457	307	62	31	7	26
Mg_1211	1.47	0.15	0.14	1.43	0.75	2.12	0.08	607	410	53	36	6	25
Mg_1212	1.52	0.16	0.11	1.05	0.68	2.07	0.23	776	477	51	82	7	39
Mg_1213	1.6	0.15	0.13	0.63	0.77	3.16	0.04	416	261	58	28	7	36
Mg_1214	1.23	0.15	0.12	0.56	0.98	2.75	0.04	706	426	70	37	7	23
Mg_1215	0.91	0.13	0.08	0.43	0.94	3.42	0.08	350	182	70	44	5	25
Mg_1216	1.57	0.13	0.13	0.92	0.78	2.14	0.03	384	248	56	35	5	24
Mg_1217	0.96	0.13	0.08	0.41	0.6	2.42	0.04	328	207	50	39	4	20
Mg_1219	1.21	0.14	0.1	0.37	0.8	3.44	0.03	309	194	89	43	4	25
Mg_1223	1.59	0.2	0.14	0.75	0.55	2.91	0.03	484	323	58	23	6	25
Mg_1229	1.79	0.23	0.16	0.84	0.74	3.29	0.04	416	282	55	33	7	25
Mg_1239	1.35	0.2	0.12	1.01	0.68	3.06	0.03	486	316	70	25	6	23
Mg_1241	1.45	0.16	0.17	0.91	0.9	2.87	0.03	477	315	61	36	6	21
Mg_1242	1.75	0.17	0.13	1.15	0.52	2.75	0.04	606	380	74	22	7	26
Mg_1243	1.78	0.22	0.13	0.96	0.94	3.48	0.03	550	357	127	45	6	34
Mg_1244	1.59	0.19	0.14	0.52	1.04	3.97	0.04	619	423	134	31	7	30
Mg_1245	1.75	0.21	0.13	1.14	0.68	3.17	0.03	547	343	88	32	7	26
Mg_1246	1.71	0.17	0.12	0.87	0.68	2.55	0.03	527	354	70	33	6	24
Mg_1247	1.53	0.19	0.12	1.26	0.8	2.49	0.04	742	499	68	52	7	27
Mg_1248	1.14	0.15	0.09	0.42	0.82	3.27	0.07	668	426	73	29	6	23
Mg_1249	1.47	0.17	0.12	0.52	0.85	3.44	0.04	524	345	68	55	6	26
Mg_1250	1.67	0.16	0.13	1.18	0.51	2.73	0.05	504	330	52	40	5	26
Mg_1251	1.53	0.16	0.12	0.97	0.81	3.28	0.04	397	248	58	21	7	28
Mg_1252	1.34	0.17	0.11	0.69	1.02	4.3	0.04	494	310	93	57	7	32
Mg_1253	1.49	0.16	0.11	1.04	0.83	3.23	0.03	315	189	89	28	6	31
Mg_1254	1.59	0.18	0.14	1.04	0.72	2.63	0.17	500	322	42	57	6	26
Mg_1261	2.04	0.19	0.15	0.64	0.85	3.14	0.03	366	240	79	34	7	35
Mg_1262	1.73	0.17	0.22	0.82	1.01	2.79	0.05	848	554	70	33	7	26
Mg_1264	1.73	0.17	0.16	0.84	0.78	2.49	0.07	692	454	67	41	8	29
Mg_1265	1.33	0.23	0.15	0.98	1.19	3	0.08	1072	684	97	46	9	33
Mg_1267	1.76	0.22	0.13	0.95	0.8	3.16	0.05	720	462	98	50	8	32
Mg_1268	1.76	0.17	0.13	0.82	0.6	3.37	0.03	790	512	80	42	7	27
Mg_1270	1.34	0.15	0.09	0.5	0.68	3.12	0.03	446	284	63	20	5	24
Mg_1274	1.4	0.17	0.1	0.65	0.85	2.73	0.04	597	393	55	25	6	28
Mg_1275	1.75	0.15	0.11	0.5	0.77	3.68	0.04	398	248	78	50	5	22
Mg_1276	1.66	0.17	0.14	0.62	0.91	4.17	0.06	429	294	84	46	6	31
Mg_1277	2.14	0.18	0.17	1.13	0.67	2.98	0.06	549	371	78	30	8	34
Mg_1278	1.56	0.15	0.14	0.63	0.79	3.39	0.03	520	362	58	29	6	28
Mg_1279	1.4	0.14	0.08	0.29	0.96	5.08	0.07	312	195	161	34	6	28
Mg_1280	1.57	0.14	0.12	0.53	1.01	3.94	0.03	235	167	95	26	6	29
Mg_1281	2.3	0.16	0.16	0.6	0.76	2.67	0.07	211	156	73	46	6	31
Mg_1282	1.44	0.15	0.15	0.77	0.91	2.55	0.05	636	435	75	46	7	29
Mg_1283	1.77	0.15	0.1	0.69	0.68	3.13	0.03	318	214	56	49	7	27
Mg_1284	1.73	0.18	0.15	0.81	0.7	3.97	0.04	735	486	74	37	9	32
Mg_1285	1.69	0.21	0.13	0.49	0.87	4.03	0.04	520	338	90	42	6	24
Mg_1286	1.54	0.14	0.12	0.45	0.8	3.29	0.03	262	191	59	37	6	35
Mg_1287	1.85	0.16	0.1	0.51	0.9	4.1	0.04	274	188	71	25	8	38
Mg_1289	1.41	0.17	0.12	0.65	0.98	3.4	0.07	557	379	48	41	8	40
Mg_1290	1.67	0.14	0.13	0.64	0.73	2.68	0.04	282	180	48	31	6	34
Mg_1291	1.86	0.16	0.17	0.92	0.45	3.08	0.03	447	305	55	20	6	24
Mg_1292	1.6	0.23	0.15	0.86	0.86	3.99	0.03	438	285	61	26	7	31
Mg_1293	1.69	0.18	0.15	0.72	0.89	4	0.05	408	259	73	32	7	34
Mg_1294	1.65	0.17	0.14	0.64	0.68	3.32	0.04	498	328	50	19	7	36
Mg_1295	1.8	0.16	0.12	0.5	1.05	4.07	0.05	213	122	35	30	7	39
Mg_1296	1.39	0.14	0.11	0.36	0.9	3.57	0.05	298	196	40	37	6	24
Mg_1297	1.39	0.17	0.11	0.59	0.86	3.75	0.03	250	165	62	23	7	29
Mg_1298	1.22	0.17	0.09	0.31	0.93	4.11	0.04	256	172	66	21	6	25
Mg_1299	1.47	0.14	0.11	0.47	0.72	2.96	0.03	168	121	39	26	6	24
Mg_1300	1.44	0.15	0.1	0.4	0.96	3.5	0.05	350	218	78	61	7	36
