# Supplementary material for: Identification of SNPs associated with magnesium and sodium uptake and the effect of their accumulation on micro and macro nutrient levels in Vitis vinifera
Source: PeerJ. 2021 Feb 8;9:e10773. doi: 10.7717/peerj.10773 (PMC7877238; doi:10.7717/peerj.10773)
Supplement: Data S1 — GBS data for the Geuwurztraminer x Traminer F1 population evaluated for nutrient content. [file peerj-09-10773-s002.zip › Mg_depth5.AF.recode.vcf]

##fileformat=VCFv4.0
##Tassel=<ID=GenotypeTable,Version=5,Description="Reference allele is not known. The major allele was used as reference allele">
##FORMAT=<ID=GT,Number=1,Type=String,Description="Genotype">
##FORMAT=<ID=AD,Number=.,Type=Integer,Description="Allelic depths for the reference and alternate alleles in the order listed">
##FORMAT=<ID=DP,Number=1,Type=Integer,Description="Read Depth (only filtered reads used for calling)">
##FORMAT=<ID=GQ,Number=1,Type=Float,Description="Genotype Quality">
##FORMAT=<ID=PL,Number=3,Type=Float,Description="Normalized, Phred-scaled likelihoods for AA,AB,BB genotypes where A=ref and B=alt; not applicable if site is not biallelic">
##INFO=<ID=NS,Number=1,Type=Integer,Description="Number of Samples With Data">
##INFO=<ID=DP,Number=1,Type=Integer,Description="Total Depth">
##INFO=<ID=AF,Number=.,Type=Float,Description="Allele Frequency">
#CHROM	POS	ID	REF	ALT	QUAL	FILTER	INFO	FORMAT	Mg_1139	Mg_1250	Mg_1137	Mg_1251	Mg_1136	Mg_1135	Mg_1258	Mg_1133	Mg_1259	Mg_1017	Mg_1131	Mg_1018	Mg_1029	Mg_1019	Mg_1257	Mg_1246	Mg_1245	Mg_1256	Mg_1244	Mg_1241	Mg_1252	Mg_1254	Mg_1243	Mg_1149	Mg_1253	Mg_1242	Mg_1129	Mg_1090	Mg_1091	Mg_1247	Mg_1269	Mg_1248	Mg_1249	Mg_1015	Mg_1016	Mg_1037	Mg_1014	Mg_1036	Mg_1012	Mg_1033	Mg_1013	Mg_1098	Mg_1099	Mg_1034	Mg_1092	Mg_1010	Mg_1093	Mg_1032	Mg_1094	Mg_1030	Mg_1270	Mg_1272	Mg_1115	Mg_1157	Mg_1199	Mg_1113	Mg_1153	Mg_1236	Mg_1155	Mg_1151	Mg_1193	Mg_1111	Mg_1238	Mg_1195	Mg_1038	Mg_1007	Mg_1268	Mg_1224	Mg_1278	Mg_1234	1103P	Mg_1222	Mg_1276	Mg_1266	Mg_1274	Mg_1232	Mg_1230	Mg_1128	Mg_1264	Mg_1117	Mg_1126	Mg_1262	Mg_1283	Mg_1147	Mg_1189	Mg_1103	Mg_1166	Mg_1281	Mg_1145	Mg_1260	Mg_1124	Mg_1185	Mg_1143	Mg_1101	Mg_1162	Mg_1164	Mg_1183	Mg_1187	Mg_1122	Mg_1028	Mg_1141	Mg_1120	Mg_1026	Mg_1047	Mg_1005	Mg_1068	Mg_1089	Mg_1181	Mg_1043	Mg_1022	Mg_1001	Mg_1160	Mg_1087	Mg_1024	Mg_1045	Mg_1060	Mg_1083	Mg_1081	Mg_1064	Mg_1085	Mg_1041	Mg_1020	Mg_1062	Mg_1290	Mg_1291	Mg_1294	Mg_1178	Mg_1293	Mg_1179	Mg_1177	Mg_1292	Mg_1214	Mg_1215	Mg_1173	Mg_1175	Mg_1216	Mg_1176	Mg_1172	Mg_1218	Mg_1219	Mg_1217	Mg_1059	Mg_1289	Mg_1287	Mg_1298	Mg_1213	Mg_1299	Mg_1297	Mg_1202	Mg_1212	Mg_1284	Mg_1105	Mg_1211	Mg_1295	Mg_1200	Mg_1296	Mg_1285	Mg_1106	Mg_1286	Mg_1108	Mg_1109	Mg_1107	Mg_1203	Mg_1225	Mg_1204	Mg_1226	Mg_1205	Mg_1229	Mg_1228	Mg_1208	Mg_1206	Mg_1079	Mg_1058	Mg_1057	Mg_1209	Mg_1190	Mg_1192	Mg_1054	Mg_1171	Mg_1077	Mg_1055	Mg_1056	Mg_1191	Mg_1170	Mg_1050	Mg_1072	Mg_1070	Mg_1075	Mg_1053	Mg_1074	Mg_1073	Mg_1052	Mg_1118	Mg_1158	Mg_1114	Mg_1271	Mg_1156	Mg_1080	Mg_1196	Mg_1110	Mg_1112	Mg_1198	Mg_1237	Mg_1150	Mg_1154	Mg_1239	Mg_1152	Mg_1300	Mg_1008	Mg_1279	Mg_1235	Mg_1267	Mg_1277	Mg_1233	Mg_1265	Mg_1223	Mg_1263	Mg_1273	Mg_1221	Mg_1116	Mg_1127	Mg_1275	Mg_1261	Mg_1148	Mg_1280	Mg_1240	Mg_1169	Mg_1125	Mg_1104	Mg_1146	Mg_1123	Mg_1102	Mg_1188	Mg_1282	Mg_1167	Mg_1100	Mg_1121	Mg_1142	Mg_1184	Mg_1140	Mg_1144	Mg_1161	Mg_1165	Mg_1006	Mg_1027	Mg_1004	Mg_1069	Mg_1046	Mg_1048	Mg_1025	Mg_1086	Mg_1065	Mg_1044	Mg_1180	Mg_1182	Mg_1002	Mg_1067	Mg_1023	Mg_1088	Mg_1061	Mg_1040	Mg_1021	Mg_1082	Mg_1042	Mg_1063	Mg_1084
1	261338	S1_261338	T	A	.	PASS	.	GT:AD:DP:GQ:PL	0/0:30,0:30:99:0,90,255	0/0:1,0:1:66:0,3,36	0/1:7,6:13:99:177,0,213	1/1:0,1:1:66:36,3,0	0/0:50,0:50:99:0,150,255	0/0:9,1:10:79:6,0,255	0/0:4,0:4:94:0,12,144	./.:0,0:0:.:.	./.:0,0:0:.:.	0/0:19,0:19:99:0,57,255	0/1:17,14:31:99:255,0,255	0/0:29,0:29:99:0,87,255	0/0:22,0:22:99:0,66,255	0/1:8,6:14:99:174,0,246	0/0:1,0:1:66:0,3,36	1/0:9,10:19:99:255,0,255	1/1:0,31:31:99:255,93,0	0/1:8,7:15:99:207,0,243	./.:0,0:0:.:.	0/0:36,0:36:99:0,108,255	1/1:0,2:2:79:72,6,0	0/0:29,0:29:99:0,87,255	0/0:24,0:24:99:0,72,255	0/0:29,1:30:99:0,54,255	0/0:47,0:47:99:0,141,255	1/1:0,25:25:99:255,75,0	0/0:17,0:17:99:0,51,255	0/0:25,0:25:99:0,75,255	0/0:36,0:36:99:0,108,255	0/1:19,17:36:99:255,0,255	1/0:7,8:15:99:243,0,207	0/1:14,13:27:99:255,0,255	./.:0,0:0:.:.	0/0:27,0:27:99:0,81,255	0/0:33,0:33:99:0,99,255	0/0:32,0:32:99:0,96,255	0/1:8,3:11:99:75,0,255	0/1:9,7:16:99:204,0,255	0/0:23,0:23:99:0,69,255	0/0:20,0:20:99:0,60,255	0/0:18,0:18:99:0,54,255	0/1:18,5:23:99:110,0,255	1/1:0,22:22:99:255,66,0	1/0:10,13:23:99:255,0,255	0/0:2,0:2:79:0,6,72	0/1:14,12:26:99:255,0,255	0/0:20,0:20:99:0,60,255	0/0:32,0:32:99:0,96,255	0/1:15,9:24:99:252,0,255	0/0:22,0:22:99:0,66,255	0/0:2,0:2:79:0,6,72	0/1:10,5:15:99:135,0,255	1/0:8,9:17:99:255,0,237	0/0:39,0:39:99:0,117,255	0/0:1,0:1:66:0,3,36	1/0:10,12:22:99:255,0,255	0/0:23,0:23:99:0,69,255	0/0:1,0:1:66:0,3,36	1/0:14,14:28:99:255,0,255	0/0:21,0:21:99:0,63,255	0/0:4,0:4:94:0,12,144	1/1:0,28:28:99:255,84,0	0/0:4,0:4:94:0,12,144	1/0:13,15:28:99:255,0,255	1/0:10,12:22:99:255,0,255	1/0:19,21:40:99:255,0,255	0/1:5,3:8:99:84,0,156	0/0:8,0:8:99:0,24,255	1/0:10,12:22:99:255,0,255	0/1:15,11:26:99:255,0,255	0/0:66,0:66:99:0,198,255	0/0:25,0:25:99:0,75,255	0/0:34,0:34:99:0,102,255	1/0:9,9:18:99:255,0,255	1/0:9,15:24:99:255,0,252	1/0:19,25:44:99:255,0,255	0/0:2,0:2:79:0,6,72	0/0:11,0:11:99:0,33,255	0/1:21,13:34:99:255,0,255	0/1:11,9:20:99:255,0,255	0/0:32,0:32:99:0,96,255	1/0:7,7:14:99:210,0,210	1/1:0,18:18:99:255,54,0	0/1:11,8:19:99:231,0,255	0/1:10,5:15:99:135,0,255	0/0:42,0:42:99:0,126,255	0/0:24,0:24:99:0,72,255	0/1:11,5:16:99:132,0,255	0/0:36,0:36:99:0,108,255	0/0:39,0:39:99:0,117,255	0/0:28,0:28:99:0,84,255	1/0:15,18:33:99:255,0,255	0/1:12,11:23:99:255,0,255	1/0:3,4:7:99:123,0,87	0/0:4,0:4:94:0,12,144	1/1:0,24:24:99:255,72,0	1/0:21,23:44:99:255,0,255	1/0:12,16:28:99:255,0,255	0/1:15,10:25:99:255,0,255	0/1:16,15:31:99:255,0,255	0/1:11,8:19:99:231,0,255	0/0:20,0:20:99:0,60,255	1/0:8,8:16:99:240,0,240	0/1:16,5:21:99:117,0,255	1/0:7,8:15:99:243,0,207	1/0:20,20:40:99:255,0,255	1/1:0,27:27:99:255,81,0	1/1:0,48:48:99:255,144,0	0/0:52,1:53:99:0,124,255	0/0:14,0:14:99:0,42,255	0/1:35,32:67:99:255,0,255	0/0:27,0:27:99:0,81,255	0/1:16,12:28:99:255,0,255	1/0:7,14:21:99:255,0,189	0/1:16,8:24:99:216,0,255	0/0:38,0:38:99:0,114,255	0/1:19,13:32:99:255,0,255	0/0:29,0:29:99:0,87,255	0/0:34,0:34:99:0,102,255	0/1:28,22:50:99:255,0,255	0/0:37,0:37:99:0,111,255	0/0:40,0:40:99:0,120,255	0/0:36,0:36:99:0,108,255	0/1:15,10:25:99:255,0,255	1/0:5,7:12:99:216,0,144	0/0:22,0:22:99:0,66,255	1/0:9,10:19:99:255,0,255	0/1:9,6:15:99:171,0,255	0/0:20,0:20:99:0,60,255	0/1:15,10:25:99:255,0,255	0/1:24,8:32:99:192,0,255	0/1:17,12:29:99:255,0,255	0/0:27,0:27:99:0,81,255	1/0:25,35:60:99:255,0,255	0/0:38,0:38:99:0,114,255	0/1:10,9:19:99:255,0,255	0/0:44,0:44:99:0,132,255	1/0:9,19:28:99:255,0,240	0/0:34,0:34:99:0,102,255	0/0:6,0:6:98:0,18,216	1/0:2,2:4:99:60,0,60	0/0:30,1:31:99:0,57,255	0/0:28,0:28:99:0,84,255	0/1:20,10:30:99:255,0,255	0/1:11,7:18:99:198,0,255	1/1:0,1:1:66:36,3,0	0/1:8,5:13:99:141,0,249	1/0:5,9:14:99:255,0,138	0/0:22,0:22:99:0,66,255	0/1:7,6:13:99:177,0,213	0/1:11,10:21:99:255,0,255	0/1:13,11:24:99:255,0,255	0/0:31,0:31:99:0,93,255	0/0:16,0:16:99:0,48,255	0/0:29,0:29:99:0,87,255	1/0:25,32:57:99:255,0,255	1/0:9,9:18:99:255,0,255	1/0:2,3:5:99:93,0,57	0/0:28,0:28:99:0,84,255	0/1:13,12:25:99:255,0,255	0/1:19,6:25:99:141,0,255	0/0:34,0:34:99:0,102,255	0/0:42,0:42:99:0,126,255	1/0:21,28:49:99:255,0,255	1/0:8,19:27:99:255,0,207	0/0:9,0:9:99:0,27,255	0/1:23,21:44:99:255,0,255	1/0:2,4:6:99:126,0,54	0/1:18,11:29:99:255,0,255	0/0:50,0:50:99:0,150,255	1/0:4,8:12:99:252,0,108	0/1:10,8:18:99:234,0,255	1/0:9,14:23:99:255,0,255	0/1:13,7:20:99:192,0,255	0/1:4,2:6:99:54,0,126	0/1:2,1:3:99:27,0,63	./.:0,0:0:.:.	0/1:15,13:28:99:255,0,255	0/0:34,0:34:99:0,102,255	1/0:1,1:2:99:30,0,30	0/0:23,0:23:99:0,69,255	0/0:4,0:4:94:0,12,144	0/0:26,0:26:99:0,78,255	0/0:34,0:34:99:0,102,255	1/0:9,19:28:99:255,0,240	0/0:9,1:10:79:6,0,255	0/1:2,1:3:99:27,0,63	./.:0,0:0:.:.	0/0:14,0:14:99:0,42,255	0/0:12,0:12:99:0,36,255	0/0:6,0:6:98:0,18,216	1/0:6,11:17:99:255,0,165	0/0:26,0:26:99:0,78,255	1/0:12,14:26:99:255,0,255	0/1:17,14:31:99:255,0,255	1/0:11,15:26:99:255,0,255	1/0:16,20:36:99:255,0,255	1/0:10,15:25:99:255,0,255	0/0:33,0:33:99:0,99,255	0/0:23,0:23:99:0,69,255	0/0:24,0:24:99:0,72,255	0/0:3,0:3:88:0,9,108	0/1:6,5:11:99:147,0,183	0/0:15,0:15:99:0,45,255	0/0:25,0:25:99:0,75,255	1/0:12,12:24:99:255,0,255	0/1:15,13:28:99:255,0,255	0/1:8,3:11:99:75,0,255	0/1:21,16:37:99:255,0,255	0/0:32,0:32:99:0,96,255	1/0:10,23:33:99:255,0,255	0/0:40,0:40:99:0,120,255	0/0:48,0:48:99:0,144,255	0/0:24,0:24:99:0,72,255	1/0:8,13:21:99:255,0,225	1/0:9,16:25:99:255,0,249	0/1:15,14:29:99:255,0,255	1/0:12,15:27:99:255,0,255	0/0:31,0:31:99:0,93,255	0/1:20,8:28:99:204,0,255	0/0:26,0:26:99:0,78,255	0/0:32,1:33:99:0,64,255	0/0:30,0:30:99:0,90,255	0/0:19,0:19:99:0,57,255	0/0:23,1:24:99:0,36,255	0/1:15,3:18:99:53,0,255	0/0:28,0:28:99:0,84,255	1/0:10,11:21:99:255,0,255	0/0:19,0:19:99:0,57,255	0/0:34,0:34:99:0,102,255	0/0:11,0:11:99:0,33,255	0/0:46,3:49:99:0,39,255	0/0:25,0:25:99:0,75,255	1/1:0,38:38:99:255,114,0	0/1:3,1:4:99:24,0,96	1/1:0,7:7:99:252,21,0	1/0:11,17:28:99:255,0,255	1/0:15,17:32:99:255,0,255	1/1:0,2:2:79:72,6,0	0/1:12,8:20:99:228,0,255	0/0:20,0:20:99:0,60,255	0/0:33,0:33:99:0,99,255	0/0:23,0:23:99:0,69,255	0/1:14,12:26:99:255,0,255	0/1:12,6:18:99:162,0,255	0/1:11,5:16:99:132,0,255	0/0:1,0:1:66:0,3,36	0/0:22,0:22:99:0,66,255	1/0:1,3:4:99:96,0,24	1/0:10,15:25:99:255,0,255	0/1:2,1:3:99:27,0,63	0/1:12,10:22:99:255,0,255	0/0:16,0:16:99:0,48,255	1/1:0,10:10:99:255,30,0	1/0:23,23:46:99:255,0,255	1/0:18,26:44:99:255,0,255	0/1:15,8:23:99:219,0,255	0/1:18,11:29:99:255,0,255	1/1:0,25:25:99:255,75,0	1/0:15,19:34:99:255,0,255	0/0:36,0:36:99:0,108,255	0/0:21,0:21:99:0,63,255	1/0:2,5:7:99:159,0,51	0/1:12,7:19:99:195,0,255	0/1:15,13:28:99:255,0,255	0/1:16,8:24:99:216,0,255
1	710403	S1_710403	A	G	.	PASS	.	GT:AD:DP:GQ:PL	0/0:17,0:17:99:0,51,255	0/0:8,0:8:99:0,24,255	0/1:3,1:4:99:24,0,96	0/1:5,3:8:99:84,0,156	1/0:1,3:4:99:96,0,24	1/1:0,1:1:66:36,3,0	0/0:3,0:3:88:0,9,108	0/0:1,0:1:66:0,3,36	0/1:1,1:2:99:30,0,30	0/0:13,0:13:99:0,39,255	1/0:4,5:9:99:153,0,117	0/1:4,2:6:99:54,0,126	0/0:6,0:6:98:0,18,216	0/0:7,0:7:99:0,21,252	0/0:3,0:3:88:0,9,108	0/0:3,0:3:88:0,9,108	0/0:3,0:3:88:0,9,108	1/0:3,4:7:99:123,0,87	0/0:8,0:8:99:0,24,255	1/0:2,3:5:99:93,0,57	0/0:5,0:5:96:0,15,180	0/1:3,3:6:99:90,0,90	0/0:3,0:3:88:0,9,108	1/0:4,6:10:99:186,0,114	0/0:14,1:15:89:0,9,255	0/0:2,0:2:79:0,6,72	0/0:2,0:2:79:0,6,72	0/0:7,0:7:99:0,21,252	0/0:8,0:8:99:0,24,255	1/0:4,5:9:99:153,0,117	1/0:1,4:5:99:129,0,21	0/0:8,1:9:88:9,0,255	0/0:1,0:1:66:0,3,36	0/0:5,0:5:96:0,15,180	0/0:6,0:6:98:0,18,216	0/0:6,0:6:98:0,18,216	./.:0,0:0:.:.	0/0:2,0:2:79:0,6,72	0/1:10,7:17:99:201,0,255	0/0:6,0:6:98:0,18,216	0/0:7,0:7:99:0,21,252	./.:0,0:0:.:.	0/0:4,0:4:94:0,12,144	0/0:4,0:4:94:0,12,144	./.:0,0:0:.:.	0/0:7,0:7:99:0,21,252	0/0:5,0:5:96:0,15,180	0/1:2,2:4:99:60,0,60	0/0:6,0:6:98:0,18,216	0/0:8,0:8:99:0,24,255	0/0:11,0:11:99:0,33,255	0/1:2,1:3:99:27,0,63	0/1:6,2:8:99:48,0,192	1/0:8,10:18:99:255,0,234	0/1:3,1:4:99:24,0,96	0/0:8,1:9:88:9,0,255	1/0:2,4:6:99:126,0,54	0/0:4,0:4:94:0,12,144	0/0:13,0:13:99:0,39,255	0/0:7,0:7:99:0,21,252	1/0:1,2:3:99:63,0,27	0/0:5,0:5:96:0,15,180	0/1:3,2:5:99:57,0,93	1/0:2,3:5:99:93,0,57	0/0:5,0:5:96:0,15,180	0/0:14,0:14:99:0,42,255	0/1:3,1:4:99:24,0,96	1/0:3,7:10:99:222,0,78	1/0:4,6:10:99:186,0,114	0/0:5,0:5:96:0,15,180	1/1:0,12:12:99:255,36,0	1/1:0,7:7:99:252,21,0	1/0:3,5:8:99:156,0,84	0/1:3,1:4:99:24,0,96	1/0:3,4:7:99:123,0,87	0/0:7,0:7:99:0,21,252	0/0:5,0:5:96:0,15,180	0/0:2,0:2:79:0,6,72	0/0:9,0:9:99:0,27,255	0/0:9,0:9:99:0,27,255	0/1:2,2:4:99:60,0,60	0/1:3,1:4:99:24,0,96	0/0:3,0:3:88:0,9,108	0/0:10,0:10:99:0,30,255	0/0:4,0:4:94:0,12,144	0/0:13,1:14:80:0,6,255	0/0:8,0:8:99:0,24,255	0/1:2,2:4:99:60,0,60	0/0:9,0:9:99:0,27,255	0/0:10,0:10:99:0,30,255	1/0:1,4:5:99:129,0,21	0/0:11,0:11:99:0,33,255	0/0:13,0:13:99:0,39,255	1/0:3,5:8:99:156,0,84	1/0:2,3:5:99:93,0,57	0/0:12,0:12:99:0,36,255	0/0:11,0:11:99:0,33,255	0/0:3,0:3:88:0,9,108	0/0:9,0:9:99:0,27,255	1/0:7,8:15:99:243,0,207	0/0:3,0:3:88:0,9,108	0/1:1,1:2:99:30,0,30	0/0:9,0:9:99:0,27,255	0/1:8,3:11:99:75,0,255	0/0:7,0:7:99:0,21,252	0/0:13,0:13:99:0,39,255	0/0:12,0:12:99:0,36,255	0/0:18,0:18:99:0,54,255	0/0:11,0:11:99:0,33,255	0/0:4,0:4:94:0,12,144	0/0:11,0:11:99:0,33,255	1/0:5,9:14:99:255,0,138	0/0:6,0:6:98:0,18,216	0/0:7,0:7:99:0,21,252	0/1:2,1:3:99:27,0,63	0/0:9,0:9:99:0,27,255	0/1:5,3:8:99:84,0,156	0/1:7,2:9:99:45,0,225	0/0:10,0:10:99:0,30,255	0/0:29,0:29:99:0,87,255	0/1:7,5:12:99:144,0,216	0/0:8,0:8:99:0,24,255	0/1:4,3:7:99:87,0,123	0/0:12,0:12:99:0,36,255	./.:0,0:0:.:.	1/0:2,6:8:99:192,0,48	0/1:11,3:14:99:66,0,255	0/1:4,4:8:99:120,0,120	0/1:6,2:8:99:48,0,192	0/0:6,0:6:98:0,18,216	1/0:5,7:12:99:216,0,144	0/0:9,1:10:79:6,0,255	1/0:1,4:5:99:129,0,21	0/0:10,0:10:99:0,30,255	0/1:5,4:9:99:117,0,153	0/0:3,0:3:88:0,9,108	0/0:16,0:16:99:0,48,255	0/0:3,0:3:88:0,9,108	0/0:10,0:10:99:0,30,255	1/0:3,4:7:99:123,0,87	0/0:2,0:2:79:0,6,72	0/1:4,4:8:99:120,0,120	0/0:6,0:6:98:0,18,216	0/0:9,1:10:79:6,0,255	0/1:4,2:6:99:54,0,126	0/1:2,2:4:99:60,0,60	0/0:6,1:7:96:15,0,195	0/1:4,1:5:99:21,0,129	1/0:1,5:6:98:162,0,18	0/1:6,2:8:99:48,0,192	0/0:9,0:9:99:0,27,255	0/0:11,1:12:50:0,0,255	0/0:5,0:5:96:0,15,180	0/1:2,1:3:99:27,0,63	1/0:3,5:8:99:156,0,84	0/0:14,0:14:99:0,42,255	0/1:1,1:2:99:30,0,30	1/1:0,2:2:79:72,6,0	0/0:12,0:12:99:0,36,255	0/0:5,0:5:96:0,15,180	0/0:9,0:9:99:0,27,255	0/0:7,0:7:99:0,21,252	0/0:8,0:8:99:0,24,255	1/0:2,5:7:99:159,0,51	1/0:4,8:12:99:252,0,108	0/0:8,0:8:99:0,24,255	0/0:9,0:9:99:0,27,255	0/1:4,2:6:99:54,0,126	0/0:10,0:10:99:0,30,255	0/0:9,0:9:99:0,27,255	1/0:5,7:12:99:216,0,144	0/0:5,0:5:96:0,15,180	0/1:6,2:8:99:48,0,192	0/0:5,0:5:96:0,15,180	0/0:7,0:7:99:0,21,252	0/0:5,0:5:96:0,15,180	0/1:3,3:6:99:90,0,90	0/1:3,3:6:99:90,0,90	1/0:6,8:14:99:246,0,174	0/0:1,0:1:66:0,3,36	0/0:11,0:11:99:0,33,255	1/0:2,5:7:99:159,0,51	0/0:9,0:9:99:0,27,255	0/0:12,0:12:99:0,36,255	0/0:9,0:9:99:0,27,255	0/0:4,0:4:94:0,12,144	0/0:5,0:5:96:0,15,180	./.:0,0:0:.:.	0/0:2,0:2:79:0,6,72	1/0:1,4:5:99:129,0,21	0/0:2,0:2:79:0,6,72	0/0:3,0:3:88:0,9,108	1/0:2,6:8:99:192,0,48	1/0:3,4:7:99:123,0,87	1/0:2,5:7:99:159,0,51	0/0:5,0:5:96:0,15,180	0/1:5,3:8:99:84,0,156	0/0:8,0:8:99:0,24,255	0/1:4,3:7:99:87,0,123	0/1:6,6:12:99:180,0,180	0/0:6,0:6:98:0,18,216	0/0:4,0:4:94:0,12,144	0/0:4,0:4:94:0,12,144	0/0:12,0:12:99:0,36,255	1/0:3,4:7:99:123,0,87	0/1:1,1:2:99:30,0,30	1/0:3,4:7:99:123,0,87	0/0:1,0:1:66:0,3,36	0/0:8,0:8:99:0,24,255	0/0:8,0:8:99:0,24,255	0/0:10,0:10:99:0,30,255	0/0:7,0:7:99:0,21,252	1/0:2,5:7:99:159,0,51	0/0:11,0:11:99:0,33,255	0/0:11,0:11:99:0,33,255	0/0:7,0:7:99:0,21,252	0/0:2,0:2:79:0,6,72	0/1:3,3:6:99:90,0,90	0/1:2,2:4:99:60,0,60	0/1:6,2:8:99:48,0,192	0/0:9,0:9:99:0,27,255	1/0:1,5:6:98:162,0,18	1/1:0,9:9:99:255,27,0	0/0:18,0:18:99:0,54,255	0/0:7,0:7:99:0,21,252	1/0:3,7:10:99:222,0,78	0/0:10,0:10:99:0,30,255	0/0:4,0:4:94:0,12,144	0/0:9,0:9:99:0,27,255	0/0:9,0:9:99:0,27,255	0/1:9,4:13:99:105,0,255	0/1:10,5:15:99:135,0,255	0/0:7,0:7:99:0,21,252	0/0:5,0:5:96:0,15,180	0/0:1,0:1:66:0,3,36	0/1:4,1:5:99:21,0,129	1/0:3,6:9:99:189,0,81	0/1:3,3:6:99:90,0,90	0/0:2,0:2:79:0,6,72	0/0:7,0:7:99:0,21,252	0/1:2,2:4:99:60,0,60	0/1:5,2:7:99:51,0,159	0/0:9,0:9:99:0,27,255	0/0:2,0:2:79:0,6,72	0/1:4,4:8:99:120,0,120	1/0:3,4:7:99:123,0,87	0/0:2,0:2:79:0,6,72	0/1:2,1:3:99:27,0,63	0/1:2,2:4:99:60,0,60	0/0:5,0:5:96:0,15,180	0/0:5,0:5:96:0,15,180	0/1:2,2:4:99:60,0,60	0/0:4,0:4:94:0,12,144	0/0:6,0:6:98:0,18,216	0/0:7,0:7:99:0,21,252	0/0:10,0:10:99:0,30,255	0/0:7,0:7:99:0,21,252	0/0:6,0:6:98:0,18,216	0/0:8,0:8:99:0,24,255	0/1:4,1:5:99:21,0,129	1/0:3,5:8:99:156,0,84	0/0:10,0:10:99:0,30,255	0/0:3,0:3:88:0,9,108	0/1:6,3:9:99:81,0,189	0/0:10,0:10:99:0,30,255	0/0:3,0:3:88:0,9,108
1	795938	S1_795938	A	G	.	PASS	.	GT:AD:DP:GQ:PL	0/0:12,0:12:99:0,36,255	1/0:5,7:12:99:216,0,144	0/1:11,7:18:99:198,0,255	1/0:4,12:16:99:255,0,96	0/0:27,0:27:99:0,81,255	./.:0,0:0:.:.	0/1:10,7:17:99:201,0,255	0/1:2,2:4:99:60,0,60	1/0:3,10:13:99:255,0,69	0/1:15,3:18:99:53,0,255	0/1:25,5:30:99:90,0,255	0/0:21,0:21:99:0,63,255	0/1:6,3:9:99:81,0,189	0/0:30,0:30:99:0,90,255	1/1:3,18:21:99:255,0,44	0/1:10,2:12:99:36,0,255	1/0:9,11:20:99:255,0,255	0/1:7,2:9:99:45,0,225	0/1:24,13:37:99:255,0,255	0/1:28,8:36:99:180,0,255	1/0:5,18:23:99:255,0,110	0/0:13,2:15:99:27,0,255	0/0:19,0:19:99:0,57,255	0/1:19,16:35:99:255,0,255	0/1:42,14:56:99:255,0,255	0/1:15,10:25:99:255,0,255	0/1:14,3:17:99:57,0,255	1/0:6,10:16:99:255,0,168	0/0:17,0:17:99:0,51,255	0/1:13,6:19:99:159,0,255	0/1:16,15:31:99:255,0,255	0/1:20,15:35:99:255,0,255	0/1:7,2:9:99:45,0,225	0/1:9,9:18:99:255,0,255	1/0:9,11:20:99:255,0,255	1/0:8,9:17:99:255,0,237	0/1:20,11:31:99:255,0,255	0/1:28,6:34:99:113,0,255	0/1:32,8:40:99:168,0,255	0/1:20,9:29:99:237,0,255	0/1:16,7:23:99:183,0,255	0/1:7,3:10:99:78,0,222	0/1:16,8:24:99:216,0,255	0/0:17,0:17:99:0,51,255	0/1:2,2:4:99:60,0,60	0/0:9,0:9:99:0,27,255	0/0:38,0:38:99:0,114,255	1/0:10,24:34:99:255,0,255	0/1:11,7:18:99:198,0,255	0/1:33,9:42:99:197,0,255	0/1:22,6:28:99:132,0,255	0/0:12,2:14:99:30,0,255	0/1:19,10:29:99:255,0,255	0/0:25,1:26:99:0,43,255	1/0:4,5:9:99:153,0,117	0/0:21,1:22:99:0,30,255	1/0:3,5:8:99:156,0,84	0/1:22,14:36:99:255,0,255	1/0:6,8:14:99:246,0,174	0/0:34,4:38:99:30,0,255	0/0:19,0:19:99:0,57,255	1/0:6,7:13:99:213,0,177	0/1:17,15:32:99:255,0,255	0/1:12,9:21:99:255,0,255	0/1:17,8:25:99:213,0,255	0/0:6,0:6:98:0,18,216	0/1:21,9:30:99:234,0,255	0/0:16,0:16:99:0,48,255	0/1:27,18:45:99:255,0,255	0/1:33,14:47:99:255,0,255	0/0:1,0:1:66:0,3,36	0/0:30,0:30:99:0,90,255	1/0:7,8:15:99:243,0,207	0/1:15,15:30:99:255,0,255	0/0:29,0:29:99:0,87,255	0/0:38,5:43:99:51,0,255	0/1:12,9:21:99:255,0,255	0/1:16,8:24:99:216,0,255	0/0:36,5:41:99:57,0,255	0/0:26,1:27:99:0,46,255	1/0:4,10:14:99:255,0,102	0/0:17,0:17:99:0,51,255	0/0:6,0:6:98:0,18,216	0/1:7,5:12:99:144,0,216	0/0:21,0:21:99:0,63,255	0/1:30,28:58:99:255,0,255	0/0:29,5:34:99:78,0,255	0/0:14,1:15:89:0,9,255	0/1:11,10:21:99:255,0,255	0/1:14,9:23:99:255,0,255	0/1:28,12:40:99:255,0,255	0/1:31,8:39:99:171,0,255	0/1:46,10:56:99:191,0,255	0/0:12,1:13:67:0,4,255	0/0:16,0:16:99:0,48,255	1/0:7,20:27:99:255,0,171	0/1:17,15:32:99:255,0,255	0/1:39,8:47:99:147,0,255	0/1:31,27:58:99:255,0,255	0/1:20,18:38:99:255,0,255	0/0:19,0:19:99:0,57,255	0/1:10,5:15:99:135,0,255	0/1:13,11:24:99:255,0,255	0/1:21,13:34:99:255,0,255	0/1:8,4:12:99:108,0,252	1/0:7,19:26:99:255,0,174	0/1:24,5:29:99:93,0,255	1/0:8,18:26:99:255,0,210	0/1:22,10:32:99:255,0,255	0/1:13,7:20:99:192,0,255	1/0:12,14:26:99:255,0,255	0/1:16,8:24:99:216,0,255	0/1:5,2:7:99:51,0,159	0/0:10,1:11:66:3,0,255	1/0:2,6:8:99:192,0,48	0/1:21,7:28:99:168,0,255	0/0:22,0:22:99:0,66,255	0/1:14,11:25:99:255,0,255	0/1:27,5:32:99:84,0,255	0/0:35,0:35:99:0,105,255	0/1:13,6:19:99:159,0,255	0/0:35,0:35:99:0,105,255	0/1:36,15:51:99:255,0,255	0/1:21,5:26:99:101,0,255	0/0:12,0:12:99:0,36,255	0/0:11,0:11:99:0,33,255	0/0:5,0:5:96:0,15,180	0/0:16,2:18:98:18,0,255	0/1:26,14:40:99:255,0,255	0/1:12,10:22:99:255,0,255	0/1:20,10:30:99:255,0,255	0/1:18,8:26:99:210,0,255	1/0:7,13:20:99:255,0,192	0/1:62,15:77:99:255,0,255	0/0:23,0:23:99:0,69,255	0/0:21,0:21:99:0,63,255	0/1:24,9:33:99:225,0,255	1/0:6,7:13:99:213,0,177	0/1:39,18:57:99:255,0,255	0/1:30,6:36:99:108,0,255	0/0:14,0:14:99:0,42,255	0/0:30,0:30:99:0,90,255	1/0:9,22:31:99:255,0,231	1/0:6,27:33:99:255,0,117	0/1:15,5:20:99:120,0,255	1/0:8,12:20:99:255,0,228	0/1:16,4:20:99:84,0,255	1/0:9,13:22:99:255,0,255	0/1:21,7:28:99:168,0,255	0/1:40,18:58:99:255,0,255	0/1:7,5:12:99:144,0,216	0/0:14,0:14:99:0,42,255	0/0:9,0:9:99:0,27,255	0/1:5,4:9:99:117,0,153	0/1:20,6:26:99:138,0,255	0/1:19,11:30:99:255,0,255	0/0:13,2:15:99:27,0,255	0/1:14,6:20:99:156,0,255	0/1:18,13:31:99:255,0,255	1/0:8,14:22:99:255,0,222	1/0:16,24:40:99:255,0,255	0/0:27,0:27:99:0,81,255	0/1:55,22:77:99:255,0,255	0/1:30,13:43:99:255,0,255	1/0:11,30:41:99:255,0,255	0/0:8,0:8:99:0,24,255	0/0:37,0:37:99:0,111,255	1/0:13,21:34:99:255,0,255	0/0:35,0:35:99:0,105,255	0/0:56,0:56:99:0,168,255	0/0:5,0:5:96:0,15,180	0/0:20,1:21:99:0,28,255	0/0:9,0:9:99:0,27,255	0/0:13,2:15:99:27,0,255	0/0:22,0:22:99:0,66,255	0/1:16,6:22:99:150,0,255	0/0:5,0:5:96:0,15,180	1/0:11,13:24:99:255,0,255	0/0:17,2:19:96:15,0,255	0/0:1,0:1:66:0,3,36	0/0:24,4:28:99:60,0,255	1/0:15,20:35:99:255,0,255	0/1:28,8:36:99:180,0,255	0/1:9,7:16:99:204,0,255	0/0:24,0:24:99:0,72,255	0/1:27,12:39:99:255,0,255	1/0:9,10:19:99:255,0,255	0/0:1,0:1:66:0,3,36	0/1:8,4:12:99:108,0,252	0/0:31,4:35:99:38,0,255	0/1:15,7:22:99:186,0,255	0/0:31,5:36:99:72,0,255	0/1:27,9:36:99:216,0,255	0/1:17,9:26:99:246,0,255	0/0:13,0:13:99:0,39,255	1/0:5,9:14:99:255,0,138	0/1:26,16:42:99:255,0,255	0/0:73,10:83:99:110,0,255	0/1:18,10:28:99:255,0,255	1/0:9,10:19:99:255,0,255	0/1:18,4:22:99:78,0,255	1/0:10,18:28:99:255,0,255	0/0:17,2:19:96:15,0,255	1/0:11,17:28:99:255,0,255	0/0:23,3:26:99:29,0,255	0/0:12,0:12:99:0,36,255	0/1:16,5:21:99:117,0,255	0/0:10,0:10:99:0,30,255	1/0:14,28:42:99:255,0,255	0/1:34,12:46:99:255,0,255	1/0:13,14:27:99:255,0,255	0/0:12,0:12:99:0,36,255	0/0:25,0:25:99:0,75,255	0/1:10,6:16:99:168,0,255	0/1:21,9:30:99:234,0,255	0/1:29,24:53:99:255,0,255	0/0:26,0:26:99:0,78,255	0/1:23,12:35:99:255,0,255	0/0:37,0:37:99:0,111,255	0/0:19,0:19:99:0,57,255	0/0:4,0:4:94:0,12,144	0/0:23,0:23:99:0,69,255	0/0:16,0:16:99:0,48,255	1/0:1,3:4:99:96,0,24	0/1:34,10:44:99:228,0,255	0/1:13,9:22:99:255,0,255	1/0:13,14:27:99:255,0,255	0/1:13,7:20:99:192,0,255	0/0:15,2:17:99:21,0,255	1/0:7,9:16:99:255,0,204	0/1:33,16:49:99:255,0,255	0/1:25,21:46:99:255,0,255	0/1:12,10:22:99:255,0,255	0/0:17,0:17:99:0,51,255	0/1:1,1:2:99:30,0,30	0/1:10,7:17:99:201,0,255	0/1:17,16:33:99:255,0,255	0/0:32,3:35:65:3,0,255	0/1:5,1:6:98:18,0,162	0/1:24,8:32:99:192,0,255	0/0:9,0:9:99:0,27,255	0/1:25,9:34:99:222,0,255	0/0:20,0:20:99:0,60,255	0/0:10,1:11:66:3,0,255	0/0:31,0:31:99:0,93,255	0/0:30,1:31:99:0,57,255	0/0:18,0:18:99:0,54,255	0/0:13,1:14:80:0,6,255	0/0:12,0:12:99:0,36,255	0/0:8,0:8:99:0,24,255	0/1:8,2:10:99:42,0,255	0/0:14,0:14:99:0,42,255	0/1:10,10:20:99:255,0,255	0/1:6,6:12:99:180,0,180	0/1:13,11:24:99:255,0,255	0/1:26,12:38:99:255,0,255	0/1:22,13:35:99:255,0,255	1/0:6,17:23:99:255,0,147	0/1:20,7:27:99:171,0,255	0/1:27,22:49:99:255,0,255	0/1:30,10:40:99:240,0,255	0/0:20,0:20:99:0,60,255	0/1:29,14:43:99:255,0,255	0/1:6,3:9:99:81,0,189	1/0:12,17:29:99:255,0,255	0/1:28,19:47:99:255,0,255
1	951716	S1_951716	T	C	.	PASS	.	GT:AD:DP:GQ:PL	1/0:2,3:5:99:93,0,57	1/0:3,3:6:99:90,0,90	1/0:4,5:9:99:153,0,117	0/0:4,0:4:94:0,12,144	0/0:17,0:17:99:0,51,255	0/0:11,0:11:99:0,33,255	0/0:7,0:7:99:0,21,252	0/1:3,2:5:99:57,0,93	0/0:1,0:1:66:0,3,36	0/0:6,0:6:98:0,18,216	0/0:9,0:9:99:0,27,255	0/0:13,0:13:99:0,39,255	0/0:10,0:10:99:0,30,255	0/0:5,0:5:96:0,15,180	1/1:1,6:7:96:195,0,15	1/0:4,5:9:99:153,0,117	1/0:3,5:8:99:156,0,84	0/0:6,0:6:98:0,18,216	1/0:4,4:8:99:120,0,120	0/0:4,0:4:94:0,12,144	0/0:5,0:5:96:0,15,180	0/0:9,0:9:99:0,27,255	0/0:13,1:14:80:0,6,255	1/0:2,4:6:99:126,0,54	0/1:8,5:13:99:141,0,249	1/1:0,9:9:99:255,27,0	1/0:1,4:5:99:129,0,21	1/0:2,4:6:99:126,0,54	0/0:12,0:12:99:0,36,255	0/1:3,2:5:99:57,0,93	0/0:7,0:7:99:0,21,252	1/0:1,3:4:99:96,0,24	1/0:3,3:6:99:90,0,90	0/0:5,0:5:96:0,15,180	0/0:16,0:16:99:0,48,255	1/0:4,7:11:99:219,0,111	1/0:2,4:6:99:126,0,54	0/0:8,0:8:99:0,24,255	1/0:2,4:6:99:126,0,54	1/0:4,5:9:99:153,0,117	1/0:2,5:7:99:159,0,51	0/0:7,0:7:99:0,21,252	0/0:7,0:7:99:0,21,252	0/0:7,0:7:99:0,21,252	1/0:1,2:3:99:63,0,27	0/0:12,0:12:99:0,36,255	0/0:27,0:27:99:0,81,255	0/0:11,0:11:99:0,33,255	0/0:7,0:7:99:0,21,252	1/0:3,3:6:99:90,0,90	1/0:2,3:5:99:93,0,57	0/0:4,0:4:94:0,12,144	0/0:10,0:10:99:0,30,255	0/1:14,5:19:99:123,0,255	1/1:0,6:6:98:216,18,0	0/1:2,1:3:99:27,0,63	0/0:18,0:18:99:0,54,255	0/0:3,0:3:88:0,9,108	0/0:15,1:16:94:0,12,255	0/0:7,0:7:99:0,21,252	0/0:8,0:8:99:0,24,255	0/0:7,0:7:99:0,21,252	0/0:9,0:9:99:0,27,255	0/1:11,5:16:99:132,0,255	0/0:11,0:11:99:0,33,255	1/1:0,12:12:99:255,36,0	0/0:1,0:1:66:0,3,36	0/1:5,4:9:99:117,0,153	0/1:5,3:8:99:84,0,156	0/1:7,4:11:99:111,0,219	./.:0,0:0:.:.	1/0:2,7:9:99:225,0,45	0/0:10,0:10:99:0,30,255	0/1:5,1:6:98:18,0,162	0/0:4,0:4:94:0,12,144	0/0:6,0:6:98:0,18,216	0/0:7,0:7:99:0,21,252	0/0:9,0:9:99:0,27,255	1/0:3,7:10:99:222,0,78	0/1:4,2:6:99:54,0,126	0/0:7,0:7:99:0,21,252	1/0:3,5:8:99:156,0,84	1/0:5,6:11:99:183,0,147	1/1:0,12:12:99:255,36,0	1/0:3,5:8:99:156,0,84	0/0:12,0:12:99:0,36,255	0/0:11,0:11:99:0,33,255	0/0:7,0:7:99:0,21,252	1/1:0,11:11:99:255,33,0	0/0:12,0:12:99:0,36,255	0/0:3,0:3:88:0,9,108	1/0:7,8:15:99:243,0,207	0/1:4,2:6:99:54,0,126	./.:0,0:0:.:.	0/0:6,0:6:98:0,18,216	1/1:0,11:11:99:255,33,0	0/0:12,0:12:99:0,36,255	1/0:2,4:6:99:126,0,54	0/0:13,0:13:99:0,39,255	0/0:2,0:2:79:0,6,72	1/0:1,4:5:99:129,0,21	1/0:3,9:12:99:255,0,72	0/0:5,0:5:96:0,15,180	1/0:2,4:6:99:126,0,54	1/0:3,3:6:99:90,0,90	1/0:8,13:21:99:255,0,225	0/1:8,4:12:99:108,0,252	1/1:0,7:7:99:252,21,0	0/0:10,0:10:99:0,30,255	0/0:4,0:4:94:0,12,144	0/0:20,0:20:99:0,60,255	0/0:11,1:12:50:0,0,255	0/1:6,5:11:99:147,0,183	1/0:3,6:9:99:189,0,81	0/0:10,0:10:99:0,30,255	0/0:16,0:16:99:0,48,255	1/0:4,8:12:99:252,0,108	1/0:2,4:6:99:126,0,54	1/0:4,5:9:99:153,0,117	0/1:14,8:22:99:222,0,255	1/0:7,8:15:99:243,0,207	1/0:8,9:17:99:255,0,237	0/0:14,0:14:99:0,42,255	0/0:8,0:8:99:0,24,255	0/0:9,0:9:99:0,27,255	0/1:5,3:8:99:84,0,156	0/1:4,2:6:99:54,0,126	1/0:2,5:7:99:159,0,51	0/0:4,0:4:94:0,12,144	1/1:0,6:6:98:216,18,0	0/0:10,0:10:99:0,30,255	1/1:0,7:7:99:252,21,0	1/0:4,8:12:99:252,0,108	0/1:9,6:15:99:171,0,255	1/0:7,8:15:99:243,0,207	0/1:6,4:10:99:114,0,186	1/0:7,11:18:99:255,0,198	0/0:6,0:6:98:0,18,216	0/1:6,3:9:99:81,0,189	1/0:1,3:4:99:96,0,24	1/0:3,6:9:99:189,0,81	1/0:3,4:7:99:123,0,87	0/0:12,0:12:99:0,36,255	1/0:5,9:14:99:255,0,138	1/0:3,3:6:99:90,0,90	1/0:2,2:4:99:60,0,60	0/0:9,0:9:99:0,27,255	0/0:3,0:3:88:0,9,108	0/0:3,0:3:88:0,9,108	0/1:5,3:8:99:84,0,156	0/0:9,0:9:99:0,27,255	0/0:13,0:13:99:0,39,255	1/1:0,7:7:99:252,21,0	0/0:4,0:4:94:0,12,144	1/1:0,4:4:94:144,12,0	0/0:13,0:13:99:0,39,255	0/0:13,0:13:99:0,39,255	1/0:1,1:2:99:30,0,30	0/0:11,0:11:99:0,33,255	0/0:10,0:10:99:0,30,255	1/0:4,5:9:99:153,0,117	1/0:2,6:8:99:192,0,48	0/0:18,0:18:99:0,54,255	0/1:12,5:17:99:129,0,255	0/0:17,0:17:99:0,51,255	0/0:9,0:9:99:0,27,255	0/0:4,0:4:94:0,12,144	0/0:8,0:8:99:0,24,255	1/0:5,5:10:99:150,0,150	1/1:0,3:3:88:108,9,0	1/1:0,4:4:94:144,12,0	1/0:3,5:8:99:156,0,84	0/1:10,5:15:99:135,0,255	0/1:4,2:6:99:54,0,126	0/1:5,3:8:99:84,0,156	1/0:2,4:6:99:126,0,54	1/0:2,2:4:99:60,0,60	0/0:14,0:14:99:0,42,255	0/0:5,0:5:96:0,15,180	0/1:4,1:5:99:21,0,129	0/0:10,0:10:99:0,30,255	1/0:4,9:13:99:255,0,105	0/0:6,0:6:98:0,18,216	1/0:2,2:4:99:60,0,60	0/1:8,3:11:99:75,0,255	0/0:5,0:5:96:0,15,180	0/0:7,0:7:99:0,21,252	1/1:0,2:2:79:72,6,0	0/1:5,3:8:99:84,0,156	1/0:6,10:16:99:255,0,168	1/0:1,3:4:99:96,0,24	0/0:3,0:3:88:0,9,108	0/0:12,0:12:99:0,36,255	0/0:9,0:9:99:0,27,255	1/1:0,2:2:79:72,6,0	1/1:0,6:6:98:216,18,0	0/0:14,0:14:99:0,42,255	0/1:9,3:12:99:72,0,255	0/0:14,1:15:89:0,9,255	1/0:4,6:10:99:186,0,114	1/0:3,5:8:99:156,0,84	0/0:5,0:5:96:0,15,180	0/1:4,1:5:99:21,0,129	0/0:5,0:5:96:0,15,180	1/0:3,4:7:99:123,0,87	1/1:0,6:6:98:216,18,0	0/0:4,0:4:94:0,12,144	0/1:4,3:7:99:87,0,123	1/0:4,12:16:99:255,0,96	0/0:11,0:11:99:0,33,255	1/0:1,3:4:99:96,0,24	0/0:11,0:11:99:0,33,255	1/0:6,6:12:99:180,0,180	1/0:4,4:8:99:120,0,120	1/0:2,7:9:99:225,0,45	0/1:7,3:10:99:78,0,222	1/0:1,4:5:99:129,0,21	0/0:12,0:12:99:0,36,255	0/1:4,1:5:99:21,0,129	0/0:10,0:10:99:0,30,255	0/0:11,0:11:99:0,33,255	0/1:5,3:8:99:84,0,156	0/0:7,0:7:99:0,21,252	0/0:6,0:6:98:0,18,216	0/0:9,0:9:99:0,27,255	0/0:10,0:10:99:0,30,255	0/1:5,2:7:99:51,0,159	0/0:15,1:16:94:0,12,255	0/1:7,3:10:99:78,0,222	0/1:6,5:11:99:147,0,183	0/0:6,0:6:98:0,18,216	0/0:12,0:12:99:0,36,255	0/0:7,0:7:99:0,21,252	1/0:2,4:6:99:126,0,54	0/0:5,0:5:96:0,15,180	0/0:4,0:4:94:0,12,144	0/1:7,3:10:99:78,0,222	0/0:9,0:9:99:0,27,255	1/1:0,4:4:94:144,12,0	0/0:11,0:11:99:0,33,255	0/0:1,0:1:66:0,3,36	0/1:4,3:7:99:87,0,123	0/0:10,0:10:99:0,30,255	1/1:0,10:10:99:255,30,0	0/1:11,5:16:99:132,0,255	0/0:4,0:4:94:0,12,144	0/0:3,0:3:88:0,9,108	1/0:4,4:8:99:120,0,120	0/1:5,3:8:99:84,0,156	1/0:6,6:12:99:180,0,180	1/1:0,1:1:66:36,3,0	1/0:3,9:12:99:255,0,72	1/1:0,6:6:98:216,18,0	1/1:1,13:14:80:255,6,0	0/0:11,0:11:99:0,33,255	0/1:11,6:17:99:165,0,255	0/1:8,5:13:99:141,0,249	1/0:3,7:10:99:222,0,78	1/0:2,4:6:99:126,0,54	0/0:6,0:6:98:0,18,216	1/0:4,8:12:99:252,0,108	0/1:10,7:17:99:201,0,255	1/0:1,3:4:99:96,0,24	0/1:8,5:13:99:141,0,249	0/1:7,3:10:99:78,0,222	0/0:8,0:8:99:0,24,255
1	1086410	S1_1086410	T	A	.	PASS	.	GT:AD:DP:GQ:PL	0/0:16,0:16:99:0,48,255	./.:0,0:0:.:.	1/1:0,5:5:96:180,15,0	./.:0,0:0:.:.	0/1:30,24:54:99:255,0,255	0/1:9,7:16:99:204,0,255	./.:0,0:0:.:.	0/0:3,0:3:88:0,9,108	./.:0,0:0:.:.	0/0:32,0:32:99:0,96,255	1/0:10,13:23:99:255,0,255	1/0:10,13:23:99:255,0,255	0/0:18,0:18:99:0,54,255	0/0:12,0:12:99:0,36,255	0/0:1,0:1:66:0,3,36	0/0:5,0:5:96:0,15,180	0/0:16,0:16:99:0,48,255	0/1:16,7:23:99:183,0,255	0/0:4,0:4:94:0,12,144	1/0:14,17:31:99:255,0,255	0/0:1,0:1:66:0,3,36	0/1:18,9:27:99:243,0,255	0/0:38,0:38:99:0,114,255	1/1:0,7:7:99:252,21,0	0/0:19,0:19:99:0,57,255	1/1:0,1:1:66:36,3,0	1/1:0,7:7:99:252,21,0	0/0:13,0:13:99:0,39,255	0/0:46,0:46:99:0,138,255	1/0:10,21:31:99:255,0,255	1/0:8,15:23:99:255,0,219	0/0:20,0:20:99:0,60,255	0/0:1,0:1:66:0,3,36	0/0:23,0:23:99:0,69,255	0/0:26,0:26:99:0,78,255	0/0:13,1:14:80:0,6,255	0/0:9,0:9:99:0,27,255	0/0:14,0:14:99:0,42,255	1/1:0,19:19:99:255,57,0	0/0:16,0:16:99:0,48,255	0/0:17,1:18:98:0,18,255	0/0:13,0:13:99:0,39,255	0/0:17,0:17:99:0,51,255	0/0:28,0:28:99:0,84,255	1/1:0,1:1:66:36,3,0	0/0:34,0:34:99:0,102,255	0/0:39,0:39:99:0,117,255	1/0:9,16:25:99:255,0,249	0/0:16,0:16:99:0,48,255	0/0:15,0:15:99:0,45,255	0/0:4,0:4:94:0,12,144	1/0:7,7:14:99:210,0,210	1/0:7,7:14:99:210,0,210	1/1:0,20:20:99:255,60,0	0/0:3,0:3:88:0,9,108	0/1:17,6:23:99:147,0,255	0/1:15,10:25:99:255,0,255	./.:0,0:0:.:.	0/0:20,0:20:99:0,60,255	0/0:36,0:36:99:0,108,255	0/1:2,1:3:99:27,0,63	0/0:23,0:23:99:0,69,255	1/0:1,5:6:98:162,0,18	1/1:0,20:20:99:255,60,0	0/0:24,0:24:99:0,72,255	./.:0,0:0:.:.	0/1:5,4:9:99:117,0,153	1/1:0,8:8:99:255,24,0	./.:0,0:0:.:.	1/1:0,14:14:99:255,42,0	./.:0,0:0:.:.	1/1:0,23:23:99:255,69,0	0/1:18,14:32:99:255,0,255	0/1:17,7:24:99:180,0,255	1/1:0,21:21:99:255,63,0	0/0:38,0:38:99:0,114,255	0/0:5,0:5:96:0,15,180	0/0:32,0:32:99:0,96,255	0/0:19,0:19:99:0,57,255	0/0:30,0:30:99:0,90,255	1/0:11,11:22:99:255,0,255	1/1:0,4:4:94:144,12,0	0/0:12,0:12:99:0,36,255	./.:0,0:0:.:.	0/0:7,0:7:99:0,21,252	0/0:69,1:70:99:0,175,255	0/0:29,0:29:99:0,87,255	1/0:10,10:20:99:255,0,255	./.:0,0:0:.:.	0/0:33,0:33:99:0,99,255	1/0:6,10:16:99:255,0,168	0/0:14,0:14:99:0,42,255	0/0:21,0:21:99:0,63,255	1/0:1,3:4:99:96,0,24	0/1:8,4:12:99:108,0,252	./.:0,0:0:.:.	0/0:31,0:31:99:0,93,255	0/0:12,0:12:99:0,36,255	0/0:26,0:26:99:0,78,255	1/1:0,16:16:99:255,48,0	0/0:10,0:10:99:0,30,255	1/1:0,12:12:99:255,36,0	0/0:28,0:28:99:0,84,255	1/1:0,11:11:99:255,33,0	0/0:7,0:7:99:0,21,252	0/0:25,0:25:99:0,75,255	0/0:22,0:22:99:0,66,255	0/0:11,1:12:50:0,0,255	0/0:54,0:54:99:0,162,255	0/0:33,0:33:99:0,99,255	0/0:59,0:59:99:0,177,255	1/1:0,12:12:99:255,36,0	0/0:17,1:18:98:0,18,255	0/0:13,1:14:80:0,6,255	1/0:8,17:25:99:255,0,213	0/0:43,0:43:99:0,129,255	1/1:0,19:19:99:255,57,0	1/1:0,20:20:99:255,60,0	0/0:16,1:17:97:0,15,255	0/0:31,0:31:99:0,93,255	1/1:0,23:23:99:255,69,0	0/0:15,0:15:99:0,45,255	1/0:22,27:49:99:255,0,255	0/0:20,0:20:99:0,60,255	0/0:10,0:10:99:0,30,255	1/1:0,8:8:99:255,24,0	./.:0,0:0:.:.	1/1:0,3:3:88:108,9,0	0/1:14,10:24:99:255,0,255	./.:0,0:0:.:.	0/1:21,13:34:99:255,0,255	0/0:31,0:31:99:0,93,255	1/1:0,13:13:99:255,39,0	0/0:38,1:39:99:0,81,255	1/1:0,8:8:99:255,24,0	0/0:4,0:4:94:0,12,144	0/0:20,0:20:99:0,60,255	0/0:26,0:26:99:0,78,255	0/0:14,1:15:89:0,9,255	1/1:0,4:4:94:144,12,0	0/0:5,0:5:96:0,15,180	./.:0,0:0:.:.	0/0:36,0:36:99:0,108,255	0/0:18,0:18:99:0,54,255	1/1:0,17:17:99:255,51,0	./.:0,0:0:.:.	0/0:17,0:17:99:0,51,255	./.:0,0:0:.:.	0/1:13,5:18:99:126,0,255	1/1:1,11:12:50:255,0,0	0/0:6,0:6:98:0,18,216	0/0:34,0:34:99:0,102,255	./.:0,0:0:.:.	0/0:4,0:4:94:0,12,144	1/1:0,15:15:99:255,45,0	0/0:35,0:35:99:0,105,255	0/1:10,8:18:99:234,0,255	0/1:12,7:19:99:195,0,255	0/0:14,0:14:99:0,42,255	0/0:27,0:27:99:0,81,255	0/0:16,0:16:99:0,48,255	0/0:15,0:15:99:0,45,255	0/0:56,0:56:99:0,168,255	1/1:0,12:12:99:255,36,0	0/1:22,15:37:99:255,0,255	0/0:12,0:12:99:0,36,255	0/0:35,0:35:99:0,105,255	1/1:0,6:6:98:216,18,0	0/0:19,0:19:99:0,57,255	0/0:16,0:16:99:0,48,255	1/1:0,19:19:99:255,57,0	0/0:10,0:10:99:0,30,255	1/1:0,15:15:99:255,45,0	0/0:15,0:15:99:0,45,255	0/1:2,1:3:99:27,0,63	0/0:2,0:2:79:0,6,72	0/0:1,0:1:66:0,3,36	0/1:15,11:26:99:255,0,255	0/1:11,9:20:99:255,0,255	0/0:2,0:2:79:0,6,72	1/0:15,17:32:99:255,0,255	1/1:0,18:18:99:255,54,0	0/0:24,0:24:99:0,72,255	0/0:25,0:25:99:0,75,255	0/0:11,0:11:99:0,33,255	0/0:26,0:26:99:0,78,255	0/0:21,0:21:99:0,63,255	./.:0,0:0:.:.	0/0:16,0:16:99:0,48,255	1/1:0,8:8:99:255,24,0	0/0:7,0:7:99:0,21,252	0/0:13,0:13:99:0,39,255	1/0:6,11:17:99:255,0,165	1/0:9,20:29:99:255,0,237	0/1:12,4:16:99:96,0,255	./.:0,0:0:.:.	1/0:9,12:21:99:255,0,255	0/0:19,0:19:99:0,57,255	1/0:12,13:25:99:255,0,255	./.:0,0:0:.:.	0/0:7,0:7:99:0,21,252	0/0:2,0:2:79:0,6,72	0/0:4,0:4:94:0,12,144	0/0:12,0:12:99:0,36,255	0/1:10,7:17:99:201,0,255	1/1:0,5:5:96:180,15,0	0/1:14,4:18:99:90,0,255	0/0:4,0:4:94:0,12,144	./.:0,0:0:.:.	0/0:33,0:33:99:0,99,255	0/0:10,0:10:99:0,30,255	0/0:23,0:23:99:0,69,255	1/1:1,21:22:99:255,30,0	./.:0,0:0:.:.	0/0:13,0:13:99:0,39,255	0/0:11,0:11:99:0,33,255	0/0:13,0:13:99:0,39,255	1/0:21,21:42:99:255,0,255	1/0:7,10:17:99:255,0,201	0/1:11,9:20:99:255,0,255	0/0:20,0:20:99:0,60,255	1/1:0,20:20:99:255,60,0	1/0:13,20:33:99:255,0,255	0/0:21,1:22:99:0,30,255	0/0:17,1:18:98:0,18,255	1/0:9,9:18:99:255,0,255	0/0:10,0:10:99:0,30,255	./.:0,0:0:.:.	0/0:6,0:6:98:0,18,216	0/0:8,0:8:99:0,24,255	0/1:18,12:30:99:255,0,255	0/1:38,26:64:99:255,0,255	0/0:28,0:28:99:0,84,255	0/0:9,0:9:99:0,27,255	0/0:1,0:1:66:0,3,36	0/0:15,1:16:94:0,12,255	1/1:0,16:16:99:255,48,0	1/0:14,17:31:99:255,0,255	0/0:9,0:9:99:0,27,255	0/0:47,0:47:99:0,141,255	1/1:0,10:10:99:255,30,0	1/1:0,4:4:94:144,12,0	0/0:14,0:14:99:0,42,255	./.:0,0:0:.:.	1/1:0,20:20:99:255,60,0	0/1:16,5:21:99:117,0,255	0/0:22,0:22:99:0,66,255	1/1:0,9:9:99:255,27,0	1/1:0,9:9:99:255,27,0	0/0:13,0:13:99:0,39,255	0/0:14,0:14:99:0,42,255	1/1:0,8:8:99:255,24,0	./.:0,0:0:.:.	0/0:16,0:16:99:0,48,255	0/0:31,0:31:99:0,93,255	0/0:30,0:30:99:0,90,255	0/0:24,0:24:99:0,72,255	0/0:16,0:16:99:0,48,255	0/0:19,0:19:99:0,57,255	1/0:13,16:29:99:255,0,255	1/1:0,15:15:99:255,45,0	0/0:16,0:16:99:0,48,255	0/0:19,0:19:99:0,57,255	./.:0,0:0:.:.	0/0:13,0:13:99:0,39,255	0/0:38,0:38:99:0,114,255
1	1120653	S1_1120653	C	G	.	PASS	.	GT:AD:DP:GQ:PL	0/0:222,0:222:99:0,255,255	0/0:3,0:3:88:0,9,108	0/0:371,49:420:99:255,0,255	0/0:1,0:1:66:0,3,36	0/0:18,0:18:99:0,255,255	0/0:9763,1:9764:99:0,255,255	0/0:1,0:1:66:0,3,36	0/1:24,5:29:99:93,0,255	0/0:1,0:1:66:0,3,36	0/0:115,0:115:99:0,255,255	0/1:64,19:83:99:255,0,255	0/0:115,1:116:99:0,255,255	0/0:41,0:41:99:0,255,255	0/0:222,42:264:99:255,0,255	1/1:0,2:2:79:72,6,0	0/0:3,0:3:88:0,9,108	1/0:5,12:17:99:255,0,129	0/0:1,0:1:66:0,3,36	0/1:4,2:6:99:54,0,126	0/0:39,0:39:99:0,117,255	0/1:2,2:4:99:60,0,60	0/0:6,0:6:98:0,18,216	0/1:2,1:3:99:27,0,63	0/0:1840,0:1840:99:0,255,255	0/1:52,16:68:99:255,0,255	0/0:4,0:4:94:0,12,144	0/0:102,1:103:99:0,255,255	0/0:2582,0:2582:99:0,255,255	0/0:161,0:161:99:0,255,255	./.:0,0:0:.:.	1/1:0,1:1:66:36,3,0	0/0:7,1:8:93:12,0,228	0/0:2,0:2:79:0,6,72	0/0:198,0:198:99:0,255,255	0/0:115,1:116:99:0,255,255	0/0:1161,0:1161:99:0,255,255	0/1:121,35:156:99:255,0,255	0/1:108,22:130:99:255,0,255	0/0:198,2:200:99:0,255,255	0/0:504,0:504:99:0,255,255	0/0:752,1:753:99:0,255,255	0/1:2253,40:2293:99:255,0,255	1/1:1,78:79:99:255,202,0	0/1:125,43:168:99:255,0,255	0/0:52,0:52:99:0,156,255	0/0:193,51:244:99:255,0,255	0/0:198,1:199:99:0,255,255	0/0:193,1:194:99:0,255,255	0/0:4190,32:4222:99:255,0,255	0/0:138,0:138:99:0,255,255	0/1:3,1:4:99:24,0,96	0/0:1,0:1:66:0,3,36	1/0:4,9:13:99:255,0,105	0/0:118,0:118:99:0,255,255	./.:0,0:0:.:.	0/0:752,2:754:99:0,255,255	0/0:2105,1:2106:99:0,255,255	1/1:0,1:1:66:36,3,0	1/1:5,49:54:98:255,0,18	0/0:154,0:154:99:0,255,255	./.:0,0:0:.:.	1/1:11,87:98:99:255,0,102	0/0:2,0:2:79:0,6,72	1/1:0,1:1:66:36,3,0	1/0:2,8:10:99:255,0,42	0/0:115,89:204:99:255,0,255	./.:0,0:0:.:.	0/0:44,0:44:99:0,132,255	0/0:6,0:6:98:0,18,216	0/1:35,7:42:99:125,0,255	0/0:49,1:50:99:0,114,255	0/0:1322,0:1322:99:0,255,255	1/1:0,1:1:66:36,3,0	0/1:70,15:85:99:255,0,255	0/1:1,1:2:99:30,0,30	0/1:48,13:61:99:255,0,255	0/0:3,0:3:88:0,9,108	0/0:41,0:41:99:0,255,255	0/1:4,1:5:99:21,0,129	1/1:3,51:54:99:255,54,0	0/0:1322,0:1322:99:0,255,255	0/0:1,0:1:66:0,3,36	1/1:1,66:67:99:255,166,0	0/0:2253,38:2291:99:255,0,255	./.:0,0:0:.:.	0/0:80,2:82:99:0,255,255	0/0:41,0:41:99:0,255,255	0/1:1721,41:1762:99:255,0,255	0/0:67,0:67:99:0,255,255	0/0:93,0:93:99:0,255,255	0/0:98,1:99:99:0,255,255	0/0:146,71:217:99:255,0,255	1/1:3,42:45:99:255,28,0	1/1:2,27:29:97:255,15,0	0/0:146,0:146:99:0,255,255	1/1:1,98:99:99:255,255,0	0/0:98,72:170:99:255,0,255	0/0:16,0:16:99:0,48,255	0/0:161,72:233:99:255,0,255	0/1:752,60:812:99:255,0,255	1/1:5,31:36:99:255,0,72	0/0:562,0:562:99:0,255,255	0/0:222,47:269:99:255,0,255	0/1:69,15:84:99:255,0,255	0/0:708,41:749:99:255,0,255	1/1:5,52:57:87:255,0,9	1/1:1,123:124:99:255,255,0	1/1:0,3174:3174:99:255,255,0	0/0:161,0:161:99:0,255,255	0/0:6384,0:6384:99:0,255,255	0/0:98,8471:8569:99:255,0,255	0/0:161,0:161:99:0,255,255	1/1:1,58:59:99:255,142,0	0/0:193,49:242:99:255,0,255	0/1:125,44:169:99:255,0,255	0/0:504,0:504:99:0,255,255	1/1:1,66:67:99:255,166,0	0/0:168,1:169:99:0,255,255	0/0:6851,0:6851:99:0,255,255	0/0:135,3645:3780:99:255,0,255	0/0:154,0:154:99:0,255,255	0/0:390,0:390:99:0,255,255	0/0:118,1:119:99:0,255,255	0/1:798,58:856:99:255,0,255	0/1:99,26:125:99:255,0,255	0/0:27,0:27:99:0,81,255	0/1:64,37:101:99:255,0,255	1/1:2,16:18:98:255,0,18	0/0:960,1:961:99:0,255,255	0/0:4190,30:4220:99:255,0,255	1/0:13,58:71:99:255,0,254	1/1:0,1:1:66:36,3,0	0/0:4,0:4:94:0,12,144	0/0:41,95:136:99:255,0,255	0/0:129,1:130:99:0,255,255	0/0:3,0:3:88:0,9,108	0/0:54,1:55:99:0,255,255	1/1:2,34:36:99:255,36,0	0/0:51,0:51:99:0,153,255	0/0:3,0:3:88:0,9,108	0/1:2,1:3:99:27,0,63	0/0:504,1:505:99:0,255,255	0/0:154,1:155:99:0,255,255	0/0:8,79:87:99:255,0,255	0/0:1239,40:1279:99:255,0,255	./.:0,0:0:.:.	1/0:12,26:38:99:255,0,255	0/1:5545,37:5582:99:255,0,255	0/0:5,0:5:96:0,15,180	./.:0,0:0:.:.	0/0:6,0:6:98:0,18,216	0/0:310,56:366:99:255,0,255	0/0:2,0:2:79:0,6,72	0/0:180,0:180:99:0,255,255	0/0:23,0:23:99:0,69,255	1/1:5,57:62:81:255,6,0	1/1:1,33:34:99:255,67,0	1/1:3,18:21:99:255,0,44	0/0:98,0:98:99:0,255,255	1/1:2,60:62:99:255,115,0	0/0:168,64:232:99:255,0,255	0/0:848,0:848:99:0,255,255	0/0:478,0:478:99:0,255,255	0/0:23,0:23:99:0,69,255	0/0:5,0:5:96:0,15,180	./.:0,0:0:.:.	0/1:84,31:115:99:255,0,255	./.:0,0:0:.:.	1/0:7,10:17:99:255,0,201	0/0:108,0:108:99:0,255,255	0/0:1,0:1:66:0,3,36	0/1:222,63:285:99:255,0,255	1/1:2,75:77:99:255,160,0	0/1:3645,45:3690:99:255,0,255	1/1:0,1:1:66:36,3,0	./.:0,0:0:.:.	1/1:0,1:1:66:36,3,0	1/1:5,48:53:99:255,0,20	0/0:2411,0:2411:99:0,255,255	1/0:2,4:6:99:126,0,54	0/0:6851,0:6851:99:0,255,255	0/0:3645,0:3645:99:0,255,255	0/0:72,1:73:99:0,184,255	0/0:98,0:98:99:0,255,255	0/0:154,68:222:99:255,0,255	0/0:67,0:67:99:0,255,255	0/1:62,23:85:99:255,0,255	1/1:1,8:9:88:255,0,9	0/0:42,0:42:99:0,126,255	0/0:6851,0:6851:99:0,255,255	0/0:595,0:595:99:0,255,255	0/0:10,0:10:99:0,30,255	0/0:138,0:138:99:0,255,255	0/0:708,47:755:99:255,0,255	0/0:2411,0:2411:99:0,255,255	0/1:2,1:3:99:27,0,63	0/0:310,42:352:99:255,0,255	0/0:129,85:214:99:255,0,255	0/0:5169,0:5169:99:0,255,255	0/0:98,0:98:99:0,255,255	0/0:54,1:55:99:0,255,255	./.:0,0:0:.:.	./.:0,0:0:.:.	0/0:532,1:533:99:0,255,255	0/0:77,0:77:99:0,231,255	0/0:2,0:2:79:0,6,72	0/1:112,27:139:99:255,0,255	0/1:80,28:108:99:255,0,255	0/0:129,89:218:99:255,0,255	0/0:1,0:1:66:0,3,36	1/1:0,1:1:66:36,3,0	0/0:6851,0:6851:99:0,255,255	0/0:562,0:562:99:0,255,255	./.:0,0:0:.:.	0/1:35,8:43:99:159,0,255	0/0:2,0:2:79:0,6,72	./.:0,0:0:.:.	0/1:63,21:84:99:255,0,255	0/0:12,0:12:99:0,36,255	1/1:3,42:45:99:255,28,0	0/0:1721,1:1722:99:0,255,255	0/1:4,1:5:99:21,0,129	0/0:53,0:53:99:0,159,255	0/0:82,2:84:99:0,255,255	0/0:5545,4:5549:99:0,255,255	1/1:0,1:1:66:36,3,0	0/0:82,1:83:99:0,255,255	0/1:1721,51:1772:99:255,0,255	0/0:82,0:82:99:0,255,255	0/0:138,0:138:99:0,255,255	0/0:54,0:54:99:0,255,255	0/0:143,2:145:99:0,255,255	0/0:41,0:41:99:0,123,255	1/1:4,107:111:99:255,190,0	0/0:21,2:23:65:3,0,255	1/1:0,64:64:99:255,192,0	1/1:2,86:88:99:255,193,0	0/1:3174,39:3213:99:255,0,255	1/0:4,7:11:99:219,0,111	1/1:3,45:48:99:255,37,0	0/0:8,0:8:99:0,255,255	0/0:3908,0:3908:99:0,255,255	0/0:82,0:82:99:0,255,255	0/1:708,62:770:99:255,0,255	0/0:129,65:194:99:255,0,255	1/1:1,54:55:99:255,130,0	0/0:1507,0:1507:99:0,255,255	0/0:25,0:25:99:0,75,255	0/1:73,32:105:99:255,0,255	0/1:126,44:170:99:255,0,255	1/1:0,16:16:99:255,48,0	0/1:668,52:720:99:255,0,255	0/0:120,1:121:99:0,255,255	1/1:1,70:71:99:255,178,0	0/0:41,78:119:99:255,0,255	1/1:4,78:82:99:255,103,0	0/0:138,60:198:99:255,0,255	0/1:4190,36:4226:99:255,0,255	1/1:2,112:114:99:255,255,0	1/1:0,49:49:99:255,147,0	0/0:20,0:20:99:0,255,255	0/0:310,0:310:99:0,255,255	0/1:2962,44:3006:99:255,0,255	0/0:264,59:323:99:255,0,255	0/0:129,64:193:99:255,0,255	1/1:3,56:59:99:255,69,0
1	1120677	S1_1120677	A	G	.	PASS	.	GT:AD:DP:GQ:PL	0/1:127,65:192:99:255,0,255	1/0:1,2:3:99:63,0,27	0/1:562,57:619:99:255,0,255	0/0:1,0:1:66:0,3,36	0/1:222,82:304:99:255,0,255	0/0:-1,2:1:99:0,255,255	1/1:0,1:1:66:36,3,0	0/1:22,7:29:99:165,0,255	0/0:1,0:1:66:0,3,36	0/0:18,99:117:99:255,0,255	0/1:50,33:83:99:255,0,255	0/0:8,104:112:99:255,0,255	0/1:310,107:417:99:255,0,255	0/1:409,56:465:99:255,0,255	0/0:2,0:2:79:0,6,72	0/1:2,1:3:99:27,0,63	0/0:15,2:17:99:21,0,255	0/0:1,0:1:66:0,3,36	0/1:3,3:6:99:90,0,90	1/1:5,34:39:99:255,0,63	0/1:3,1:4:99:24,0,96	1/0:1,5:6:98:162,0,18	0/0:3,0:3:88:0,9,108	0/0:54,109:163:99:255,0,255	1/0:26,42:68:99:255,0,255	1/0:1,3:4:99:96,0,24	1/0:30,73:103:99:255,0,255	0/1:109,39:148:99:255,0,255	0/0:98,7892:7990:99:255,0,255	./.:0,0:0:.:.	0/0:1,0:1:66:0,3,36	0/0:8,0:8:99:0,24,255	0/0:2,0:2:79:0,6,72	0/1:54,4819:4873:99:255,0,255	0/1:129,111:240:99:255,0,255	0/1:115,45:160:99:255,0,255	0/1:113,43:156:99:255,0,255	0/1:97,33:130:99:255,0,255	0/1:54,2105:2159:99:255,0,255	0/1:41,5545:5586:99:255,0,255	0/1:118,50:168:99:255,0,255	0/0:1840,37:1877:99:255,0,255	0/0:78,1:79:99:0,202,255	0/1:7353,35:7388:99:255,0,255	0/1:38,14:52:99:255,0,255	0/0:222,57:279:99:255,0,255	0/0:82,7353:7435:99:255,0,255	0/1:1968,49:2017:99:255,0,255	0/1:123,50:173:99:255,0,255	0/1:2105,99:2204:99:255,0,255	0/1:3,1:4:99:24,0,96	1/1:0,1:1:66:36,3,0	0/0:12,1:13:67:0,4,255	0/0:198,264:462:99:255,0,255	./.:0,0:0:.:.	0/1:124,45:169:99:255,0,255	0/1:102,50:152:99:255,0,255	0/0:1,0:1:66:0,3,36	0/0:51,3:54:99:0,54,255	0/1:752,65:817:99:255,0,255	./.:0,0:0:.:.	0/0:97,1:98:99:0,255,255	0/1:1,1:2:99:30,0,30	0/0:1,0:1:66:0,3,36	0/0:9,1:10:79:6,0,255	0/0:115,96:211:99:255,0,255	./.:0,0:0:.:.	0/1:27,17:44:99:255,0,255	1/0:1,5:6:98:162,0,18	1/0:7,35:42:99:255,0,125	0/0:50,0:50:99:0,150,255	0/1:92,66:158:99:255,0,255	0/0:1,0:1:66:0,3,36	0/1:46,39:85:99:255,0,255	0/0:2,0:2:79:0,6,72	1/0:27,34:61:99:255,0,255	0/1:2,1:3:99:27,0,63	0/0:146,67:213:99:255,0,255	0/0:5,0:5:96:0,15,180	0/0:52,2:54:99:0,91,255	0/1:109,49:158:99:255,0,255	0/0:1,0:1:66:0,3,36	0/0:67,0:67:99:0,201,255	0/0:1968,36:2004:99:255,0,255	./.:0,0:0:.:.	0/0:118,138:256:99:255,0,255	0/1:174,90:264:99:255,0,255	0/1:1840,42:1882:99:255,0,255	0/1:180,126:306:99:255,0,255	1/0:29,64:93:99:255,0,255	0/1:146,121:267:99:255,0,255	0/0:138,55:193:99:255,0,255	0/0:44,1:45:99:0,100,255	0/0:29,0:29:99:0,87,255	0/1:668,66:734:99:255,0,255	0/0:98,1:99:99:0,255,255	0/0:82,81:163:99:255,0,255	1/1:1,15:16:94:255,12,0	0/0:154,60:214:99:255,0,255	0/0:371,47:418:99:255,0,255	0/0:33,3:36:51:0,0,255	0/1:125,47:172:99:255,0,255	0/0:222,46:268:99:255,0,255	0/1:48,36:84:99:255,0,255	0/1:1507,53:1560:99:255,0,255	0/0:55,2:57:99:0,99,255	0/0:123,1:124:99:0,255,255	0/0:3174,0:3174:99:0,255,255	0/1:1023,62:1085:99:255,0,255	0/1:100,35:135:99:255,0,255	0/0:6851,89:6940:99:255,0,255	0/0:82,125:207:99:255,0,255	0/0:59,0:59:99:0,177,255	0/0:193,52:245:99:255,0,255	0/1:119,50:169:99:255,0,255	0/0:41,126:167:99:255,0,255	0/0:67,0:67:99:0,201,255	0/1:960,52:1012:99:255,0,255	0/0:29,116:145:99:255,0,255	0/0:20,5950:5970:99:255,0,255	0/1:708,65:773:99:255,0,255	0/1:115,64:179:99:255,0,255	0/0:504,409:913:99:255,0,255	0/0:264,36:300:99:255,0,255	0/1:101,24:125:99:255,0,255	1/0:7,20:27:99:255,0,171	0/0:101,0:101:99:0,255,255	0/0:18,0:18:99:0,54,255	0/1:111,53:164:99:255,0,255	0/1:7892,39:7931:99:255,0,255	0/0:67,4:71:99:0,70,255	0/0:1,0:1:66:0,3,36	0/0:4,0:4:94:0,12,144	0/0:54,88:142:99:255,0,255	0/1:264,70:334:99:255,0,255	1/0:1,2:3:99:63,0,27	0/0:154,77:231:99:255,0,255	0/0:34,2:36:99:0,36,255	1/1:3,48:51:99:255,45,0	0/1:2,1:3:99:27,0,63	0/0:3,0:3:88:0,9,108	0/0:82,104:186:99:255,0,255	0/1:630,59:689:99:255,0,255	0/0:8,80:88:99:255,0,255	0/1:1721,45:1766:99:255,0,255	./.:0,0:0:.:.	0/0:35,3:38:81:0,7,255	0/1:120,54:174:99:255,0,255	0/1:3,2:5:99:57,0,93	./.:0,0:0:.:.	1/1:0,6:6:98:216,18,0	0/1:430,64:494:99:255,0,255	0/1:1,1:2:99:30,0,30	0/1:2582,56:2638:99:255,0,255	1/1:1,22:23:99:255,33,0	0/0:61,1:62:99:0,150,255	0/0:34,0:34:99:0,102,255	0/0:19,2:21:88:8,0,255	0/0:129,98:227:99:255,0,255	0/0:62,0:62:99:0,186,255	0/1:180,74:254:99:255,0,255	0/1:123,42:165:99:255,0,255	0/1:92,83:175:99:255,0,255	1/1:1,22:23:99:255,33,0	0/0:5,0:5:96:0,15,180	./.:0,0:0:.:.	0/1:72,43:115:99:255,0,255	./.:0,0:0:.:.	0/0:16,1:17:97:0,15,255	1/1:12,96:108:99:255,0,108	1/1:0,1:1:66:36,3,0	0/0:222,60:282:99:255,0,255	0/0:77,0:77:99:0,231,255	0/0:1411,31:1442:99:255,0,255	0/0:1,0:1:66:0,3,36	./.:0,0:0:.:.	0/0:1,0:1:66:0,3,36	0/0:53,0:53:99:0,159,255	0/1:103,46:149:99:255,0,255	0/0:6,0:6:98:0,18,216	0/1:18,115:133:99:255,0,255	0/1:104,39:143:99:255,0,255	1/0:28,45:73:99:255,0,255	0/0:129,100:229:99:255,0,255	0/0:138,56:194:99:255,0,255	0/0:138,86:224:99:255,0,255	0/1:62,23:85:99:255,0,255	0/0:9,0:9:99:0,27,255	1/1:3,39:42:98:255,18,0	0/0:29,99:128:99:255,0,255	0/1:123,48:171:99:255,0,255	1/1:1,9:10:79:255,0,6	0/1:478,74:552:99:255,0,255	0/1:1089,54:1143:99:255,0,255	0/1:104,45:149:99:255,0,255	0/0:3,0:3:88:0,9,108	0/0:430,49:479:99:255,0,255	0/0:18,61:79:99:255,0,255	1/0:50,88:138:99:255,0,255	0/1:129,99:228:99:255,0,255	0/0:146,82:228:99:255,0,255	./.:0,0:0:.:.	./.:0,0:0:.:.	0/1:6384,39:6423:99:255,0,255	1/0:14,63:77:99:255,0,255	0/1:1,1:2:99:30,0,30	0/1:97,42:139:99:255,0,255	0/1:83,25:108:99:255,0,255	0/0:18,74:92:99:255,0,255	0/0:1,0:1:66:0,3,36	0/0:1,0:1:66:0,3,36	0/1:18,122:140:99:255,0,255	1/0:82,90:172:99:255,0,255	./.:0,0:0:.:.	1/0:11,32:43:99:255,0,255	0/1:1,1:2:99:30,0,30	./.:0,0:0:.:.	0/1:46,38:84:99:255,0,255	1/0:4,8:12:99:252,0,108	0/0:45,0:45:99:0,135,255	0/1:121,34:155:99:255,0,255	0/1:4,1:5:99:21,0,129	1/1:0,53:53:99:255,159,0	0/1:154,113:267:99:255,0,255	0/1:108,33:141:99:255,0,255	0/0:1,0:1:66:0,3,36	0/1:154,105:259:99:255,0,255	0/1:2105,54:2159:99:255,0,255	0/0:138,90:228:99:255,0,255	0/1:902,85:987:99:255,0,255	0/1:264,123:387:99:255,0,255	0/0:50,180:230:99:255,0,255	1/1:2,39:41:99:255,51,0	0/0:110,1:111:99:0,255,255	0/1:17,6:23:99:147,0,255	0/0:64,0:64:99:0,192,255	0/0:88,0:88:99:0,255,255	0/1:5169,46:5215:99:255,0,255	0/0:10,1:11:66:3,0,255	0/0:48,0:48:99:0,144,255	0/1:532,89:621:99:255,0,255	0/1:92,50:142:99:255,0,255	0/1:154,106:260:99:255,0,255	0/0:264,41:305:99:255,0,255	0/0:138,75:213:99:255,0,255	0/0:55,0:55:99:0,165,255	0/1:110,46:156:99:255,0,255	1/0:11,14:25:99:255,0,255	0/1:82,23:105:99:255,0,255	0/0:4190,29:4219:99:255,0,255	0/0:16,0:16:99:0,48,255	0/0:532,48:580:99:255,0,255	0/1:63,58:121:99:255,0,255	0/0:70,1:71:99:0,178,255	0/0:41,74:115:99:255,0,255	0/0:81,1:82:99:0,210,255	0/0:154,78:232:99:255,0,255	0/1:6384,42:6426:99:255,0,255	0/0:113,1:114:99:0,255,255	0/0:49,0:49:99:0,147,255	0/0:6851,2765:9616:99:255,0,255	0/1:-1,55:54:99:255,0,255	0/0:1610,35:1645:99:255,0,255	0/0:180,41:221:99:255,0,255	0/0:138,75:213:99:255,0,255	0/0:58,1:59:99:0,142,255
1	1182554	S1_1182554	C	T	.	PASS	.	GT:AD:DP:GQ:PL	0/0:15,0:15:99:0,45,255	0/0:10,0:10:99:0,30,255	0/0:25,0:25:99:0,75,255	0/0:2,0:2:79:0,6,72	0/0:47,0:47:99:0,141,255	0/0:8,0:8:99:0,24,255	0/0:30,0:30:99:0,90,255	1/1:0,11:11:99:255,33,0	0/0:5,0:5:96:0,15,180	0/0:26,0:26:99:0,78,255	0/0:25,0:25:99:0,75,255	0/0:29,0:29:99:0,87,255	0/0:23,0:23:99:0,69,255	0/0:32,0:32:99:0,96,255	0/0:23,0:23:99:0,69,255	0/1:14,14:28:99:255,0,255	0/1:15,12:27:99:255,0,255	0/1:14,13:27:99:255,0,255	0/0:24,0:24:99:0,72,255	0/0:29,0:29:99:0,87,255	0/1:6,2:8:99:48,0,192	0/0:35,0:35:99:0,105,255	0/0:22,0:22:99:0,66,255	0/1:15,9:24:99:252,0,255	0/1:14,12:26:99:255,0,255	1/1:0,23:23:99:255,69,0	1/0:9,10:19:99:255,0,255	0/1:10,9:19:99:255,0,255	0/0:39,0:39:99:0,117,255	0/1:13,13:26:99:255,0,255	1/0:8,13:21:99:255,0,225	1/0:11,18:29:99:255,0,255	1/0:5,6:11:99:183,0,147	0/0:17,0:17:99:0,51,255	0/0:28,0:28:99:0,84,255	0/1:14,12:26:99:255,0,255	1/0:5,20:25:99:255,0,104	0/0:18,0:18:99:0,54,255	1/0:14,20:34:99:255,0,255	0/0:37,0:37:99:0,111,255	1/0:9,14:23:99:255,0,255	0/0:21,0:21:99:0,63,255	0/0:11,0:11:99:0,33,255	1/0:7,13:20:99:255,0,192	0/1:3,1:4:99:24,0,96	0/0:32,0:32:99:0,96,255	0/0:49,0:49:99:0,147,255	0/0:23,0:23:99:0,69,255	1/0:7,12:19:99:255,0,195	0/0:31,0:31:99:0,93,255	0/1:13,10:23:99:255,0,255	0/0:18,0:18:99:0,54,255	0/0:24,0:24:99:0,72,255	1/0:31,34:65:99:255,0,255	0/0:19,0:19:99:0,57,255	1/0:9,16:25:99:255,0,249	0/0:30,0:30:99:0,90,255	0/0:14,0:14:99:0,42,255	0/0:27,0:27:99:0,81,255	0/0:43,1:44:99:0,97,255	0/0:30,0:30:99:0,90,255	0/0:21,0:21:99:0,63,255	0/0:17,0:17:99:0,51,255	1/0:13,23:36:99:255,0,255	0/1:10,10:20:99:255,0,255	1/1:1,49:50:99:255,114,0	0/1:14,10:24:99:255,0,255	1/0:5,11:16:99:255,0,132	0/1:16,12:28:99:255,0,255	1/0:11,14:25:99:255,0,255	0/0:65,1:66:99:0,162,255	1/0:9,14:23:99:255,0,255	0/0:15,0:15:99:0,45,255	0/1:13,9:22:99:255,0,255	1/0:13,20:33:99:255,0,255	1/0:16,20:36:99:255,0,255	0/0:26,0:26:99:0,78,255	0/0:21,0:21:99:0,63,255	1/0:15,23:38:99:255,0,255	0/1:21,15:36:99:255,0,255	0/0:23,0:23:99:0,69,255	0/1:8,8:16:99:240,0,240	1/0:9,12:21:99:255,0,255	1/1:0,16:16:99:255,48,0	0/1:7,7:14:99:210,0,210	0/0:51,0:51:99:0,153,255	0/0:34,0:34:99:0,102,255	0/1:5,3:8:99:84,0,156	1/1:0,32:32:99:255,96,0	0/0:24,0:24:99:0,72,255	0/0:21,1:22:99:0,30,255	0/1:19,16:35:99:255,0,255	0/1:18,12:30:99:255,0,255	1/0:11,12:23:99:255,0,255	0/0:19,0:19:99:0,57,255	1/1:0,41:41:99:255,123,0	0/1:29,23:52:99:255,0,255	0/1:18,13:31:99:255,0,255	0/1:22,22:44:99:255,0,255	0/0:42,0:42:99:0,126,255	1/0:9,10:19:99:255,0,255	0/1:17,13:30:99:255,0,255	0/1:18,16:34:99:255,0,255	1/0:11,13:24:99:255,0,255	0/1:16,15:31:99:255,0,255	0/1:17,16:33:99:255,0,255	0/1:20,17:37:99:255,0,255	1/1:0,41:41:99:255,123,0	0/0:38,0:38:99:0,114,255	0/0:25,0:25:99:0,75,255	1/0:26,27:53:99:255,0,255	0/1:15,12:27:99:255,0,255	0/0:23,0:23:99:0,69,255	0/0:30,0:30:99:0,90,255	0/1:14,13:27:99:255,0,255	0/0:31,0:31:99:0,93,255	0/1:14,12:26:99:255,0,255	0/0:40,0:40:99:0,120,255	0/1:21,17:38:99:255,0,255	0/1:36,35:71:99:255,0,255	0/1:20,13:33:99:255,0,255	0/1:29,24:53:99:255,0,255	0/0:38,1:39:99:0,81,255	0/0:29,0:29:99:0,87,255	1/0:8,10:18:99:255,0,234	1/0:7,10:17:99:255,0,201	1/1:0,32:32:99:255,96,0	1/0:7,9:16:99:255,0,204	1/0:8,10:18:99:255,0,234	0/1:14,9:23:99:255,0,255	1/0:13,18:31:99:255,0,255	1/0:10,13:23:99:255,0,255	0/0:50,0:50:99:0,150,255	1/0:13,26:39:99:255,0,255	1/0:20,21:41:99:255,0,255	0/1:16,12:28:99:255,0,255	0/0:41,2:43:99:0,57,255	1/0:11,16:27:99:255,0,255	0/1:19,13:32:99:255,0,255	0/1:13,10:23:99:255,0,255	0/0:19,3:22:99:42,0,255	1/1:0,39:39:99:255,117,0	0/0:21,0:21:99:0,63,255	1/1:1,50:51:99:255,117,0	0/1:15,11:26:99:255,0,255	0/1:2,1:3:99:27,0,63	0/1:19,9:28:99:240,0,255	1/1:0,25:25:99:255,75,0	0/0:25,0:25:99:0,75,255	1/0:10,20:30:99:255,0,255	0/1:11,2:13:99:33,0,255	0/0:27,0:27:99:0,81,255	0/1:20,17:37:99:255,0,255	1/0:7,12:19:99:255,0,195	0/0:39,0:39:99:0,117,255	0/0:34,0:34:99:0,102,255	0/1:14,8:22:99:222,0,255	0/1:8,7:15:99:207,0,243	0/0:24,0:24:99:0,72,255	0/0:27,0:27:99:0,81,255	1/0:11,21:32:99:255,0,255	0/0:25,0:25:99:0,75,255	0/0:58,0:58:99:0,174,255	0/1:22,14:36:99:255,0,255	0/0:49,0:49:99:0,147,255	0/0:28,0:28:99:0,84,255	0/0:28,0:28:99:0,84,255	0/0:20,0:20:99:0,60,255	1/0:14,20:34:99:255,0,255	0/0:44,0:44:99:0,132,255	1/1:0,28:28:99:255,84,0	1/0:13,25:38:99:255,0,255	0/1:16,13:29:99:255,0,255	0/1:12,10:22:99:255,0,255	0/1:12,11:23:99:255,0,255	0/1:9,8:17:99:237,0,255	0/0:5,0:5:96:0,15,180	0/0:26,0:26:99:0,78,255	0/0:11,0:11:99:0,33,255	0/1:3,2:5:99:57,0,93	0/0:47,0:47:99:0,141,255	0/0:33,0:33:99:0,99,255	0/0:26,0:26:99:0,78,255	0/0:29,0:29:99:0,87,255	0/1:27,19:46:99:255,0,255	0/0:18,0:18:99:0,54,255	0/1:12,5:17:99:129,0,255	1/1:0,11:11:99:255,33,0	1/1:0,28:28:99:255,84,0	0/0:38,0:38:99:0,114,255	0/1:11,7:18:99:198,0,255	0/0:15,1:16:94:0,12,255	0/0:41,0:41:99:0,123,255	1/1:1,24:25:99:255,39,0	0/1:20,12:32:99:255,0,255	1/0:11,16:27:99:255,0,255	1/1:0,39:39:99:255,117,0	1/0:9,17:26:99:255,0,246	0/0:32,0:32:99:0,96,255	1/1:2,37:39:99:255,45,0	0/0:39,0:39:99:0,117,255	0/0:16,0:16:99:0,48,255	0/0:12,0:12:99:0,36,255	0/0:34,0:34:99:0,102,255	1/0:8,9:17:99:255,0,237	1/0:13,18:31:99:255,0,255	0/0:37,0:37:99:0,111,255	0/1:12,11:23:99:255,0,255	1/0:21,23:44:99:255,0,255	0/0:46,0:46:99:0,138,255	1/0:18,20:38:99:255,0,255	0/0:43,0:43:99:0,129,255	1/0:12,22:34:99:255,0,255	0/0:21,0:21:99:0,63,255	1/0:14,23:37:99:255,0,255	1/0:10,13:23:99:255,0,255	0/1:19,15:34:99:255,0,255	0/0:37,0:37:99:0,111,255	0/0:23,0:23:99:0,69,255	0/0:27,0:27:99:0,81,255	0/0:15,0:15:99:0,45,255	0/1:24,21:45:99:255,0,255	0/0:37,0:37:99:0,111,255	0/0:21,0:21:99:0,63,255	0/0:29,0:29:99:0,87,255	0/0:29,0:29:99:0,87,255	1/0:9,17:26:99:255,0,246	0/1:14,12:26:99:255,0,255	1/0:12,15:27:99:255,0,255	0/0:22,1:23:99:0,33,255	0/0:32,0:32:99:0,96,255	0/0:59,0:59:99:0,177,255	0/0:16,1:17:97:0,15,255	1/0:7,10:17:99:255,0,201	1/0:3,5:8:99:156,0,84	0/0:26,0:26:99:0,78,255	0/1:24,19:43:99:255,0,255	0/0:23,0:23:99:0,69,255	1/1:0,7:7:99:252,21,0	0/0:32,0:32:99:0,96,255	0/0:34,0:34:99:0,102,255	0/1:12,11:23:99:255,0,255	0/0:40,0:40:99:0,120,255	1/1:0,29:29:99:255,87,0	1/0:17,25:42:99:255,0,255	0/0:38,0:38:99:0,114,255	0/0:19,0:19:99:0,57,255	1/0:6,8:14:99:246,0,174	1/0:9,10:19:99:255,0,255	0/0:33,0:33:99:0,99,255	1/0:5,7:12:99:216,0,144	0/1:16,15:31:99:255,0,255	1/1:0,17:17:99:255,51,0	1/1:1,14:15:89:255,9,0	0/1:30,21:51:99:255,0,255	1/0:23,25:48:99:255,0,255	0/1:17,15:32:99:255,0,255	1/0:6,15:21:99:255,0,153	1/0:14,26:40:99:255,0,255	0/1:14,13:27:99:255,0,255	0/0:27,0:27:99:0,81,255	0/1:21,21:42:99:255,0,255	0/1:11,9:20:99:255,0,255	1/0:9,10:19:99:255,0,255	0/0:32,0:32:99:0,96,255	0/0:32,1:33:99:0,64,255
1	1416322	S1_1416322	NA	N	.	PASS	.	GT:AD:DP:GQ:PL	0/1:2,2:4:99:60,0,60	1/0:1,2:3:99:63,0,27	./.:0,0:0:.:.	1/1:0,5:5:96:180,15,0	0/0:2,0:2:79:0,6,72	0/0:4,0:4:94:0,12,144	0/0:4,0:4:94:0,12,144	./.:0,0:0:.:.	0/0:5,0:5:96:0,15,180	0/0:7,0:7:99:0,21,252	0/0:3,0:3:88:0,9,108	0/1:6,6:12:99:180,0,180	0/0:6,0:6:98:0,18,216	0/0:2,0:2:79:0,6,72	1/0:1,3:4:99:96,0,24	0/1:2,1:3:99:27,0,63	1/1:0,3:3:88:108,9,0	0/0:1,0:1:66:0,3,36	1/1:0,1:1:66:36,3,0	0/0:5,0:5:96:0,15,180	0/0:4,0:4:94:0,12,144	0/0:1,0:1:66:0,3,36	0/1:3,1:4:99:24,0,96	1/1:0,3:3:88:108,9,0	1/0:1,3:4:99:96,0,24	1/1:0,2:2:79:72,6,0	1/1:0,2:2:79:72,6,0	1/0:3,4:7:99:123,0,87	0/0:10,0:10:99:0,30,255	0/1:2,1:3:99:27,0,63	0/0:1,0:1:66:0,3,36	0/0:2,0:2:79:0,6,72	0/1:5,2:7:99:51,0,159	0/0:9,1:10:79:6,0,255	0/0:10,0:10:99:0,30,255	0/0:7,0:7:99:0,21,252	0/1:2,2:4:99:60,0,60	0/0:3,0:3:88:0,9,108	1/1:0,2:2:79:72,6,0	0/1:7,5:12:99:144,0,216	1/1:1,8:9:88:255,0,9	0/0:2,0:2:79:0,6,72	0/0:7,0:7:99:0,21,252	0/0:6,0:6:98:0,18,216	1/1:0,1:1:66:36,3,0	0/0:2,0:2:79:0,6,72	0/0:8,0:8:99:0,24,255	0/0:4,0:4:94:0,12,144	0/0:4,0:4:94:0,12,144	0/0:9,0:9:99:0,27,255	0/0:4,0:4:94:0,12,144	./.:0,0:0:.:.	0/0:7,0:7:99:0,21,252	1/0:3,4:7:99:123,0,87	0/1:2,1:3:99:27,0,63	1/0:4,7:11:99:219,0,111	0/0:2,0:2:79:0,6,72	0/0:2,0:2:79:0,6,72	0/0:2,0:2:79:0,6,72	0/0:6,0:6:98:0,18,216	0/0:1,0:1:66:0,3,36	0/0:2,0:2:79:0,6,72	0/0:2,0:2:79:0,6,72	0/1:2,2:4:99:60,0,60	0/0:7,0:7:99:0,21,252	1/1:0,13:13:99:255,39,0	0/0:1,0:1:66:0,3,36	0/0:4,0:4:94:0,12,144	1/1:0,3:3:88:108,9,0	1/1:0,2:2:79:72,6,0	1/1:0,8:8:99:255,24,0	0/1:3,2:5:99:57,0,93	0/0:1,0:1:66:0,3,36	0/0:4,0:4:94:0,12,144	0/1:1,1:2:99:30,0,30	0/1:4,1:5:99:21,0,129	0/0:1,0:1:66:0,3,36	0/0:2,0:2:79:0,6,72	0/1:4,4:8:99:120,0,120	0/1:2,2:4:99:60,0,60	0/0:7,0:7:99:0,21,252	0/1:3,2:5:99:57,0,93	1/0:3,4:7:99:123,0,87	1/0:1,3:4:99:96,0,24	1/0:1,2:3:99:63,0,27	0/0:5,0:5:96:0,15,180	0/0:1,0:1:66:0,3,36	0/0:10,0:10:99:0,30,255	1/1:0,11:11:99:255,33,0	0/0:5,0:5:96:0,15,180	0/0:3,0:3:88:0,9,108	0/1:4,4:8:99:120,0,120	1/1:0,1:1:66:36,3,0	0/0:1,0:1:66:0,3,36	0/0:3,0:3:88:0,9,108	1/1:0,2:2:79:72,6,0	0/0:12,0:12:99:0,36,255	1/0:2,5:7:99:159,0,51	0/0:5,0:5:96:0,15,180	0/0:2,0:2:79:0,6,72	0/1:2,1:3:99:27,0,63	0/1:4,2:6:99:54,0,126	1/0:3,5:8:99:156,0,84	0/1:6,2:8:99:48,0,192	1/1:0,4:4:94:144,12,0	1/1:0,1:1:66:36,3,0	1/0:4,7:11:99:219,0,111	1/1:0,4:4:94:144,12,0	0/0:13,0:13:99:0,39,255	0/0:7,0:7:99:0,21,252	0/1:9,4:13:99:105,0,255	0/1:5,4:9:99:117,0,153	1/0:6,7:13:99:213,0,177	0/1:5,2:7:99:51,0,159	0/0:10,0:10:99:0,30,255	0/0:9,0:9:99:0,27,255	0/1:4,1:5:99:21,0,129	1/0:2,10:12:99:255,0,36	1/0:2,3:5:99:93,0,57	0/1:12,7:19:99:195,0,255	0/1:7,5:12:99:144,0,216	0/1:6,4:10:99:114,0,186	0/0:7,0:7:99:0,21,252	0/0:14,0:14:99:0,42,255	0/0:3,0:3:88:0,9,108	0/0:1,0:1:66:0,3,36	1/1:0,8:8:99:255,24,0	0/1:4,1:5:99:21,0,129	0/0:2,0:2:79:0,6,72	1/1:0,4:4:94:144,12,0	0/0:1,0:1:66:0,3,36	1/1:0,1:1:66:36,3,0	0/0:1,0:1:66:0,3,36	1/0:1,4:5:99:129,0,21	1/0:2,5:7:99:159,0,51	1/0:1,2:3:99:63,0,27	0/1:4,4:8:99:120,0,120	0/0:1,0:1:66:0,3,36	1/0:1,2:3:99:63,0,27	1/0:1,2:3:99:63,0,27	1/1:0,1:1:66:36,3,0	1/0:1,4:5:99:129,0,21	0/0:9,0:9:99:0,27,255	0/1:3,2:5:99:57,0,93	1/1:0,5:5:96:180,15,0	0/0:1,0:1:66:0,3,36	0/0:2,0:2:79:0,6,72	0/1:3,2:5:99:57,0,93	0/0:3,0:3:88:0,9,108	1/1:0,2:2:79:72,6,0	1/0:2,5:7:99:159,0,51	0/0:2,0:2:79:0,6,72	1/1:0,2:2:79:72,6,0	./.:0,0:0:.:.	1/0:2,4:6:99:126,0,54	0/0:8,0:8:99:0,24,255	0/0:2,0:2:79:0,6,72	0/0:2,0:2:79:0,6,72	0/0:5,0:5:96:0,15,180	0/0:5,0:5:96:0,15,180	0/1:3,1:4:99:24,0,96	0/0:3,0:3:88:0,9,108	0/0:4,0:4:94:0,12,144	0/1:7,2:9:99:45,0,225	0/0:5,0:5:96:0,15,180	0/0:4,0:4:94:0,12,144	0/0:7,0:7:99:0,21,252	0/0:2,0:2:79:0,6,72	1/0:1,2:3:99:63,0,27	1/0:2,3:5:99:93,0,57	1/1:0,2:2:79:72,6,0	1/0:1,5:6:98:162,0,18	1/0:6,8:14:99:246,0,174	0/1:4,4:8:99:120,0,120	1/1:0,2:2:79:72,6,0	0/0:3,0:3:88:0,9,108	1/1:0,1:1:66:36,3,0	0/0:10,0:10:99:0,30,255	0/0:1,0:1:66:0,3,36	0/0:1,0:1:66:0,3,36	0/0:13,0:13:99:0,39,255	0/1:5,3:8:99:84,0,156	0/0:3,0:3:88:0,9,108	0/1:4,1:5:99:21,0,129	1/0:5,9:14:99:255,0,138	0/0:8,0:8:99:0,24,255	0/1:2,2:4:99:60,0,60	./.:0,0:0:.:.	1/0:3,4:7:99:123,0,87	1/0:2,5:7:99:159,0,51	1/0:3,9:12:99:255,0,72	0/0:7,0:7:99:0,21,252	0/1:5,2:7:99:51,0,159	0/1:3,1:4:99:24,0,96	0/0:2,0:2:79:0,6,72	0/1:6,4:10:99:114,0,186	./.:0,0:0:.:.	0/1:3,2:5:99:57,0,93	0/0:6,0:6:98:0,18,216	0/1:3,1:4:99:24,0,96	1/1:0,1:1:66:36,3,0	0/0:5,0:5:96:0,15,180	0/0:1,0:1:66:0,3,36	0/0:2,0:2:79:0,6,72	0/1:1,1:2:99:30,0,30	0/0:3,0:3:88:0,9,108	0/0:7,1:8:93:12,0,228	0/0:2,0:2:79:0,6,72	1/0:4,10:14:99:255,0,102	0/0:7,0:7:99:0,21,252	0/1:2,1:3:99:27,0,63	0/0:4,0:4:94:0,12,144	1/0:2,3:5:99:93,0,57	1/1:0,2:2:79:72,6,0	1/1:0,2:2:79:72,6,0	0/0:1,0:1:66:0,3,36	0/1:2,1:3:99:27,0,63	0/0:4,0:4:94:0,12,144	./.:0,0:0:.:.	./.:0,0:0:.:.	0/0:6,0:6:98:0,18,216	0/0:1,0:1:66:0,3,36	0/0:2,0:2:79:0,6,72	0/1:1,1:2:99:30,0,30	0/0:4,0:4:94:0,12,144	0/0:3,0:3:88:0,9,108	0/1:3,2:5:99:57,0,93	0/1:2,1:3:99:27,0,63	0/1:3,1:4:99:24,0,96	0/0:6,0:6:98:0,18,216	0/0:7,0:7:99:0,21,252	0/0:10,0:10:99:0,30,255	0/0:5,0:5:96:0,15,180	1/0:4,8:12:99:252,0,108	1/1:0,1:1:66:36,3,0	0/0:6,0:6:98:0,18,216	1/1:0,5:5:96:180,15,0	0/0:1,0:1:66:0,3,36	1/1:0,1:1:66:36,3,0	0/0:5,0:5:96:0,15,180	0/0:6,0:6:98:0,18,216	0/0:1,0:1:66:0,3,36	0/0:2,0:2:79:0,6,72	1/1:0,12:12:99:255,36,0	1/0:3,4:7:99:123,0,87	0/0:7,0:7:99:0,21,252	0/0:1,0:1:66:0,3,36	1/1:0,6:6:98:216,18,0	0/1:3,3:6:99:90,0,90	0/1:4,4:8:99:120,0,120	./.:0,0:0:.:.	0/1:4,3:7:99:87,0,123	1/1:0,6:6:98:216,18,0	1/1:0,3:3:88:108,9,0	0/0:6,0:6:98:0,18,216	0/1:1,1:2:99:30,0,30	1/0:3,5:8:99:156,0,84	1/1:0,4:4:94:144,12,0	0/1:6,6:12:99:180,0,180	0/0:13,0:13:99:0,39,255	1/0:6,8:14:99:246,0,174	1/0:3,7:10:99:222,0,78	1/0:1,3:4:99:96,0,24	0/0:5,0:5:96:0,15,180	1/0:5,9:14:99:255,0,138	0/0:13,0:13:99:0,39,255
1	1416323	S1_1416323	NA	N	.	PASS	.	GT:AD:DP:GQ:PL	0/1:2,2:4:99:60,0,60	1/0:1,2:3:99:63,0,27	./.:0,0:0:.:.	1/1:0,5:5:96:180,15,0	0/0:2,0:2:79:0,6,72	0/0:4,0:4:94:0,12,144	0/0:4,0:4:94:0,12,144	./.:0,0:0:.:.	0/0:5,0:5:96:0,15,180	0/0:7,0:7:99:0,21,252	0/0:3,0:3:88:0,9,108	0/1:6,6:12:99:180,0,180	0/0:6,0:6:98:0,18,216	0/0:2,0:2:79:0,6,72	1/0:1,3:4:99:96,0,24	0/1:2,1:3:99:27,0,63	1/1:0,3:3:88:108,9,0	0/0:1,0:1:66:0,3,36	1/1:0,1:1:66:36,3,0	0/0:5,0:5:96:0,15,180	0/0:4,0:4:94:0,12,144	0/0:1,0:1:66:0,3,36	0/1:3,1:4:99:24,0,96	1/1:0,3:3:88:108,9,0	1/0:1,3:4:99:96,0,24	1/1:0,2:2:79:72,6,0	1/1:0,2:2:79:72,6,0	1/0:3,4:7:99:123,0,87	0/0:10,0:10:99:0,30,255	0/1:2,1:3:99:27,0,63	0/0:1,0:1:66:0,3,36	0/0:2,0:2:79:0,6,72	0/1:5,2:7:99:51,0,159	0/0:9,1:10:79:6,0,255	0/0:10,0:10:99:0,30,255	0/0:7,0:7:99:0,21,252	0/1:2,2:4:99:60,0,60	0/0:3,0:3:88:0,9,108	1/1:0,2:2:79:72,6,0	0/1:7,5:12:99:144,0,216	1/1:1,8:9:88:255,0,9	0/0:2,0:2:79:0,6,72	0/0:7,0:7:99:0,21,252	0/0:6,0:6:98:0,18,216	1/1:0,1:1:66:36,3,0	0/0:2,0:2:79:0,6,72	0/0:8,0:8:99:0,24,255	0/0:4,0:4:94:0,12,144	0/0:4,0:4:94:0,12,144	0/0:9,0:9:99:0,27,255	0/0:4,0:4:94:0,12,144	./.:0,0:0:.:.	0/0:7,0:7:99:0,21,252	1/0:3,4:7:99:123,0,87	0/1:2,1:3:99:27,0,63	1/0:4,7:11:99:219,0,111	0/0:2,0:2:79:0,6,72	0/0:2,0:2:79:0,6,72	0/0:2,0:2:79:0,6,72	0/0:6,0:6:98:0,18,216	0/0:1,0:1:66:0,3,36	0/0:2,0:2:79:0,6,72	0/0:2,0:2:79:0,6,72	0/1:2,2:4:99:60,0,60	0/0:7,0:7:99:0,21,252	1/1:0,13:13:99:255,39,0	0/0:1,0:1:66:0,3,36	0/0:4,0:4:94:0,12,144	1/1:0,3:3:88:108,9,0	1/1:0,2:2:79:72,6,0	1/1:0,8:8:99:255,24,0	0/1:3,2:5:99:57,0,93	0/0:1,0:1:66:0,3,36	0/0:4,0:4:94:0,12,144	0/1:1,1:2:99:30,0,30	0/1:4,1:5:99:21,0,129	0/0:1,0:1:66:0,3,36	0/0:2,0:2:79:0,6,72	0/1:4,4:8:99:120,0,120	0/1:2,2:4:99:60,0,60	0/0:7,0:7:99:0,21,252	0/1:3,2:5:99:57,0,93	1/0:3,4:7:99:123,0,87	1/0:1,3:4:99:96,0,24	1/0:1,2:3:99:63,0,27	0/0:5,0:5:96:0,15,180	0/0:1,0:1:66:0,3,36	0/0:10,0:10:99:0,30,255	1/1:0,11:11:99:255,33,0	0/0:5,0:5:96:0,15,180	0/0:3,0:3:88:0,9,108	0/1:4,4:8:99:120,0,120	1/1:0,1:1:66:36,3,0	0/0:1,0:1:66:0,3,36	0/0:3,0:3:88:0,9,108	1/1:0,2:2:79:72,6,0	0/0:12,0:12:99:0,36,255	1/0:2,5:7:99:159,0,51	0/0:5,0:5:96:0,15,180	0/0:2,0:2:79:0,6,72	0/1:2,1:3:99:27,0,63	0/1:4,2:6:99:54,0,126	1/0:3,5:8:99:156,0,84	0/1:6,2:8:99:48,0,192	1/1:0,4:4:94:144,12,0	1/1:0,1:1:66:36,3,0	1/0:4,7:11:99:219,0,111	1/1:0,4:4:94:144,12,0	0/0:13,0:13:99:0,39,255	0/0:7,0:7:99:0,21,252	0/1:9,4:13:99:105,0,255	0/1:5,4:9:99:117,0,153	1/0:6,7:13:99:213,0,177	0/1:5,2:7:99:51,0,159	0/0:10,0:10:99:0,30,255	0/0:9,0:9:99:0,27,255	0/1:4,1:5:99:21,0,129	1/0:2,10:12:99:255,0,36	1/0:2,3:5:99:93,0,57	0/1:12,7:19:99:195,0,255	0/1:7,5:12:99:144,0,216	0/1:6,4:10:99:114,0,186	0/0:7,0:7:99:0,21,252	0/0:14,0:14:99:0,42,255	0/0:3,0:3:88:0,9,108	0/0:1,0:1:66:0,3,36	1/1:0,8:8:99:255,24,0	0/1:4,1:5:99:21,0,129	0/0:2,0:2:79:0,6,72	1/1:0,4:4:94:144,12,0	0/0:1,0:1:66:0,3,36	1/1:0,1:1:66:36,3,0	0/0:1,0:1:66:0,3,36	1/0:1,4:5:99:129,0,21	1/0:2,5:7:99:159,0,51	1/0:1,2:3:99:63,0,27	0/1:4,4:8:99:120,0,120	0/0:1,0:1:66:0,3,36	1/0:1,2:3:99:63,0,27	1/0:1,2:3:99:63,0,27	1/1:0,1:1:66:36,3,0	1/0:1,4:5:99:129,0,21	0/0:9,0:9:99:0,27,255	0/1:3,2:5:99:57,0,93	1/1:0,5:5:96:180,15,0	0/0:1,0:1:66:0,3,36	0/0:2,0:2:79:0,6,72	0/1:3,2:5:99:57,0,93	0/0:3,0:3:88:0,9,108	1/1:0,2:2:79:72,6,0	1/0:2,5:7:99:159,0,51	0/0:2,0:2:79:0,6,72	1/1:0,2:2:79:72,6,0	./.:0,0:0:.:.	1/0:2,4:6:99:126,0,54	0/0:8,0:8:99:0,24,255	0/0:2,0:2:79:0,6,72	0/0:2,0:2:79:0,6,72	0/0:5,0:5:96:0,15,180	0/0:5,0:5:96:0,15,180	0/1:3,1:4:99:24,0,96	0/0:3,0:3:88:0,9,108	0/0:4,0:4:94:0,12,144	0/1:7,2:9:99:45,0,225	0/0:5,0:5:96:0,15,180	0/0:4,0:4:94:0,12,144	0/0:7,0:7:99:0,21,252	0/0:2,0:2:79:0,6,72	1/0:1,2:3:99:63,0,27	1/0:2,3:5:99:93,0,57	1/1:0,2:2:79:72,6,0	1/0:1,5:6:98:162,0,18	1/0:6,8:14:99:246,0,174	0/1:4,4:8:99:120,0,120	1/1:0,2:2:79:72,6,0	0/0:3,0:3:88:0,9,108	1/1:0,1:1:66:36,3,0	0/0:10,0:10:99:0,30,255	0/0:1,0:1:66:0,3,36	0/0:1,0:1:66:0,3,36	0/0:13,0:13:99:0,39,255	0/1:5,3:8:99:84,0,156	0/0:3,0:3:88:0,9,108	0/1:4,1:5:99:21,0,129	1/0:5,9:14:99:255,0,138	0/0:8,0:8:99:0,24,255	0/1:2,2:4:99:60,0,60	./.:0,0:0:.:.	1/0:3,4:7:99:123,0,87	1/0:2,5:7:99:159,0,51	1/0:3,9:12:99:255,0,72	0/0:7,0:7:99:0,21,252	0/1:5,2:7:99:51,0,159	0/1:3,1:4:99:24,0,96	0/0:2,0:2:79:0,6,72	0/1:6,4:10:99:114,0,186	./.:0,0:0:.:.	0/1:3,2:5:99:57,0,93	0/0:6,0:6:98:0,18,216	0/1:3,1:4:99:24,0,96	1/1:0,1:1:66:36,3,0	0/0:5,0:5:96:0,15,180	0/0:1,0:1:66:0,3,36	0/0:2,0:2:79:0,6,72	0/1:1,1:2:99:30,0,30	0/0:3,0:3:88:0,9,108	0/0:7,1:8:93:12,0,228	0/0:2,0:2:79:0,6,72	1/0:4,10:14:99:255,0,102	0/0:7,0:7:99:0,21,252	0/1:2,1:3:99:27,0,63	0/0:4,0:4:94:0,12,144	1/0:2,3:5:99:93,0,57	1/1:0,2:2:79:72,6,0	1/1:0,2:2:79:72,6,0	0/0:1,0:1:66:0,3,36	0/1:2,1:3:99:27,0,63	0/0:4,0:4:94:0,12,144	./.:0,0:0:.:.	./.:0,0:0:.:.	0/0:6,0:6:98:0,18,216	0/0:1,0:1:66:0,3,36	0/0:2,0:2:79:0,6,72	0/1:1,1:2:99:30,0,30	0/0:4,0:4:94:0,12,144	0/0:3,0:3:88:0,9,108	0/1:3,2:5:99:57,0,93	0/1:2,1:3:99:27,0,63	0/1:3,1:4:99:24,0,96	0/0:6,0:6:98:0,18,216	0/0:7,0:7:99:0,21,252	0/0:10,0:10:99:0,30,255	0/0:5,0:5:96:0,15,180	1/0:4,8:12:99:252,0,108	1/1:0,1:1:66:36,3,0	0/0:6,0:6:98:0,18,216	1/1:0,5:5:96:180,15,0	0/0:1,0:1:66:0,3,36	1/1:0,1:1:66:36,3,0	0/0:5,0:5:96:0,15,180	0/0:6,0:6:98:0,18,216	0/0:1,0:1:66:0,3,36	0/0:2,0:2:79:0,6,72	1/1:0,12:12:99:255,36,0	1/0:3,4:7:99:123,0,87	0/0:7,0:7:99:0,21,252	0/0:1,0:1:66:0,3,36	1/1:0,6:6:98:216,18,0	0/1:3,3:6:99:90,0,90	0/1:4,4:8:99:120,0,120	./.:0,0:0:.:.	0/1:4,3:7:99:87,0,123	1/1:0,6:6:98:216,18,0	1/1:0,3:3:88:108,9,0	0/0:6,0:6:98:0,18,216	0/1:1,1:2:99:30,0,30	1/0:3,5:8:99:156,0,84	1/1:0,4:4:94:144,12,0	0/1:6,6:12:99:180,0,180	0/0:13,0:13:99:0,39,255	1/0:6,8:14:99:246,0,174	1/0:3,7:10:99:222,0,78	1/0:1,3:4:99:96,0,24	0/0:5,0:5:96:0,15,180	1/0:5,9:14:99:255,0,138	0/0:13,0:13:99:0,39,255
1	1416324	S1_1416324	N	NG	.	PASS	.	GT:AD:DP:GQ:PL	1/0:2,2:4:99:60,0,60	1/0:1,2:3:99:63,0,27	./.:0,0:0:.:.	1/1:0,5:5:96:180,15,0	0/0:2,0:2:79:0,6,72	0/0:4,0:4:94:0,12,144	0/0:4,0:4:94:0,12,144	./.:0,0:0:.:.	0/0:5,0:5:96:0,15,180	0/0:7,0:7:99:0,21,252	0/0:3,0:3:88:0,9,108	1/0:6,6:12:99:180,0,180	0/0:6,0:6:98:0,18,216	0/0:2,0:2:79:0,6,72	1/0:1,3:4:99:96,0,24	0/1:2,1:3:99:27,0,63	1/1:0,3:3:88:108,9,0	0/0:1,0:1:66:0,3,36	1/1:0,1:1:66:36,3,0	0/0:5,0:5:96:0,15,180	0/0:4,0:4:94:0,12,144	0/0:1,0:1:66:0,3,36	0/1:3,1:4:99:24,0,96	1/1:0,3:3:88:108,9,0	1/0:1,3:4:99:96,0,24	1/1:0,2:2:79:72,6,0	1/1:0,2:2:79:72,6,0	1/0:3,4:7:99:123,0,87	0/0:10,0:10:99:0,30,255	0/1:2,1:3:99:27,0,63	0/0:1,0:1:66:0,3,36	0/0:2,0:2:79:0,6,72	0/1:5,2:7:99:51,0,159	0/0:9,1:10:79:6,0,255	0/0:10,0:10:99:0,30,255	0/0:7,0:7:99:0,21,252	1/0:2,2:4:99:60,0,60	0/0:3,0:3:88:0,9,108	1/1:0,2:2:79:72,6,0	0/1:7,5:12:99:144,0,216	1/1:1,8:9:88:255,0,9	0/0:2,0:2:79:0,6,72	0/0:7,0:7:99:0,21,252	0/0:6,0:6:98:0,18,216	1/1:0,1:1:66:36,3,0	0/0:2,0:2:79:0,6,72	0/0:8,0:8:99:0,24,255	0/0:4,0:4:94:0,12,144	0/0:4,0:4:94:0,12,144	0/0:9,0:9:99:0,27,255	0/0:4,0:4:94:0,12,144	./.:0,0:0:.:.	0/0:7,0:7:99:0,21,252	1/0:3,4:7:99:123,0,87	0/1:2,1:3:99:27,0,63	1/0:4,7:11:99:219,0,111	0/0:2,0:2:79:0,6,72	0/0:2,0:2:79:0,6,72	0/0:2,0:2:79:0,6,72	0/0:6,0:6:98:0,18,216	0/0:1,0:1:66:0,3,36	0/0:2,0:2:79:0,6,72	0/0:2,0:2:79:0,6,72	1/0:2,2:4:99:60,0,60	0/0:7,0:7:99:0,21,252	1/1:0,13:13:99:255,39,0	0/0:1,0:1:66:0,3,36	0/0:4,0:4:94:0,12,144	1/1:0,3:3:88:108,9,0	1/1:0,2:2:79:72,6,0	1/1:0,8:8:99:255,24,0	0/1:3,2:5:99:57,0,93	0/0:1,0:1:66:0,3,36	0/0:4,0:4:94:0,12,144	1/0:1,1:2:99:30,0,30	0/1:4,1:5:99:21,0,129	0/0:1,0:1:66:0,3,36	0/0:2,0:2:79:0,6,72	1/0:4,4:8:99:120,0,120	1/0:2,2:4:99:60,0,60	0/0:7,0:7:99:0,21,252	0/1:3,2:5:99:57,0,93	1/0:3,4:7:99:123,0,87	1/0:1,3:4:99:96,0,24	1/0:1,2:3:99:63,0,27	0/0:5,0:5:96:0,15,180	0/0:1,0:1:66:0,3,36	0/0:10,0:10:99:0,30,255	1/1:0,11:11:99:255,33,0	0/0:5,0:5:96:0,15,180	0/0:3,0:3:88:0,9,108	1/0:4,4:8:99:120,0,120	1/1:0,1:1:66:36,3,0	0/0:1,0:1:66:0,3,36	0/0:3,0:3:88:0,9,108	1/1:0,2:2:79:72,6,0	0/0:12,0:12:99:0,36,255	1/0:2,5:7:99:159,0,51	0/0:5,0:5:96:0,15,180	0/0:2,0:2:79:0,6,72	0/1:2,1:3:99:27,0,63	0/1:4,2:6:99:54,0,126	1/0:3,5:8:99:156,0,84	0/1:6,2:8:99:48,0,192	1/1:0,4:4:94:144,12,0	1/1:0,1:1:66:36,3,0	1/0:4,7:11:99:219,0,111	1/1:0,4:4:94:144,12,0	0/0:13,0:13:99:0,39,255	0/0:7,0:7:99:0,21,252	0/1:9,4:13:99:105,0,255	0/1:5,4:9:99:117,0,153	1/0:6,7:13:99:213,0,177	0/1:5,2:7:99:51,0,159	0/0:10,0:10:99:0,30,255	0/0:9,0:9:99:0,27,255	0/1:4,1:5:99:21,0,129	1/0:2,10:12:99:255,0,36	1/0:2,3:5:99:93,0,57	0/1:12,7:19:99:195,0,255	0/1:7,5:12:99:144,0,216	0/1:6,4:10:99:114,0,186	0/0:7,0:7:99:0,21,252	0/0:14,0:14:99:0,42,255	0/0:3,0:3:88:0,9,108	0/0:1,0:1:66:0,3,36	1/1:0,8:8:99:255,24,0	0/1:4,1:5:99:21,0,129	0/0:2,0:2:79:0,6,72	1/1:0,4:4:94:144,12,0	0/0:1,0:1:66:0,3,36	1/1:0,1:1:66:36,3,0	0/0:1,0:1:66:0,3,36	1/0:1,4:5:99:129,0,21	1/0:2,5:7:99:159,0,51	1/0:1,2:3:99:63,0,27	1/0:4,4:8:99:120,0,120	0/0:1,0:1:66:0,3,36	1/0:1,2:3:99:63,0,27	1/0:1,2:3:99:63,0,27	1/1:0,1:1:66:36,3,0	1/0:1,4:5:99:129,0,21	0/0:9,0:9:99:0,27,255	0/1:3,2:5:99:57,0,93	1/1:0,5:5:96:180,15,0	0/0:1,0:1:66:0,3,36	0/0:2,0:2:79:0,6,72	0/1:3,2:5:99:57,0,93	0/0:3,0:3:88:0,9,108	1/1:0,2:2:79:72,6,0	1/0:2,5:7:99:159,0,51	0/0:2,0:2:79:0,6,72	1/1:0,2:2:79:72,6,0	./.:0,0:0:.:.	1/0:2,4:6:99:126,0,54	0/0:8,0:8:99:0,24,255	0/0:2,0:2:79:0,6,72	0/0:2,0:2:79:0,6,72	0/0:5,0:5:96:0,15,180	0/0:5,0:5:96:0,15,180	0/1:3,1:4:99:24,0,96	0/0:3,0:3:88:0,9,108	0/0:4,0:4:94:0,12,144	0/1:7,2:9:99:45,0,225	0/0:5,0:5:96:0,15,180	0/0:4,0:4:94:0,12,144	0/0:7,0:7:99:0,21,252	0/0:2,0:2:79:0,6,72	1/0:1,2:3:99:63,0,27	1/0:2,3:5:99:93,0,57	1/1:0,2:2:79:72,6,0	1/0:1,5:6:98:162,0,18	1/0:6,8:14:99:246,0,174	1/0:4,4:8:99:120,0,120	1/1:0,2:2:79:72,6,0	0/0:3,0:3:88:0,9,108	1/1:0,1:1:66:36,3,0	0/0:10,0:10:99:0,30,255	0/0:1,0:1:66:0,3,36	0/0:1,0:1:66:0,3,36	0/0:13,0:13:99:0,39,255	0/1:5,3:8:99:84,0,156	0/0:3,0:3:88:0,9,108	0/1:4,1:5:99:21,0,129	1/0:5,9:14:99:255,0,138	0/0:8,0:8:99:0,24,255	1/0:2,2:4:99:60,0,60	./.:0,0:0:.:.	1/0:3,4:7:99:123,0,87	1/0:2,5:7:99:159,0,51	1/0:3,9:12:99:255,0,72	0/0:7,0:7:99:0,21,252	0/1:5,2:7:99:51,0,159	0/1:3,1:4:99:24,0,96	0/0:2,0:2:79:0,6,72	0/1:6,4:10:99:114,0,186	./.:0,0:0:.:.	0/1:3,2:5:99:57,0,93	0/0:6,0:6:98:0,18,216	0/1:3,1:4:99:24,0,96	1/1:0,1:1:66:36,3,0	0/0:5,0:5:96:0,15,180	0/0:1,0:1:66:0,3,36	0/0:2,0:2:79:0,6,72	1/0:1,1:2:99:30,0,30	0/0:3,0:3:88:0,9,108	0/0:7,1:8:93:12,0,228	0/0:2,0:2:79:0,6,72	1/0:4,10:14:99:255,0,102	0/0:7,0:7:99:0,21,252	0/1:2,1:3:99:27,0,63	0/0:4,0:4:94:0,12,144	1/0:2,3:5:99:93,0,57	1/1:0,2:2:79:72,6,0	1/1:0,2:2:79:72,6,0	0/0:1,0:1:66:0,3,36	0/1:2,1:3:99:27,0,63	0/0:4,0:4:94:0,12,144	./.:0,0:0:.:.	./.:0,0:0:.:.	0/0:6,0:6:98:0,18,216	0/0:1,0:1:66:0,3,36	0/0:2,0:2:79:0,6,72	1/0:1,1:2:99:30,0,30	0/0:4,0:4:94:0,12,144	0/0:3,0:3:88:0,9,108	0/1:3,2:5:99:57,0,93	0/1:2,1:3:99:27,0,63	0/1:3,1:4:99:24,0,96	0/0:6,0:6:98:0,18,216	0/0:7,0:7:99:0,21,252	0/0:10,0:10:99:0,30,255	0/0:5,0:5:96:0,15,180	1/0:4,8:12:99:252,0,108	1/1:0,1:1:66:36,3,0	0/0:6,0:6:98:0,18,216	1/1:0,5:5:96:180,15,0	0/0:1,0:1:66:0,3,36	1/1:0,1:1:66:36,3,0	0/0:5,0:5:96:0,15,180	0/0:6,0:6:98:0,18,216	0/0:1,0:1:66:0,3,36	0/0:2,0:2:79:0,6,72	1/1:0,12:12:99:255,36,0	1/0:3,4:7:99:123,0,87	0/0:7,0:7:99:0,21,252	0/0:1,0:1:66:0,3,36	1/1:0,6:6:98:216,18,0	1/0:3,3:6:99:90,0,90	1/0:4,4:8:99:120,0,120	./.:0,0:0:.:.	0/1:4,3:7:99:87,0,123	1/1:0,6:6:98:216,18,0	1/1:0,3:3:88:108,9,0	0/0:6,0:6:98:0,18,216	1/0:1,1:2:99:30,0,30	1/0:3,5:8:99:156,0,84	1/1:0,4:4:94:144,12,0	1/0:6,6:12:99:180,0,180	0/0:13,0:13:99:0,39,255	1/0:6,8:14:99:246,0,174	1/0:3,7:10:99:222,0,78	1/0:1,3:4:99:96,0,24	0/0:5,0:5:96:0,15,180	1/0:5,9:14:99:255,0,138	0/0:13,0:13:99:0,39,255
1	1416325	S1_1416325	N	NA	.	PASS	.	GT:AD:DP:GQ:PL	1/0:2,2:4:99:60,0,60	1/0:1,2:3:99:63,0,27	./.:0,0:0:.:.	1/1:0,5:5:96:180,15,0	0/0:2,0:2:79:0,6,72	0/0:4,0:4:94:0,12,144	0/0:4,0:4:94:0,12,144	./.:0,0:0:.:.	0/0:5,0:5:96:0,15,180	0/0:7,0:7:99:0,21,252	0/0:3,0:3:88:0,9,108	1/0:6,6:12:99:180,0,180	0/0:6,0:6:98:0,18,216	0/0:2,0:2:79:0,6,72	1/0:1,3:4:99:96,0,24	0/1:2,1:3:99:27,0,63	1/1:0,3:3:88:108,9,0	0/0:1,0:1:66:0,3,36	1/1:0,1:1:66:36,3,0	0/0:5,0:5:96:0,15,180	0/0:4,0:4:94:0,12,144	0/0:1,0:1:66:0,3,36	0/1:3,1:4:99:24,0,96	1/1:0,3:3:88:108,9,0	1/0:1,3:4:99:96,0,24	1/1:0,2:2:79:72,6,0	1/1:0,2:2:79:72,6,0	1/0:3,4:7:99:123,0,87	0/0:10,0:10:99:0,30,255	0/1:2,1:3:99:27,0,63	0/0:1,0:1:66:0,3,36	0/0:2,0:2:79:0,6,72	0/1:5,2:7:99:51,0,159	0/0:9,1:10:79:6,0,255	0/0:10,0:10:99:0,30,255	0/0:7,0:7:99:0,21,252	1/0:2,2:4:99:60,0,60	0/0:3,0:3:88:0,9,108	1/1:0,2:2:79:72,6,0	0/1:7,5:12:99:144,0,216	1/1:1,8:9:88:255,0,9	0/0:2,0:2:79:0,6,72	0/0:7,0:7:99:0,21,252	0/0:6,0:6:98:0,18,216	1/1:0,1:1:66:36,3,0	0/0:2,0:2:79:0,6,72	0/0:8,0:8:99:0,24,255	0/0:4,0:4:94:0,12,144	0/0:4,0:4:94:0,12,144	0/0:9,0:9:99:0,27,255	0/0:4,0:4:94:0,12,144	./.:0,0:0:.:.	0/0:7,0:7:99:0,21,252	1/0:3,4:7:99:123,0,87	0/1:2,1:3:99:27,0,63	1/0:4,7:11:99:219,0,111	0/0:2,0:2:79:0,6,72	0/0:2,0:2:79:0,6,72	0/0:2,0:2:79:0,6,72	0/0:6,0:6:98:0,18,216	0/0:1,0:1:66:0,3,36	0/0:2,0:2:79:0,6,72	0/0:2,0:2:79:0,6,72	1/0:2,2:4:99:60,0,60	0/0:7,0:7:99:0,21,252	1/1:0,13:13:99:255,39,0	0/0:1,0:1:66:0,3,36	0/0:4,0:4:94:0,12,144	1/1:0,3:3:88:108,9,0	1/1:0,2:2:79:72,6,0	1/1:0,8:8:99:255,24,0	0/1:3,2:5:99:57,0,93	0/0:1,0:1:66:0,3,36	0/0:4,0:4:94:0,12,144	1/0:1,1:2:99:30,0,30	0/1:4,1:5:99:21,0,129	0/0:1,0:1:66:0,3,36	0/0:2,0:2:79:0,6,72	1/0:4,4:8:99:120,0,120	1/0:2,2:4:99:60,0,60	0/0:7,0:7:99:0,21,252	0/1:3,2:5:99:57,0,93	1/0:3,4:7:99:123,0,87	1/0:1,3:4:99:96,0,24	1/0:1,2:3:99:63,0,27	0/0:5,0:5:96:0,15,180	0/0:1,0:1:66:0,3,36	0/0:10,0:10:99:0,30,255	1/1:0,11:11:99:255,33,0	0/0:5,0:5:96:0,15,180	0/0:3,0:3:88:0,9,108	1/0:4,4:8:99:120,0,120	1/1:0,1:1:66:36,3,0	0/0:1,0:1:66:0,3,36	0/0:3,0:3:88:0,9,108	1/1:0,2:2:79:72,6,0	0/0:12,0:12:99:0,36,255	1/0:2,5:7:99:159,0,51	0/0:5,0:5:96:0,15,180	0/0:2,0:2:79:0,6,72	0/1:2,1:3:99:27,0,63	0/1:4,2:6:99:54,0,126	1/0:3,5:8:99:156,0,84	0/1:6,2:8:99:48,0,192	1/1:0,4:4:94:144,12,0	1/1:0,1:1:66:36,3,0	1/0:4,7:11:99:219,0,111	1/1:0,4:4:94:144,12,0	0/0:13,0:13:99:0,39,255	0/0:7,0:7:99:0,21,252	0/1:9,4:13:99:105,0,255	0/1:5,4:9:99:117,0,153	1/0:6,7:13:99:213,0,177	0/1:5,2:7:99:51,0,159	0/0:10,0:10:99:0,30,255	0/0:9,0:9:99:0,27,255	0/1:4,1:5:99:21,0,129	1/0:2,10:12:99:255,0,36	1/0:2,3:5:99:93,0,57	0/1:12,7:19:99:195,0,255	0/1:7,5:12:99:144,0,216	0/1:6,4:10:99:114,0,186	0/0:7,0:7:99:0,21,252	0/0:14,0:14:99:0,42,255	0/0:3,0:3:88:0,9,108	0/0:1,0:1:66:0,3,36	1/1:0,8:8:99:255,24,0	0/1:4,1:5:99:21,0,129	0/0:2,0:2:79:0,6,72	1/1:0,4:4:94:144,12,0	0/0:1,0:1:66:0,3,36	1/1:0,1:1:66:36,3,0	0/0:1,0:1:66:0,3,36	1/0:1,4:5:99:129,0,21	1/0:2,5:7:99:159,0,51	1/0:1,2:3:99:63,0,27	1/0:4,4:8:99:120,0,120	0/0:1,0:1:66:0,3,36	1/0:1,2:3:99:63,0,27	1/0:1,2:3:99:63,0,27	1/1:0,1:1:66:36,3,0	1/0:1,4:5:99:129,0,21	0/0:9,0:9:99:0,27,255	0/1:3,2:5:99:57,0,93	1/1:0,5:5:96:180,15,0	0/0:1,0:1:66:0,3,36	0/0:2,0:2:79:0,6,72	0/1:3,2:5:99:57,0,93	0/0:3,0:3:88:0,9,108	1/1:0,2:2:79:72,6,0	1/0:2,5:7:99:159,0,51	0/0:2,0:2:79:0,6,72	1/1:0,2:2:79:72,6,0	./.:0,0:0:.:.	1/0:2,4:6:99:126,0,54	0/0:8,0:8:99:0,24,255	0/0:2,0:2:79:0,6,72	0/0:2,0:2:79:0,6,72	0/0:5,0:5:96:0,15,180	0/0:5,0:5:96:0,15,180	0/1:3,1:4:99:24,0,96	0/0:3,0:3:88:0,9,108	0/0:4,0:4:94:0,12,144	0/1:7,2:9:99:45,0,225	0/0:5,0:5:96:0,15,180	0/0:4,0:4:94:0,12,144	0/0:7,0:7:99:0,21,252	0/0:2,0:2:79:0,6,72	1/0:1,2:3:99:63,0,27	1/0:2,3:5:99:93,0,57	1/1:0,2:2:79:72,6,0	1/0:1,5:6:98:162,0,18	1/0:6,8:14:99:246,0,174	1/0:4,4:8:99:120,0,120	1/1:0,2:2:79:72,6,0	0/0:3,0:3:88:0,9,108	1/1:0,1:1:66:36,3,0	0/0:10,0:10:99:0,30,255	0/0:1,0:1:66:0,3,36	0/0:1,0:1:66:0,3,36	0/0:13,0:13:99:0,39,255	0/1:5,3:8:99:84,0,156	0/0:3,0:3:88:0,9,108	0/1:4,1:5:99:21,0,129	1/0:5,9:14:99:255,0,138	0/0:8,0:8:99:0,24,255	1/0:2,2:4:99:60,0,60	./.:0,0:0:.:.	1/0:3,4:7:99:123,0,87	1/0:2,5:7:99:159,0,51	1/0:3,9:12:99:255,0,72	0/0:7,0:7:99:0,21,252	0/1:5,2:7:99:51,0,159	0/1:3,1:4:99:24,0,96	0/0:2,0:2:79:0,6,72	0/1:6,4:10:99:114,0,186	./.:0,0:0:.:.	0/1:3,2:5:99:57,0,93	0/0:6,0:6:98:0,18,216	0/1:3,1:4:99:24,0,96	1/1:0,1:1:66:36,3,0	0/0:5,0:5:96:0,15,180	0/0:1,0:1:66:0,3,36	0/0:2,0:2:79:0,6,72	1/0:1,1:2:99:30,0,30	0/0:3,0:3:88:0,9,108	0/0:7,1:8:93:12,0,228	0/0:2,0:2:79:0,6,72	1/0:4,10:14:99:255,0,102	0/0:7,0:7:99:0,21,252	0/1:2,1:3:99:27,0,63	0/0:4,0:4:94:0,12,144	1/0:2,3:5:99:93,0,57	1/1:0,2:2:79:72,6,0	1/1:0,2:2:79:72,6,0	0/0:1,0:1:66:0,3,36	0/1:2,1:3:99:27,0,63	0/0:4,0:4:94:0,12,144	./.:0,0:0:.:.	./.:0,0:0:.:.	0/0:6,0:6:98:0,18,216	0/0:1,0:1:66:0,3,36	0/0:2,0:2:79:0,6,72	1/0:1,1:2:99:30,0,30	0/0:4,0:4:94:0,12,144	0/0:3,0:3:88:0,9,108	0/1:3,2:5:99:57,0,93	0/1:2,1:3:99:27,0,63	0/1:3,1:4:99:24,0,96	0/0:6,0:6:98:0,18,216	0/0:7,0:7:99:0,21,252	0/0:10,0:10:99:0,30,255	0/0:5,0:5:96:0,15,180	1/0:4,8:12:99:252,0,108	1/1:0,1:1:66:36,3,0	0/0:6,0:6:98:0,18,216	1/1:0,5:5:96:180,15,0	0/0:1,0:1:66:0,3,36	1/1:0,1:1:66:36,3,0	0/0:5,0:5:96:0,15,180	0/0:6,0:6:98:0,18,216	0/0:1,0:1:66:0,3,36	0/0:2,0:2:79:0,6,72	1/1:0,12:12:99:255,36,0	1/0:3,4:7:99:123,0,87	0/0:7,0:7:99:0,21,252	0/0:1,0:1:66:0,3,36	1/1:0,6:6:98:216,18,0	1/0:3,3:6:99:90,0,90	1/0:4,4:8:99:120,0,120	./.:0,0:0:.:.	0/1:4,3:7:99:87,0,123	1/1:0,6:6:98:216,18,0	1/1:0,3:3:88:108,9,0	0/0:6,0:6:98:0,18,216	1/0:1,1:2:99:30,0,30	1/0:3,5:8:99:156,0,84	1/1:0,4:4:94:144,12,0	1/0:6,6:12:99:180,0,180	0/0:13,0:13:99:0,39,255	1/0:6,8:14:99:246,0,174	1/0:3,7:10:99:222,0,78	1/0:1,3:4:99:96,0,24	0/0:5,0:5:96:0,15,180	1/0:5,9:14:99:255,0,138	0/0:13,0:13:99:0,39,255
1	1416332	S1_1416332	A	G	.	PASS	.	GT:AD:DP:GQ:PL	0/1:2,2:4:99:60,0,60	1/0:1,2:3:99:63,0,27	./.:0,0:0:.:.	1/0:1,4:5:99:129,0,21	0/0:2,0:2:79:0,6,72	0/0:4,0:4:94:0,12,144	0/0:4,0:4:94:0,12,144	./.:0,0:0:.:.	0/0:5,0:5:96:0,15,180	0/0:7,0:7:99:0,21,252	0/0:3,0:3:88:0,9,108	0/0:12,0:12:99:0,36,255	0/0:6,0:6:98:0,18,216	0/0:2,0:2:79:0,6,72	1/0:1,3:4:99:96,0,24	0/1:2,1:3:99:27,0,63	1/1:0,3:3:88:108,9,0	0/0:1,0:1:66:0,3,36	1/1:0,1:1:66:36,3,0	0/0:5,0:5:96:0,15,180	0/0:4,0:4:94:0,12,144	0/0:1,0:1:66:0,3,36	0/1:3,1:4:99:24,0,96	1/1:0,3:3:88:108,9,0	1/0:1,3:4:99:96,0,24	1/1:0,2:2:79:72,6,0	1/1:0,2:2:79:72,6,0	1/0:3,4:7:99:123,0,87	0/0:10,0:10:99:0,30,255	0/1:2,1:3:99:27,0,63	0/0:1,0:1:66:0,3,36	0/0:2,0:2:79:0,6,72	0/1:5,2:7:99:51,0,159	0/0:9,1:10:79:6,0,255	0/0:10,0:10:99:0,30,255	0/0:7,0:7:99:0,21,252	0/1:2,2:4:99:60,0,60	0/0:3,0:3:88:0,9,108	1/1:0,2:2:79:72,6,0	0/1:7,5:12:99:144,0,216	1/1:1,8:9:88:255,0,9	0/0:2,0:2:79:0,6,72	0/0:7,0:7:99:0,21,252	0/0:6,0:6:98:0,18,216	1/1:0,1:1:66:36,3,0	0/0:2,0:2:79:0,6,72	0/0:8,0:8:99:0,24,255	0/0:4,0:4:94:0,12,144	0/0:4,0:4:94:0,12,144	0/0:9,0:9:99:0,27,255	0/0:4,0:4:94:0,12,144	./.:0,0:0:.:.	0/0:7,0:7:99:0,21,252	1/0:3,4:7:99:123,0,87	0/1:2,1:3:99:27,0,63	1/0:4,7:11:99:219,0,111	0/0:2,0:2:79:0,6,72	0/0:2,0:2:79:0,6,72	0/0:2,0:2:79:0,6,72	0/0:6,0:6:98:0,18,216	0/0:1,0:1:66:0,3,36	0/0:2,0:2:79:0,6,72	0/0:2,0:2:79:0,6,72	0/1:2,2:4:99:60,0,60	0/0:7,0:7:99:0,21,252	1/1:0,13:13:99:255,39,0	0/0:1,0:1:66:0,3,36	0/0:4,0:4:94:0,12,144	1/1:0,3:3:88:108,9,0	1/1:0,2:2:79:72,6,0	0/0:7,1:8:93:12,0,228	0/1:3,2:5:99:57,0,93	0/0:1,0:1:66:0,3,36	0/0:4,0:4:94:0,12,144	0/1:1,1:2:99:30,0,30	0/1:4,1:5:99:21,0,129	0/0:1,0:1:66:0,3,36	0/0:2,0:2:79:0,6,72	0/1:4,4:8:99:120,0,120	0/1:2,2:4:99:60,0,60	0/0:7,0:7:99:0,21,252	0/1:3,2:5:99:57,0,93	1/0:3,4:7:99:123,0,87	1/0:1,3:4:99:96,0,24	1/0:1,2:3:99:63,0,27	0/0:5,0:5:96:0,15,180	0/0:1,0:1:66:0,3,36	0/0:10,0:10:99:0,30,255	1/1:0,11:11:99:255,33,0	0/0:5,0:5:96:0,15,180	0/0:3,0:3:88:0,9,108	0/1:4,4:8:99:120,0,120	1/1:0,1:1:66:36,3,0	0/0:1,0:1:66:0,3,36	0/0:3,0:3:88:0,9,108	1/1:0,2:2:79:72,6,0	0/0:12,0:12:99:0,36,255	1/0:2,5:7:99:159,0,51	0/0:5,0:5:96:0,15,180	0/0:2,0:2:79:0,6,72	0/1:2,1:3:99:27,0,63	0/1:4,2:6:99:54,0,126	1/0:3,5:8:99:156,0,84	0/1:6,2:8:99:48,0,192	1/1:0,4:4:94:144,12,0	1/1:0,1:1:66:36,3,0	1/0:4,7:11:99:219,0,111	1/1:0,4:4:94:144,12,0	0/0:13,0:13:99:0,39,255	0/0:7,0:7:99:0,21,252	0/1:9,4:13:99:105,0,255	0/1:5,4:9:99:117,0,153	1/0:6,7:13:99:213,0,177	0/1:5,2:7:99:51,0,159	0/0:10,0:10:99:0,30,255	0/0:9,0:9:99:0,27,255	0/1:4,1:5:99:21,0,129	1/0:2,10:12:99:255,0,36	1/0:2,3:5:99:93,0,57	0/1:12,7:19:99:195,0,255	0/1:7,5:12:99:144,0,216	0/1:6,4:10:99:114,0,186	0/0:7,0:7:99:0,21,252	0/0:14,0:14:99:0,42,255	0/0:3,0:3:88:0,9,108	0/0:1,0:1:66:0,3,36	0/1:4,4:8:99:120,0,120	0/1:4,1:5:99:21,0,129	0/0:2,0:2:79:0,6,72	1/1:0,4:4:94:144,12,0	0/0:1,0:1:66:0,3,36	1/1:0,1:1:66:36,3,0	0/0:1,0:1:66:0,3,36	1/0:1,4:5:99:129,0,21	1/0:2,5:7:99:159,0,51	1/0:1,2:3:99:63,0,27	0/1:4,4:8:99:120,0,120	0/0:1,0:1:66:0,3,36	1/0:1,2:3:99:63,0,27	1/0:1,2:3:99:63,0,27	1/1:0,1:1:66:36,3,0	1/0:1,4:5:99:129,0,21	0/0:9,0:9:99:0,27,255	0/1:3,2:5:99:57,0,93	0/1:3,2:5:99:57,0,93	0/0:1,0:1:66:0,3,36	0/0:2,0:2:79:0,6,72	0/1:3,2:5:99:57,0,93	0/0:3,0:3:88:0,9,108	1/1:0,2:2:79:72,6,0	1/0:2,5:7:99:159,0,51	0/0:2,0:2:79:0,6,72	1/1:0,2:2:79:72,6,0	./.:0,0:0:.:.	1/0:2,4:6:99:126,0,54	0/0:8,0:8:99:0,24,255	0/0:2,0:2:79:0,6,72	0/0:2,0:2:79:0,6,72	0/0:5,0:5:96:0,15,180	0/0:5,0:5:96:0,15,180	0/1:3,1:4:99:24,0,96	0/0:3,0:3:88:0,9,108	0/0:4,0:4:94:0,12,144	0/1:7,2:9:99:45,0,225	0/0:5,0:5:96:0,15,180	0/0:4,0:4:94:0,12,144	0/0:7,0:7:99:0,21,252	0/0:2,0:2:79:0,6,72	1/0:1,2:3:99:63,0,27	1/0:2,3:5:99:93,0,57	1/1:0,2:2:79:72,6,0	1/0:1,5:6:98:162,0,18	1/0:6,8:14:99:246,0,174	0/1:4,4:8:99:120,0,120	1/1:0,2:2:79:72,6,0	0/0:3,0:3:88:0,9,108	1/1:0,1:1:66:36,3,0	0/0:10,0:10:99:0,30,255	0/0:1,0:1:66:0,3,36	0/0:1,0:1:66:0,3,36	0/0:13,0:13:99:0,39,255	0/1:5,3:8:99:84,0,156	0/0:3,0:3:88:0,9,108	0/1:4,1:5:99:21,0,129	1/0:5,9:14:99:255,0,138	0/0:8,0:8:99:0,24,255	0/1:2,2:4:99:60,0,60	./.:0,0:0:.:.	1/0:3,4:7:99:123,0,87	1/0:2,5:7:99:159,0,51	1/0:3,9:12:99:255,0,72	0/0:7,0:7:99:0,21,252	0/1:5,2:7:99:51,0,159	0/0:4,0:4:94:0,12,144	0/0:2,0:2:79:0,6,72	0/1:6,4:10:99:114,0,186	./.:0,0:0:.:.	0/1:3,2:5:99:57,0,93	0/0:6,0:6:98:0,18,216	0/1:3,1:4:99:24,0,96	1/1:0,1:1:66:36,3,0	0/0:5,0:5:96:0,15,180	0/0:1,0:1:66:0,3,36	0/0:2,0:2:79:0,6,72	0/1:1,1:2:99:30,0,30	0/0:3,0:3:88:0,9,108	0/0:7,1:8:93:12,0,228	0/0:2,0:2:79:0,6,72	1/0:4,10:14:99:255,0,102	0/0:7,0:7:99:0,21,252	0/1:2,1:3:99:27,0,63	0/0:4,0:4:94:0,12,144	1/0:2,3:5:99:93,0,57	1/1:0,2:2:79:72,6,0	1/1:0,2:2:79:72,6,0	0/0:1,0:1:66:0,3,36	0/1:2,1:3:99:27,0,63	0/0:4,0:4:94:0,12,144	./.:0,0:0:.:.	./.:0,0:0:.:.	0/0:6,0:6:98:0,18,216	0/0:1,0:1:66:0,3,36	0/0:2,0:2:79:0,6,72	0/1:1,1:2:99:30,0,30	0/0:4,0:4:94:0,12,144	0/0:3,0:3:88:0,9,108	0/1:3,2:5:99:57,0,93	0/1:2,1:3:99:27,0,63	0/1:3,1:4:99:24,0,96	0/0:6,0:6:98:0,18,216	0/0:7,0:7:99:0,21,252	0/0:10,0:10:99:0,30,255	0/0:5,0:5:96:0,15,180	1/0:4,8:12:99:252,0,108	1/1:0,1:1:66:36,3,0	0/0:6,0:6:98:0,18,216	1/1:0,5:5:96:180,15,0	0/0:1,0:1:66:0,3,36	1/1:0,1:1:66:36,3,0	0/0:5,0:5:96:0,15,180	0/0:6,0:6:98:0,18,216	0/0:1,0:1:66:0,3,36	0/0:2,0:2:79:0,6,72	1/1:0,12:12:99:255,36,0	1/0:3,4:7:99:123,0,87	0/0:7,0:7:99:0,21,252	0/0:1,0:1:66:0,3,36	1/1:0,6:6:98:216,18,0	0/1:3,3:6:99:90,0,90	0/1:4,4:8:99:120,0,120	./.:0,0:0:.:.	0/1:4,3:7:99:87,0,123	1/1:0,6:6:98:216,18,0	1/1:0,3:3:88:108,9,0	0/0:6,0:6:98:0,18,216	0/1:1,1:2:99:30,0,30	1/0:3,5:8:99:156,0,84	1/1:0,4:4:94:144,12,0	0/1:6,6:12:99:180,0,180	0/0:13,0:13:99:0,39,255	1/0:6,8:14:99:246,0,174	1/0:3,7:10:99:222,0,78	1/0:1,3:4:99:96,0,24	0/0:5,0:5:96:0,15,180	1/0:5,9:14:99:255,0,138	0/0:13,0:13:99:0,39,255
1	1642505	S1_1642505	A	G	.	PASS	.	GT:AD:DP:GQ:PL	0/0:4,0:4:94:0,12,144	0/0:7,0:7:99:0,21,252	1/1:3,36:39:89:255,9,0	0/0:6,0:6:98:0,18,216	1/1:3,84:87:99:255,153,0	1/1:0,36:36:99:255,108,0	0/0:2,0:2:79:0,6,72	0/1:1,1:2:99:30,0,30	0/0:4,0:4:94:0,12,144	0/0:3,0:3:88:0,9,108	1/0:5,28:33:99:255,0,81	1/1:7,53:60:99:255,0,72	0/0:3,0:3:88:0,9,108	0/0:10,0:10:99:0,30,255	0/0:4,0:4:94:0,12,144	0/0:5,0:5:96:0,15,180	0/0:5,0:5:96:0,15,180	0/0:1,0:1:66:0,3,36	0/0:4,0:4:94:0,12,144	1/1:5,48:53:99:255,0,20	0/0:4,0:4:94:0,12,144	1/0:4,23:27:99:255,0,63	0/0:5,0:5:96:0,15,180	1/1:3,58:61:99:255,76,0	0/1:5,1:6:98:18,0,162	1/1:0,1:1:66:36,3,0	1/1:1,32:33:99:255,64,0	0/0:9,0:9:99:0,27,255	0/0:14,1:15:89:0,9,255	1/1:1,36:37:99:255,75,0	0/1:4,1:5:99:21,0,129	0/0:7,0:7:99:0,21,252	0/0:6,0:6:98:0,18,216	0/0:5,0:5:96:0,15,180	0/0:7,0:7:99:0,21,252	0/0:10,0:10:99:0,30,255	0/0:11,0:11:99:0,33,255	0/0:2,0:2:79:0,6,72	1/1:7,61:68:99:255,0,48	0/0:16,0:16:99:0,48,255	0/0:3,0:3:88:0,9,108	0/0:2,0:2:79:0,6,72	0/0:3,0:3:88:0,9,108	0/0:11,0:11:99:0,33,255	1/1:0,3:3:88:108,9,0	0/0:4,0:4:94:0,12,144	0/0:15,0:15:99:0,45,255	1/1:6,45:51:99:255,0,62	0/0:7,0:7:99:0,21,252	0/0:9,0:9:99:0,27,255	0/0:1,0:1:66:0,3,36	0/0:4,0:4:94:0,12,144	1/1:3,28:31:96:255,0,15	1/1:4,75:79:99:255,94,0	0/0:3,0:3:88:0,9,108	1/1:4,37:41:99:255,0,21	1/1:1,43:44:99:255,97,0	0/0:8,0:8:99:0,24,255	0/0:3,0:3:88:0,9,108	0/0:13,0:13:99:0,39,255	0/1:2,1:3:99:27,0,63	0/0:3,0:3:88:0,9,108	0/0:2,0:2:79:0,6,72	0/0:1,0:1:66:0,3,36	0/0:7,1:8:93:12,0,228	0/0:10,1:11:66:3,0,255	0/0:1,0:1:66:0,3,36	1/1:1,31:32:99:255,60,0	0/0:9,0:9:99:0,27,255	1/1:1,33:34:99:255,67,0	0/0:36,0:36:99:0,108,255	1/1:5,39:44:99:255,0,47	0/0:3,0:3:88:0,9,108	1/1:1,41:42:99:255,91,0	0/0:6,0:6:98:0,18,216	0/0:13,0:13:99:0,39,255	0/0:4,0:4:94:0,12,144	0/0:3,0:3:88:0,9,108	0/0:10,0:10:99:0,30,255	0/0:8,0:8:99:0,24,255	1/1:3,46:49:99:255,39,0	0/0:1,0:1:66:0,3,36	0/0:8,0:8:99:0,24,255	0/0:4,0:4:94:0,12,144	0/0:7,0:7:99:0,21,252	0/0:13,1:14:80:0,6,255	0/0:5,0:5:96:0,15,180	1/1:0,33:33:99:255,99,0	0/0:3,0:3:88:0,9,108	0/0:5,0:5:96:0,15,180	1/1:3,39:42:98:255,18,0	0/0:11,0:11:99:0,33,255	0/0:8,0:8:99:0,24,255	1/1:4,27:31:99:255,0,51	1/1:1,31:32:99:255,60,0	0/0:8,0:8:99:0,24,255	0/0:9,0:9:99:0,27,255	0/0:10,0:10:99:0,30,255	0/0:6,0:6:98:0,18,216	1/1:4,64:68:99:255,60,0	0/0:5,0:5:96:0,15,180	1/1:4,40:44:93:255,0,11	0/0:8,0:8:99:0,24,255	1/0:6,34:40:99:255,0,96	0/0:5,0:5:96:0,15,180	0/0:6,0:6:98:0,18,216	0/0:12,0:12:99:0,36,255	0/0:6,1:7:96:15,0,195	0/0:15,0:15:99:0,45,255	0/0:3,0:3:88:0,9,108	0/0:16,0:16:99:0,48,255	1/1:7,64:71:99:255,0,39	0/0:11,1:12:50:0,0,255	0/0:3,0:3:88:0,9,108	1/1:1,43:44:99:255,97,0	0/0:13,0:13:99:0,39,255	1/1:4,47:51:89:255,9,0	1/1:5,45:50:99:255,0,29	0/0:7,0:7:99:0,21,252	0/0:14,0:14:99:0,42,255	1/1:8,50:58:99:255,0,114	0/1:7,2:9:99:45,0,225	1/1:3,68:71:99:255,106,0	0/0:9,0:9:99:0,27,255	0/0:5,0:5:96:0,15,180	1/1:0,19:19:99:255,57,0	0/0:5,0:5:96:0,15,180	1/1:1,38:39:99:255,81,0	1/1:0,38:38:99:255,114,0	0/0:6,0:6:98:0,18,216	1/1:2,44:46:99:255,66,0	0/1:3,2:5:99:57,0,93	0/1:8,2:10:99:42,0,255	0/0:13,0:13:99:0,39,255	1/1:5,46:51:99:255,0,27	0/0:4,0:4:94:0,12,144	0/0:10,1:11:66:3,0,255	0/0:7,0:7:99:0,21,252	0/0:8,0:8:99:0,24,255	0/0:1,0:1:66:0,3,36	0/0:5,0:5:96:0,15,180	0/0:8,0:8:99:0,24,255	0/0:14,0:14:99:0,42,255	0/0:9,0:9:99:0,27,255	1/1:0,38:38:99:255,114,0	1/1:0,1:1:66:36,3,0	0/0:4,0:4:94:0,12,144	0/0:2,0:2:79:0,6,72	0/1:2,1:3:99:27,0,63	0/0:2,0:2:79:0,6,72	0/0:3,0:3:88:0,9,108	0/0:4,0:4:94:0,12,144	0/0:8,0:8:99:0,24,255	0/0:1,0:1:66:0,3,36	1/1:0,37:37:99:255,111,0	0/0:7,0:7:99:0,21,252	1/1:4,37:41:99:255,0,21	1/1:0,24:24:99:255,72,0	0/0:9,0:9:99:0,27,255	0/0:7,0:7:99:0,21,252	0/0:3,0:3:88:0,9,108	0/0:15,0:15:99:0,45,255	0/0:16,0:16:99:0,48,255	1/1:7,47:54:99:255,0,89	1/0:2,3:5:99:93,0,57	0/0:13,0:13:99:0,39,255	0/0:7,0:7:99:0,21,252	./.:0,0:0:.:.	0/0:11,0:11:99:0,33,255	0/0:8,0:8:99:0,24,255	0/0:3,0:3:88:0,9,108	0/0:1,0:1:66:0,3,36	1/0:9,39:48:99:255,0,180	0/0:6,0:6:98:0,18,216	0/0:5,0:5:96:0,15,180	0/0:6,0:6:98:0,18,216	0/0:2,0:2:79:0,6,72	1/0:6,34:40:99:255,0,96	1/1:2,36:38:99:255,43,0	0/0:1,0:1:66:0,3,36	1/1:6,57:63:99:255,0,26	1/1:5,50:55:96:255,0,14	0/0:5,0:5:96:0,15,180	0/0:2,0:2:79:0,6,72	0/0:10,0:10:99:0,30,255	0/0:8,0:8:99:0,24,255	0/0:3,0:3:88:0,9,108	0/1:3,1:4:99:24,0,96	0/0:7,0:7:99:0,21,252	1/0:6,33:39:99:255,0,99	0/0:1,0:1:66:0,3,36	0/0:5,0:5:96:0,15,180	1/1:1,43:44:99:255,97,0	1/1:1,43:44:99:255,97,0	1/1:0,38:38:99:255,114,0	0/0:2,0:2:79:0,6,72	1/1:5,43:48:99:255,0,35	0/0:12,0:12:99:0,36,255	1/1:2,42:44:99:255,60,0	0/0:8,0:8:99:0,24,255	0/0:3,0:3:88:0,9,108	0/0:7,0:7:99:0,21,252	0/0:3,0:3:88:0,9,108	0/0:2,0:2:79:0,6,72	1/1:3,23:26:99:255,0,29	0/0:2,0:2:79:0,6,72	1/1:1,41:42:99:255,91,0	0/0:2,0:2:79:0,6,72	0/0:9,0:9:99:0,27,255	0/0:8,0:8:99:0,24,255	0/0:12,0:12:99:0,36,255	0/0:4,0:4:94:0,12,144	1/1:4,41:45:88:255,0,9	0/0:6,0:6:98:0,18,216	0/0:7,0:7:99:0,21,252	0/0:3,0:3:88:0,9,108	0/0:2,0:2:79:0,6,72	1/1:4,55:59:99:255,34,0	1/1:2,17:19:96:255,0,15	1/1:3,51:54:99:255,54,0	0/0:4,0:4:94:0,12,144	0/1:3,1:4:99:24,0,96	1/1:1,38:39:99:255,81,0	0/1:7,2:9:99:45,0,225	0/0:10,1:11:66:3,0,255	0/0:1,0:1:66:0,3,36	0/0:5,0:5:96:0,15,180	0/1:5,2:7:99:51,0,159	0/0:8,0:8:99:0,24,255	0/1:5,1:6:98:18,0,162	1/1:1,52:53:99:255,124,0	1/1:8,84:92:93:255,0,11	0/0:9,0:9:99:0,27,255	0/0:11,1:12:50:0,0,255	1/1:0,1:1:66:36,3,0	0/0:5,0:5:96:0,15,180	1/1:4,69:73:99:255,76,0	1/1:5,51:56:93:255,0,12	0/0:3,0:3:88:0,9,108	0/0:3,0:3:88:0,9,108	1/1:2,33:35:99:255,33,0	1/1:0,29:29:99:255,87,0	0/0:6,0:6:98:0,18,216	0/0:4,0:4:94:0,12,144	1/1:7,41:48:99:255,0,108	1/1:3,39:42:98:255,18,0	0/0:5,0:5:96:0,15,180	1/0:6,30:36:99:255,0,108	1/1:2,19:21:88:255,0,8	0/0:11,0:11:99:0,33,255	0/0:2,0:2:79:0,6,72	1/1:4,29:33:99:255,0,45	0/0:6,0:6:98:0,18,216	0/0:9,0:9:99:0,27,255	0/0:12,0:12:99:0,36,255	0/0:12,1:13:67:0,4,255	0/0:15,0:15:99:0,45,255	0/0:13,0:13:99:0,39,255	0/0:8,0:8:99:0,24,255	1/1:4,51:55:99:255,22,0	1/1:3,60:63:99:255,81,0	0/0:11,0:11:99:0,33,255	0/0:5,0:5:96:0,15,180	0/0:7,0:7:99:0,21,252	0/0:14,2:16:99:24,0,255	0/0:2,0:2:79:0,6,72
1	1746014	S1_1746014	T	C	.	PASS	.	GT:AD:DP:GQ:PL	0/1:6,2:8:99:48,0,192	0/0:1,0:1:66:0,3,36	0/0:1,0:1:66:0,3,36	0/0:26,0:26:99:0,78,255	0/0:3,0:3:88:0,9,108	0/0:15,0:15:99:0,45,255	0/1:6,4:10:99:114,0,186	1/1:0,1:1:66:36,3,0	0/1:6,4:10:99:114,0,186	1/0:1,4:5:99:129,0,21	1/0:2,3:5:99:93,0,57	0/0:17,0:17:99:0,51,255	1/1:0,2:2:79:72,6,0	0/0:12,2:14:99:30,0,255	0/1:7,4:11:99:111,0,219	0/1:2,1:3:99:27,0,63	0/1:3,2:5:99:57,0,93	0/0:11,0:11:99:0,33,255	0/0:7,1:8:93:12,0,228	0/1:4,2:6:99:54,0,126	0/0:5,0:5:96:0,15,180	0/0:3,0:3:88:0,9,108	0/1:14,5:19:99:123,0,255	0/0:3,0:3:88:0,9,108	1/0:5,5:10:99:150,0,150	0/0:5,0:5:96:0,15,180	1/0:1,1:2:99:30,0,30	0/1:5,1:6:98:18,0,162	0/1:5,3:8:99:84,0,156	0/0:3,0:3:88:0,9,108	0/0:10,0:10:99:0,30,255	0/0:8,1:9:88:9,0,255	0/0:8,0:8:99:0,24,255	1/1:0,5:5:96:180,15,0	1/1:0,3:3:88:108,9,0	0/1:5,4:9:99:117,0,153	0/1:5,2:7:99:51,0,159	0/0:1,0:1:66:0,3,36	0/1:5,2:7:99:51,0,159	0/0:4,0:4:94:0,12,144	1/0:3,4:7:99:123,0,87	0/0:8,0:8:99:0,24,255	0/1:2,1:3:99:27,0,63	1/0:1,5:6:98:162,0,18	0/0:4,0:4:94:0,12,144	0/1:5,3:8:99:84,0,156	0/0:20,0:20:99:0,60,255	1/1:0,3:3:88:108,9,0	0/0:4,0:4:94:0,12,144	0/0:6,0:6:98:0,18,216	0/0:2,0:2:79:0,6,72	0/0:7,0:7:99:0,21,252	0/0:6,1:7:96:15,0,195	0/0:16,0:16:99:0,48,255	0/0:2,0:2:79:0,6,72	1/0:5,10:15:99:255,0,135	0/1:4,2:6:99:54,0,126	./.:0,0:0:.:.	0/0:3,0:3:88:0,9,108	1/0:4,4:8:99:120,0,120	0/1:3,2:5:99:57,0,93	0/1:4,3:7:99:87,0,123	0/0:3,0:3:88:0,9,108	0/1:6,2:8:99:48,0,192	./.:0,0:0:.:.	0/1:6,3:9:99:81,0,189	0/1:3,1:4:99:24,0,96	0/0:2,0:2:79:0,6,72	0/1:7,2:9:99:45,0,225	0/1:10,4:14:99:102,0,255	0/0:2,0:2:79:0,6,72	0/0:4,0:4:94:0,12,144	0/0:4,0:4:94:0,12,144	0/1:5,1:6:98:18,0,162	0/0:2,0:2:79:0,6,72	0/1:2,1:3:99:27,0,63	0/0:3,0:3:88:0,9,108	0/1:2,1:3:99:27,0,63	0/1:5,1:6:98:18,0,162	0/1:6,3:9:99:81,0,189	0/0:3,0:3:88:0,9,108	0/0:7,0:7:99:0,21,252	0/1:5,1:6:98:18,0,162	0/0:4,0:4:94:0,12,144	1/0:2,2:4:99:60,0,60	1/0:1,1:2:99:30,0,30	1/1:0,1:1:66:36,3,0	0/1:2,1:3:99:27,0,63	0/1:10,3:13:99:69,0,255	0/0:4,0:4:94:0,12,144	0/1:7,2:9:99:45,0,225	0/1:11,3:14:99:66,0,255	0/1:3,1:4:99:24,0,96	0/1:5,1:6:98:18,0,162	0/1:5,2:7:99:51,0,159	0/0:9,1:10:79:6,0,255	0/1:24,9:33:99:225,0,255	0/0:6,0:6:98:0,18,216	0/1:8,7:15:99:207,0,243	0/0:4,0:4:94:0,12,144	0/0:7,0:7:99:0,21,252	0/1:3,2:5:99:57,0,93	0/1:8,3:11:99:75,0,255	0/0:10,1:11:66:3,0,255	0/1:3,1:4:99:24,0,96	0/0:6,0:6:98:0,18,216	0/1:4,3:7:99:87,0,123	0/0:3,0:3:88:0,9,108	0/0:8,1:9:88:9,0,255	./.:0,0:0:.:.	0/1:7,3:10:99:78,0,222	0/0:9,1:10:79:6,0,255	1/0:3,3:6:99:90,0,90	0/1:6,2:8:99:48,0,192	0/0:2,0:2:79:0,6,72	1/0:5,7:12:99:216,0,144	1/0:2,6:8:99:192,0,48	0/0:12,2:14:99:30,0,255	0/1:4,3:7:99:87,0,123	0/1:18,7:25:99:177,0,255	0/0:9,1:10:79:6,0,255	0/1:10,3:13:99:69,0,255	1/1:0,6:6:98:216,18,0	1/0:3,3:6:99:90,0,90	./.:0,0:0:.:.	1/0:1,1:2:99:30,0,30	0/0:13,0:13:99:0,39,255	0/0:1,0:1:66:0,3,36	1/0:3,3:6:99:90,0,90	1/0:3,3:6:99:90,0,90	1/0:1,2:3:99:63,0,27	0/0:3,0:3:88:0,9,108	1/0:5,5:10:99:150,0,150	0/0:4,0:4:94:0,12,144	0/1:9,2:11:99:39,0,255	0/0:9,1:10:79:6,0,255	0/1:15,3:18:99:53,0,255	0/1:3,2:5:99:57,0,93	0/1:4,3:7:99:87,0,123	0/1:3,2:5:99:57,0,93	1/0:1,1:2:99:30,0,30	0/0:24,1:25:99:0,39,255	1/0:2,2:4:99:60,0,60	0/0:21,1:22:99:0,30,255	0/0:5,0:5:96:0,15,180	1/1:0,3:3:88:108,9,0	./.:0,0:0:.:.	0/0:6,0:6:98:0,18,216	./.:0,0:0:.:.	1/1:0,3:3:88:108,9,0	0/0:5,0:5:96:0,15,180	0/1:3,1:4:99:24,0,96	0/0:7,0:7:99:0,21,252	0/1:12,4:16:99:96,0,255	0/0:5,0:5:96:0,15,180	0/1:9,3:12:99:72,0,255	1/0:4,4:8:99:120,0,120	./.:0,0:0:.:.	0/1:5,2:7:99:51,0,159	0/0:3,0:3:88:0,9,108	0/0:7,0:7:99:0,21,252	0/1:8,3:11:99:75,0,255	0/0:5,0:5:96:0,15,180	0/1:7,4:11:99:111,0,219	0/1:6,5:11:99:147,0,183	0/0:4,0:4:94:0,12,144	0/0:2,0:2:79:0,6,72	0/1:6,3:9:99:81,0,189	0/0:6,0:6:98:0,18,216	0/0:4,0:4:94:0,12,144	0/1:3,2:5:99:57,0,93	0/1:10,4:14:99:102,0,255	0/0:6,0:6:98:0,18,216	1/0:2,2:4:99:60,0,60	0/1:7,3:10:99:78,0,222	0/0:4,0:4:94:0,12,144	1/0:1,1:2:99:30,0,30	1/1:0,2:2:79:72,6,0	0/1:4,1:5:99:21,0,129	0/0:1,0:1:66:0,3,36	0/1:9,2:11:99:39,0,255	0/1:13,5:18:99:126,0,255	0/1:6,2:8:99:48,0,192	0/1:4,1:5:99:21,0,129	1/0:3,3:6:99:90,0,90	0/0:4,0:4:94:0,12,144	1/0:1,1:2:99:30,0,30	1/0:2,2:4:99:60,0,60	0/1:5,1:6:98:18,0,162	1/0:2,3:5:99:93,0,57	0/1:2,1:3:99:27,0,63	1/0:1,1:2:99:30,0,30	0/1:4,1:5:99:21,0,129	0/0:6,0:6:98:0,18,216	1/0:4,6:10:99:186,0,114	0/1:4,1:5:99:21,0,129	0/1:4,1:5:99:21,0,129	0/0:7,1:8:93:12,0,228	0/1:3,2:5:99:57,0,93	0/0:11,1:12:50:0,0,255	0/0:7,1:8:93:12,0,228	1/1:0,1:1:66:36,3,0	0/0:5,0:5:96:0,15,180	0/0:3,0:3:88:0,9,108	0/0:2,0:2:79:0,6,72	1/0:1,2:3:99:63,0,27	0/1:2,1:3:99:27,0,63	1/0:1,3:4:99:96,0,24	1/0:3,5:8:99:156,0,84	0/0:4,0:4:94:0,12,144	0/0:9,0:9:99:0,27,255	1/0:3,6:9:99:189,0,81	0/0:9,1:10:79:6,0,255	0/0:12,0:12:99:0,36,255	0/1:4,1:5:99:21,0,129	0/1:7,3:10:99:78,0,222	0/0:5,0:5:96:0,15,180	0/0:3,0:3:88:0,9,108	1/0:5,5:10:99:150,0,150	0/0:7,1:8:93:12,0,228	0/0:4,0:4:94:0,12,144	0/0:8,1:9:88:9,0,255	0/0:11,0:11:99:0,33,255	0/1:3,1:4:99:24,0,96	0/0:6,0:6:98:0,18,216	1/0:2,4:6:99:126,0,54	1/0:1,3:4:99:96,0,24	0/0:18,2:20:93:12,0,255	0/0:6,1:7:96:15,0,195	0/1:4,2:6:99:54,0,126	1/0:2,2:4:99:60,0,60	0/1:8,4:12:99:108,0,252	0/0:2,0:2:79:0,6,72	0/0:9,0:9:99:0,27,255	0/0:1,0:1:66:0,3,36	1/1:0,1:1:66:36,3,0	0/1:6,3:9:99:81,0,189	0/0:1,0:1:66:0,3,36	1/0:1,1:2:99:30,0,30	0/1:5,4:9:99:117,0,153	1/0:2,5:7:99:159,0,51	0/1:4,2:6:99:54,0,126	0/0:2,0:2:79:0,6,72	0/1:5,2:7:99:51,0,159	0/1:19,7:26:99:174,0,255	0/1:3,1:4:99:24,0,96	./.:0,0:0:.:.	0/0:7,1:8:93:12,0,228	1/1:0,1:1:66:36,3,0	1/0:4,4:8:99:120,0,120	0/0:4,0:4:94:0,12,144	0/1:9,2:11:99:39,0,255	0/0:3,0:3:88:0,9,108	./.:0,0:0:.:.	0/1:21,5:26:99:101,0,255	0/1:9,4:13:99:105,0,255	0/0:3,0:3:88:0,9,108	0/0:1,0:1:66:0,3,36	1/1:0,3:3:88:108,9,0	0/0:6,1:7:96:15,0,195	0/1:7,3:10:99:78,0,222	0/1:4,2:6:99:54,0,126	0/1:6,3:9:99:81,0,189	0/1:13,3:16:99:60,0,255	1/0:3,5:8:99:156,0,84	0/1:5,4:9:99:117,0,153
1	1746037	S1_1746037	G	A	.	PASS	.	GT:AD:DP:GQ:PL	0/1:6,2:8:99:48,0,192	0/0:1,0:1:66:0,3,36	0/0:1,0:1:66:0,3,36	1/0:10,16:26:99:255,0,255	0/0:3,0:3:88:0,9,108	1/0:5,10:15:99:255,0,135	0/1:8,2:10:99:42,0,255	0/0:1,0:1:66:0,3,36	0/0:9,1:10:79:6,0,255	0/1:4,1:5:99:21,0,129	0/0:5,0:5:96:0,15,180	1/1:2,15:17:99:255,0,21	0/0:2,0:2:79:0,6,72	0/0:14,0:14:99:0,42,255	0/1:9,2:11:99:39,0,255	0/1:2,1:3:99:27,0,63	0/1:4,1:5:99:21,0,129	0/0:11,0:11:99:0,33,255	0/0:8,0:8:99:0,24,255	0/1:4,2:6:99:54,0,126	1/0:2,3:5:99:93,0,57	1/1:0,3:3:88:108,9,0	0/0:18,1:19:99:0,21,255	0/1:2,1:3:99:27,0,63	0/0:10,0:10:99:0,30,255	0/1:4,1:5:99:21,0,129	0/0:2,0:2:79:0,6,72	0/0:6,0:6:98:0,18,216	0/0:7,1:8:93:12,0,228	0/0:3,0:3:88:0,9,108	1/0:5,5:10:99:150,0,150	0/0:8,1:9:88:9,0,255	0/0:7,1:8:93:12,0,228	0/0:5,0:5:96:0,15,180	0/0:3,0:3:88:0,9,108	0/0:9,0:9:99:0,27,255	0/0:7,0:7:99:0,21,252	0/0:1,0:1:66:0,3,36	1/0:2,5:7:99:159,0,51	0/0:4,0:4:94:0,12,144	0/1:5,2:7:99:51,0,159	0/0:8,0:8:99:0,24,255	1/0:1,2:3:99:63,0,27	0/0:6,0:6:98:0,18,216	0/0:4,0:4:94:0,12,144	0/0:7,1:8:93:12,0,228	0/0:20,0:20:99:0,60,255	0/0:3,0:3:88:0,9,108	0/1:3,1:4:99:24,0,96	0/1:5,1:6:98:18,0,162	0/0:2,0:2:79:0,6,72	0/0:7,0:7:99:0,21,252	0/0:7,0:7:99:0,21,252	0/0:16,0:16:99:0,48,255	0/0:2,0:2:79:0,6,72	0/0:15,0:15:99:0,45,255	0/0:6,0:6:98:0,18,216	./.:0,0:0:.:.	0/0:3,0:3:88:0,9,108	0/0:8,0:8:99:0,24,255	0/0:5,0:5:96:0,15,180	0/0:6,1:7:96:15,0,195	0/0:3,0:3:88:0,9,108	0/0:8,0:8:99:0,24,255	./.:0,0:0:.:.	0/0:9,0:9:99:0,27,255	0/1:3,1:4:99:24,0,96	1/0:1,1:2:99:30,0,30	0/1:6,3:9:99:81,0,189	0/0:13,1:14:80:0,6,255	0/0:2,0:2:79:0,6,72	0/0:4,0:4:94:0,12,144	1/0:2,2:4:99:60,0,60	0/0:6,0:6:98:0,18,216	0/0:2,0:2:79:0,6,72	1/0:1,2:3:99:63,0,27	1/1:0,3:3:88:108,9,0	0/0:3,0:3:88:0,9,108	0/0:6,0:6:98:0,18,216	0/0:9,0:9:99:0,27,255	1/0:1,2:3:99:63,0,27	0/0:7,0:7:99:0,21,252	1/0:3,3:6:99:90,0,90	1/0:2,2:4:99:60,0,60	0/0:4,0:4:94:0,12,144	0/0:2,0:2:79:0,6,72	0/0:1,0:1:66:0,3,36	0/0:3,0:3:88:0,9,108	0/0:12,1:13:67:0,4,255	1/0:2,2:4:99:60,0,60	0/1:7,2:9:99:45,0,225	0/0:13,1:14:80:0,6,255	0/1:3,1:4:99:24,0,96	0/0:6,0:6:98:0,18,216	0/0:6,1:7:96:15,0,195	0/0:9,1:10:79:6,0,255	0/0:29,4:33:99:45,0,255	1/0:2,4:6:99:126,0,54	0/0:14,1:15:89:0,9,255	1/0:2,2:4:99:60,0,60	0/0:7,0:7:99:0,21,252	0/0:5,0:5:96:0,15,180	0/1:8,3:11:99:75,0,255	0/0:10,1:11:66:3,0,255	0/0:4,0:4:94:0,12,144	0/1:4,2:6:99:54,0,126	0/1:5,2:7:99:51,0,159	0/1:2,1:3:99:27,0,63	0/1:6,3:9:99:81,0,189	./.:0,0:0:.:.	0/1:8,2:10:99:42,0,255	0/0:10,0:10:99:0,30,255	0/1:5,1:6:98:18,0,162	0/1:6,2:8:99:48,0,192	1/1:0,2:2:79:72,6,0	0/0:11,1:12:50:0,0,255	0/0:7,1:8:93:12,0,228	0/0:12,2:14:99:30,0,255	0/0:7,0:7:99:0,21,252	0/0:23,2:25:67:0,3,255	0/1:8,2:10:99:42,0,255	0/1:8,5:13:99:141,0,249	0/0:6,0:6:98:0,18,216	0/1:4,2:6:99:54,0,126	./.:0,0:0:.:.	1/0:1,1:2:99:30,0,30	1/1:1,12:13:67:255,4,0	1/1:0,1:1:66:36,3,0	0/1:4,2:6:99:54,0,126	0/1:4,2:6:99:54,0,126	0/1:2,1:3:99:27,0,63	0/0:3,0:3:88:0,9,108	0/0:10,0:10:99:0,30,255	0/1:3,1:4:99:24,0,96	0/0:10,1:11:66:3,0,255	0/1:8,2:10:99:42,0,255	0/0:18,0:18:99:0,54,255	0/1:4,1:5:99:21,0,129	0/1:5,2:7:99:51,0,159	0/1:4,1:5:99:21,0,129	1/0:1,1:2:99:30,0,30	1/0:8,17:25:99:255,0,213	0/1:3,1:4:99:24,0,96	0/0:19,3:22:99:42,0,255	0/0:5,0:5:96:0,15,180	0/0:3,0:3:88:0,9,108	./.:0,0:0:.:.	0/0:6,0:6:98:0,18,216	./.:0,0:0:.:.	0/0:3,0:3:88:0,9,108	0/1:3,2:5:99:57,0,93	1/0:2,2:4:99:60,0,60	0/0:7,0:7:99:0,21,252	1/0:8,8:16:99:240,0,240	0/1:3,2:5:99:57,0,93	0/1:9,3:12:99:72,0,255	0/0:8,0:8:99:0,24,255	./.:0,0:0:.:.	1/0:2,5:7:99:159,0,51	0/1:2,1:3:99:27,0,63	0/0:6,1:7:96:15,0,195	0/0:10,1:11:66:3,0,255	0/0:5,0:5:96:0,15,180	0/0:10,1:11:66:3,0,255	0/0:10,1:11:66:3,0,255	1/0:2,2:4:99:60,0,60	1/1:0,2:2:79:72,6,0	0/1:6,3:9:99:81,0,189	0/0:6,0:6:98:0,18,216	1/0:1,3:4:99:96,0,24	0/0:5,0:5:96:0,15,180	0/0:14,0:14:99:0,42,255	0/0:6,0:6:98:0,18,216	0/1:3,1:4:99:24,0,96	0/0:9,1:10:79:6,0,255	0/1:3,1:4:99:24,0,96	1/0:1,1:2:99:30,0,30	0/0:2,0:2:79:0,6,72	0/0:5,0:5:96:0,15,180	0/0:1,0:1:66:0,3,36	1/0:4,7:11:99:219,0,111	0/0:18,0:18:99:0,54,255	0/1:6,2:8:99:48,0,192	0/0:5,0:5:96:0,15,180	0/0:6,0:6:98:0,18,216	0/0:4,0:4:94:0,12,144	0/0:2,0:2:79:0,6,72	0/0:4,0:4:94:0,12,144	0/1:5,1:6:98:18,0,162	0/0:5,0:5:96:0,15,180	0/0:3,0:3:88:0,9,108	0/0:2,0:2:79:0,6,72	0/1:4,1:5:99:21,0,129	1/0:3,3:6:99:90,0,90	0/0:9,1:10:79:6,0,255	0/1:4,1:5:99:21,0,129	0/0:5,0:5:96:0,15,180	0/0:7,1:8:93:12,0,228	0/1:4,1:5:99:21,0,129	1/0:3,9:12:99:255,0,72	0/0:8,0:8:99:0,24,255	0/0:1,0:1:66:0,3,36	1/1:0,5:5:96:180,15,0	1/1:0,3:3:88:108,9,0	1/0:1,1:2:99:30,0,30	0/0:3,0:3:88:0,9,108	0/1:2,1:3:99:27,0,63	0/0:4,0:4:94:0,12,144	0/0:7,1:8:93:12,0,228	0/0:4,0:4:94:0,12,144	0/1:7,2:9:99:45,0,225	0/0:9,0:9:99:0,27,255	0/0:9,1:10:79:6,0,255	0/1:10,2:12:99:36,0,255	0/0:5,0:5:96:0,15,180	0/0:9,1:10:79:6,0,255	0/1:4,1:5:99:21,0,129	1/0:1,2:3:99:63,0,27	0/0:9,1:10:79:6,0,255	0/1:5,3:8:99:84,0,156	1/0:2,2:4:99:60,0,60	0/1:7,2:9:99:45,0,225	0/0:11,0:11:99:0,33,255	1/0:2,2:4:99:60,0,60	0/1:4,2:6:99:54,0,126	0/0:6,0:6:98:0,18,216	0/1:3,1:4:99:24,0,96	0/0:19,1:20:99:0,24,255	0/0:7,0:7:99:0,21,252	0/0:6,0:6:98:0,18,216	0/0:4,0:4:94:0,12,144	0/0:11,1:12:50:0,0,255	1/0:1,1:2:99:30,0,30	0/0:9,0:9:99:0,27,255	1/1:0,1:1:66:36,3,0	0/0:1,0:1:66:0,3,36	0/0:8,1:9:88:9,0,255	0/0:1,0:1:66:0,3,36	0/0:2,0:2:79:0,6,72	1/0:4,5:9:99:153,0,117	0/1:5,2:7:99:51,0,159	1/0:2,4:6:99:126,0,54	1/0:1,1:2:99:30,0,30	0/0:6,1:7:96:15,0,195	0/0:26,0:26:99:0,78,255	0/0:4,0:4:94:0,12,144	./.:0,0:0:.:.	0/0:7,1:8:93:12,0,228	0/0:1,0:1:66:0,3,36	0/0:8,0:8:99:0,24,255	0/0:4,0:4:94:0,12,144	0/0:11,0:11:99:0,33,255	0/0:3,0:3:88:0,9,108	./.:0,0:0:.:.	0/0:24,2:26:80:0,6,255	0/1:11,2:13:99:33,0,255	1/1:0,3:3:88:108,9,0	1/1:0,1:1:66:36,3,0	0/0:3,0:3:88:0,9,108	0/0:7,0:7:99:0,21,252	0/0:9,1:10:79:6,0,255	0/1:5,1:6:98:18,0,162	0/0:9,0:9:99:0,27,255	1/0:5,11:16:99:255,0,132	0/0:7,1:8:93:12,0,228	0/0:8,1:9:88:9,0,255
1	1746045	S1_1746045	T	G	.	PASS	.	GT:AD:DP:GQ:PL	0/1:5,3:8:99:84,0,156	0/0:1,0:1:66:0,3,36	0/0:1,0:1:66:0,3,36	1/0:8,18:26:99:255,0,210	0/0:3,0:3:88:0,9,108	1/0:4,11:15:99:255,0,99	0/1:8,2:10:99:42,0,255	0/0:1,0:1:66:0,3,36	0/0:9,1:10:79:6,0,255	0/1:4,1:5:99:21,0,129	0/0:5,0:5:96:0,15,180	1/1:2,15:17:99:255,0,21	0/0:2,0:2:79:0,6,72	0/0:14,0:14:99:0,42,255	0/1:8,3:11:99:75,0,255	0/1:2,1:3:99:27,0,63	0/1:4,1:5:99:21,0,129	0/0:11,0:11:99:0,33,255	0/0:7,1:8:93:12,0,228	0/1:4,2:6:99:54,0,126	1/0:2,3:5:99:93,0,57	1/1:0,3:3:88:108,9,0	0/1:16,3:19:99:51,0,255	0/1:2,1:3:99:27,0,63	0/0:10,0:10:99:0,30,255	0/1:4,1:5:99:21,0,129	0/0:2,0:2:79:0,6,72	0/0:6,0:6:98:0,18,216	0/0:7,1:8:93:12,0,228	0/0:3,0:3:88:0,9,108	1/0:4,6:10:99:186,0,114	0/0:8,1:9:88:9,0,255	0/1:6,2:8:99:48,0,192	0/0:5,0:5:96:0,15,180	0/0:3,0:3:88:0,9,108	0/0:9,0:9:99:0,27,255	0/0:7,0:7:99:0,21,252	0/0:1,0:1:66:0,3,36	1/0:2,5:7:99:159,0,51	0/0:4,0:4:94:0,12,144	0/1:5,2:7:99:51,0,159	0/0:8,0:8:99:0,24,255	1/0:1,2:3:99:63,0,27	0/1:5,1:6:98:18,0,162	0/0:4,0:4:94:0,12,144	0/0:7,1:8:93:12,0,228	0/0:20,0:20:99:0,60,255	0/0:3,0:3:88:0,9,108	0/1:3,1:4:99:24,0,96	0/1:5,1:6:98:18,0,162	0/0:2,0:2:79:0,6,72	1/0:3,4:7:99:123,0,87	0/0:7,0:7:99:0,21,252	0/0:16,0:16:99:0,48,255	0/0:2,0:2:79:0,6,72	0/0:15,0:15:99:0,45,255	0/0:6,0:6:98:0,18,216	./.:0,0:0:.:.	0/0:3,0:3:88:0,9,108	0/0:8,0:8:99:0,24,255	0/0:5,0:5:96:0,15,180	0/0:6,1:7:96:15,0,195	0/1:2,1:3:99:27,0,63	0/0:8,0:8:99:0,24,255	./.:0,0:0:.:.	0/1:7,2:9:99:45,0,225	0/1:3,1:4:99:24,0,96	1/0:1,1:2:99:30,0,30	0/1:5,4:9:99:117,0,153	0/0:13,1:14:80:0,6,255	0/0:2,0:2:79:0,6,72	0/0:4,0:4:94:0,12,144	1/0:1,3:4:99:96,0,24	0/0:6,0:6:98:0,18,216	0/0:2,0:2:79:0,6,72	1/0:1,2:3:99:63,0,27	1/1:0,3:3:88:108,9,0	0/1:2,1:3:99:27,0,63	0/0:6,0:6:98:0,18,216	0/0:9,0:9:99:0,27,255	1/0:1,2:3:99:63,0,27	0/0:7,0:7:99:0,21,252	1/0:3,3:6:99:90,0,90	1/0:2,2:4:99:60,0,60	0/0:4,0:4:94:0,12,144	0/0:2,0:2:79:0,6,72	0/0:1,0:1:66:0,3,36	0/0:3,0:3:88:0,9,108	0/0:12,1:13:67:0,4,255	1/0:2,2:4:99:60,0,60	0/1:7,2:9:99:45,0,225	0/0:13,1:14:80:0,6,255	0/1:3,1:4:99:24,0,96	0/0:6,0:6:98:0,18,216	0/0:6,1:7:96:15,0,195	0/1:6,4:10:99:114,0,186	0/1:28,5:33:99:81,0,255	1/0:2,4:6:99:126,0,54	0/0:14,1:15:89:0,9,255	1/0:2,2:4:99:60,0,60	0/0:7,0:7:99:0,21,252	0/1:4,1:5:99:21,0,129	0/1:8,3:11:99:75,0,255	0/0:10,1:11:66:3,0,255	0/0:4,0:4:94:0,12,144	0/1:4,2:6:99:54,0,126	0/1:5,2:7:99:51,0,159	0/1:2,1:3:99:27,0,63	0/1:6,3:9:99:81,0,189	./.:0,0:0:.:.	0/1:7,3:10:99:78,0,222	0/0:10,0:10:99:0,30,255	0/1:5,1:6:98:18,0,162	0/1:5,3:8:99:84,0,156	1/1:0,2:2:79:72,6,0	0/1:9,3:12:99:72,0,255	0/0:7,1:8:93:12,0,228	0/0:12,2:14:99:30,0,255	0/0:7,0:7:99:0,21,252	0/0:23,2:25:67:0,3,255	0/1:8,2:10:99:42,0,255	0/1:8,5:13:99:141,0,249	0/0:6,0:6:98:0,18,216	1/0:3,3:6:99:90,0,90	./.:0,0:0:.:.	1/0:1,1:2:99:30,0,30	1/1:1,12:13:67:255,4,0	1/1:0,1:1:66:36,3,0	0/1:4,2:6:99:54,0,126	0/1:4,2:6:99:54,0,126	0/1:2,1:3:99:27,0,63	0/0:3,0:3:88:0,9,108	0/1:7,3:10:99:78,0,222	1/0:2,2:4:99:60,0,60	0/1:9,2:11:99:39,0,255	0/1:8,2:10:99:42,0,255	0/0:17,1:18:98:0,18,255	0/1:4,1:5:99:21,0,129	0/1:5,2:7:99:51,0,159	0/1:4,1:5:99:21,0,129	1/0:1,1:2:99:30,0,30	1/0:6,19:25:99:255,0,141	0/1:3,1:4:99:24,0,96	0/1:18,4:22:99:78,0,255	0/0:5,0:5:96:0,15,180	0/0:3,0:3:88:0,9,108	./.:0,0:0:.:.	0/1:5,1:6:98:18,0,162	./.:0,0:0:.:.	0/0:3,0:3:88:0,9,108	0/1:3,2:5:99:57,0,93	1/0:1,3:4:99:96,0,24	0/0:7,0:7:99:0,21,252	1/0:8,8:16:99:240,0,240	0/1:3,2:5:99:57,0,93	0/1:9,3:12:99:72,0,255	0/0:8,0:8:99:0,24,255	./.:0,0:0:.:.	1/0:2,5:7:99:159,0,51	0/1:2,1:3:99:27,0,63	0/0:6,1:7:96:15,0,195	0/0:10,1:11:66:3,0,255	0/0:5,0:5:96:0,15,180	0/1:9,2:11:99:39,0,255	0/0:10,1:11:66:3,0,255	1/0:2,2:4:99:60,0,60	1/1:0,2:2:79:72,6,0	0/1:6,3:9:99:81,0,189	0/0:6,0:6:98:0,18,216	1/0:1,3:4:99:96,0,24	0/1:4,1:5:99:21,0,129	0/0:14,0:14:99:0,42,255	0/0:6,0:6:98:0,18,216	0/1:3,1:4:99:24,0,96	0/0:9,1:10:79:6,0,255	0/1:3,1:4:99:24,0,96	1/0:1,1:2:99:30,0,30	0/0:2,0:2:79:0,6,72	0/0:5,0:5:96:0,15,180	0/0:1,0:1:66:0,3,36	1/0:4,7:11:99:219,0,111	0/0:17,1:18:98:0,18,255	0/1:5,3:8:99:84,0,156	0/1:4,1:5:99:21,0,129	0/0:6,0:6:98:0,18,216	0/0:4,0:4:94:0,12,144	0/0:2,0:2:79:0,6,72	0/0:4,0:4:94:0,12,144	0/1:5,1:6:98:18,0,162	0/0:5,0:5:96:0,15,180	0/0:3,0:3:88:0,9,108	0/0:2,0:2:79:0,6,72	0/1:4,1:5:99:21,0,129	1/0:3,3:6:99:90,0,90	0/0:9,1:10:79:6,0,255	1/0:2,3:5:99:93,0,57	0/0:5,0:5:96:0,15,180	0/0:7,1:8:93:12,0,228	0/1:4,1:5:99:21,0,129	1/0:3,9:12:99:255,0,72	0/0:8,0:8:99:0,24,255	0/0:1,0:1:66:0,3,36	1/1:0,5:5:96:180,15,0	1/1:0,3:3:88:108,9,0	1/0:1,1:2:99:30,0,30	0/0:3,0:3:88:0,9,108	0/1:2,1:3:99:27,0,63	0/0:4,0:4:94:0,12,144	0/0:7,1:8:93:12,0,228	0/0:4,0:4:94:0,12,144	0/1:6,3:9:99:81,0,189	0/0:9,0:9:99:0,27,255	0/0:9,1:10:79:6,0,255	0/1:10,2:12:99:36,0,255	0/0:5,0:5:96:0,15,180	0/1:8,2:10:99:42,0,255	0/1:4,1:5:99:21,0,129	1/0:1,2:3:99:63,0,27	0/0:9,1:10:79:6,0,255	0/1:5,3:8:99:84,0,156	1/0:2,2:4:99:60,0,60	0/1:7,2:9:99:45,0,225	0/0:11,0:11:99:0,33,255	1/0:1,3:4:99:96,0,24	0/1:4,2:6:99:54,0,126	0/0:6,0:6:98:0,18,216	0/1:3,1:4:99:24,0,96	0/0:19,1:20:99:0,24,255	0/0:6,1:7:96:15,0,195	0/1:5,1:6:98:18,0,162	0/0:4,0:4:94:0,12,144	0/0:11,1:12:50:0,0,255	1/1:0,2:2:79:72,6,0	0/0:9,0:9:99:0,27,255	1/1:0,1:1:66:36,3,0	0/0:1,0:1:66:0,3,36	0/0:8,1:9:88:9,0,255	0/0:1,0:1:66:0,3,36	0/0:2,0:2:79:0,6,72	1/0:4,5:9:99:153,0,117	0/1:5,2:7:99:51,0,159	1/0:2,4:6:99:126,0,54	1/0:1,1:2:99:30,0,30	0/1:5,2:7:99:51,0,159	0/0:26,0:26:99:0,78,255	0/0:4,0:4:94:0,12,144	./.:0,0:0:.:.	0/0:7,1:8:93:12,0,228	0/0:1,0:1:66:0,3,36	0/0:8,0:8:99:0,24,255	0/0:4,0:4:94:0,12,144	0/0:11,0:11:99:0,33,255	0/0:3,0:3:88:0,9,108	./.:0,0:0:.:.	0/0:23,3:26:99:29,0,255	0/1:11,2:13:99:33,0,255	1/1:0,3:3:88:108,9,0	1/1:0,1:1:66:36,3,0	0/0:3,0:3:88:0,9,108	0/0:7,0:7:99:0,21,252	0/0:9,1:10:79:6,0,255	0/1:5,1:6:98:18,0,162	0/0:9,0:9:99:0,27,255	1/0:5,11:16:99:255,0,132	0/0:7,1:8:93:12,0,228	0/1:7,2:9:99:45,0,225
1	1746065	S1_1746065	G	A	.	PASS	.	GT:AD:DP:GQ:PL	0/1:5,3:8:99:84,0,156	0/0:1,0:1:66:0,3,36	0/0:1,0:1:66:0,3,36	1/0:8,18:26:99:255,0,210	0/0:3,0:3:88:0,9,108	1/0:4,11:15:99:255,0,99	0/1:8,2:10:99:42,0,255	0/0:1,0:1:66:0,3,36	0/0:9,1:10:79:6,0,255	0/1:4,1:5:99:21,0,129	0/0:5,0:5:96:0,15,180	1/1:2,15:17:99:255,0,21	0/0:2,0:2:79:0,6,72	0/0:14,0:14:99:0,42,255	0/1:8,3:11:99:75,0,255	0/1:2,1:3:99:27,0,63	0/1:4,1:5:99:21,0,129	0/0:11,0:11:99:0,33,255	0/0:7,1:8:93:12,0,228	0/1:4,2:6:99:54,0,126	1/0:2,3:5:99:93,0,57	1/1:0,3:3:88:108,9,0	0/1:16,3:19:99:51,0,255	0/1:2,1:3:99:27,0,63	0/0:10,0:10:99:0,30,255	0/1:4,1:5:99:21,0,129	0/0:2,0:2:79:0,6,72	0/0:6,0:6:98:0,18,216	0/0:7,1:8:93:12,0,228	0/0:3,0:3:88:0,9,108	1/0:4,6:10:99:186,0,114	0/0:8,1:9:88:9,0,255	0/1:6,2:8:99:48,0,192	0/0:5,0:5:96:0,15,180	0/0:3,0:3:88:0,9,108	0/0:9,0:9:99:0,27,255	0/0:7,0:7:99:0,21,252	0/0:1,0:1:66:0,3,36	1/0:2,5:7:99:159,0,51	0/0:4,0:4:94:0,12,144	0/1:5,2:7:99:51,0,159	0/0:8,0:8:99:0,24,255	1/0:1,2:3:99:63,0,27	0/1:5,1:6:98:18,0,162	0/0:4,0:4:94:0,12,144	0/0:7,1:8:93:12,0,228	0/0:20,0:20:99:0,60,255	0/0:3,0:3:88:0,9,108	0/1:3,1:4:99:24,0,96	0/1:5,1:6:98:18,0,162	0/0:2,0:2:79:0,6,72	1/0:3,4:7:99:123,0,87	0/0:7,0:7:99:0,21,252	0/0:16,0:16:99:0,48,255	0/0:2,0:2:79:0,6,72	0/0:15,0:15:99:0,45,255	0/0:6,0:6:98:0,18,216	./.:0,0:0:.:.	0/0:3,0:3:88:0,9,108	0/0:8,0:8:99:0,24,255	0/0:5,0:5:96:0,15,180	0/0:6,1:7:96:15,0,195	0/1:2,1:3:99:27,0,63	0/0:8,0:8:99:0,24,255	./.:0,0:0:.:.	0/1:7,2:9:99:45,0,225	0/1:3,1:4:99:24,0,96	1/0:1,1:2:99:30,0,30	0/1:5,4:9:99:117,0,153	0/0:13,1:14:80:0,6,255	0/0:2,0:2:79:0,6,72	0/0:4,0:4:94:0,12,144	1/0:1,3:4:99:96,0,24	0/0:6,0:6:98:0,18,216	0/0:2,0:2:79:0,6,72	1/0:1,2:3:99:63,0,27	1/1:0,3:3:88:108,9,0	0/1:2,1:3:99:27,0,63	0/0:6,0:6:98:0,18,216	0/0:9,0:9:99:0,27,255	1/0:1,2:3:99:63,0,27	0/0:7,0:7:99:0,21,252	1/0:3,3:6:99:90,0,90	1/0:2,2:4:99:60,0,60	0/0:4,0:4:94:0,12,144	0/0:2,0:2:79:0,6,72	0/0:1,0:1:66:0,3,36	0/0:3,0:3:88:0,9,108	0/0:12,1:13:67:0,4,255	1/0:2,2:4:99:60,0,60	0/1:7,2:9:99:45,0,225	0/0:13,1:14:80:0,6,255	0/1:3,1:4:99:24,0,96	0/0:6,0:6:98:0,18,216	0/0:6,1:7:96:15,0,195	0/1:6,4:10:99:114,0,186	0/1:28,5:33:99:81,0,255	1/0:2,4:6:99:126,0,54	0/0:14,1:15:89:0,9,255	1/0:2,2:4:99:60,0,60	0/0:7,0:7:99:0,21,252	0/1:4,1:5:99:21,0,129	0/1:8,3:11:99:75,0,255	0/0:10,1:11:66:3,0,255	0/0:4,0:4:94:0,12,144	0/1:4,2:6:99:54,0,126	0/1:5,2:7:99:51,0,159	0/1:2,1:3:99:27,0,63	0/1:6,3:9:99:81,0,189	./.:0,0:0:.:.	0/1:7,3:10:99:78,0,222	0/0:10,0:10:99:0,30,255	0/1:5,1:6:98:18,0,162	0/1:5,3:8:99:84,0,156	1/1:0,2:2:79:72,6,0	0/1:9,3:12:99:72,0,255	0/0:7,1:8:93:12,0,228	0/0:12,2:14:99:30,0,255	0/0:7,0:7:99:0,21,252	0/0:23,2:25:67:0,3,255	0/1:8,2:10:99:42,0,255	0/1:8,5:13:99:141,0,249	0/0:6,0:6:98:0,18,216	1/0:3,3:6:99:90,0,90	./.:0,0:0:.:.	1/0:1,1:2:99:30,0,30	1/1:1,12:13:67:255,4,0	1/1:0,1:1:66:36,3,0	0/1:4,2:6:99:54,0,126	0/1:4,2:6:99:54,0,126	0/1:2,1:3:99:27,0,63	0/0:3,0:3:88:0,9,108	0/1:7,3:10:99:78,0,222	1/0:2,2:4:99:60,0,60	0/1:9,2:11:99:39,0,255	0/1:8,2:10:99:42,0,255	0/0:17,1:18:98:0,18,255	0/1:4,1:5:99:21,0,129	0/1:5,2:7:99:51,0,159	0/1:4,1:5:99:21,0,129	1/0:1,1:2:99:30,0,30	1/0:6,19:25:99:255,0,141	0/1:3,1:4:99:24,0,96	0/1:18,4:22:99:78,0,255	0/0:5,0:5:96:0,15,180	0/0:3,0:3:88:0,9,108	./.:0,0:0:.:.	0/1:5,1:6:98:18,0,162	./.:0,0:0:.:.	0/0:3,0:3:88:0,9,108	0/1:3,2:5:99:57,0,93	1/0:1,3:4:99:96,0,24	0/0:7,0:7:99:0,21,252	1/0:8,8:16:99:240,0,240	0/1:3,2:5:99:57,0,93	0/1:9,3:12:99:72,0,255	0/0:8,0:8:99:0,24,255	./.:0,0:0:.:.	1/0:2,5:7:99:159,0,51	0/1:2,1:3:99:27,0,63	0/0:6,1:7:96:15,0,195	0/0:10,1:11:66:3,0,255	0/0:5,0:5:96:0,15,180	0/1:9,2:11:99:39,0,255	0/0:10,1:11:66:3,0,255	1/0:2,2:4:99:60,0,60	1/1:0,2:2:79:72,6,0	0/1:6,3:9:99:81,0,189	0/0:6,0:6:98:0,18,216	1/0:1,3:4:99:96,0,24	0/1:4,1:5:99:21,0,129	0/0:14,0:14:99:0,42,255	0/0:6,0:6:98:0,18,216	0/1:3,1:4:99:24,0,96	0/0:9,1:10:79:6,0,255	0/1:3,1:4:99:24,0,96	1/0:1,1:2:99:30,0,30	0/0:2,0:2:79:0,6,72	0/0:5,0:5:96:0,15,180	0/0:1,0:1:66:0,3,36	1/0:4,7:11:99:219,0,111	0/0:17,1:18:98:0,18,255	0/1:5,3:8:99:84,0,156	0/1:4,1:5:99:21,0,129	0/0:6,0:6:98:0,18,216	0/0:4,0:4:94:0,12,144	0/0:2,0:2:79:0,6,72	0/0:4,0:4:94:0,12,144	0/1:5,1:6:98:18,0,162	0/0:5,0:5:96:0,15,180	0/0:3,0:3:88:0,9,108	0/0:2,0:2:79:0,6,72	0/1:4,1:5:99:21,0,129	1/0:3,3:6:99:90,0,90	0/0:9,1:10:79:6,0,255	1/0:2,3:5:99:93,0,57	0/0:5,0:5:96:0,15,180	0/0:7,1:8:93:12,0,228	0/1:4,1:5:99:21,0,129	1/0:3,9:12:99:255,0,72	0/0:8,0:8:99:0,24,255	0/0:1,0:1:66:0,3,36	1/1:0,5:5:96:180,15,0	1/1:0,3:3:88:108,9,0	1/0:1,1:2:99:30,0,30	0/0:3,0:3:88:0,9,108	0/1:2,1:3:99:27,0,63	0/0:4,0:4:94:0,12,144	0/0:7,1:8:93:12,0,228	0/0:4,0:4:94:0,12,144	0/1:6,3:9:99:81,0,189	0/0:9,0:9:99:0,27,255	0/0:9,1:10:79:6,0,255	0/1:10,2:12:99:36,0,255	0/0:5,0:5:96:0,15,180	0/1:8,2:10:99:42,0,255	0/1:4,1:5:99:21,0,129	1/0:1,2:3:99:63,0,27	0/0:9,1:10:79:6,0,255	0/1:5,3:8:99:84,0,156	1/0:2,2:4:99:60,0,60	0/1:7,2:9:99:45,0,225	0/0:11,0:11:99:0,33,255	1/0:1,3:4:99:96,0,24	0/1:4,2:6:99:54,0,126	0/0:6,0:6:98:0,18,216	0/1:3,1:4:99:24,0,96	0/0:19,1:20:99:0,24,255	0/0:6,1:7:96:15,0,195	0/1:5,1:6:98:18,0,162	0/0:4,0:4:94:0,12,144	0/0:11,1:12:50:0,0,255	1/1:0,2:2:79:72,6,0	0/0:9,0:9:99:0,27,255	1/1:0,1:1:66:36,3,0	0/0:1,0:1:66:0,3,36	0/0:8,1:9:88:9,0,255	0/0:1,0:1:66:0,3,36	0/0:2,0:2:79:0,6,72	1/0:4,5:9:99:153,0,117	0/1:5,2:7:99:51,0,159	1/0:2,4:6:99:126,0,54	1/0:1,1:2:99:30,0,30	0/1:5,2:7:99:51,0,159	0/0:26,0:26:99:0,78,255	0/0:4,0:4:94:0,12,144	./.:0,0:0:.:.	0/0:7,1:8:93:12,0,228	0/0:1,0:1:66:0,3,36	0/0:8,0:8:99:0,24,255	0/0:4,0:4:94:0,12,144	0/0:11,0:11:99:0,33,255	0/0:3,0:3:88:0,9,108	./.:0,0:0:.:.	0/0:23,3:26:99:29,0,255	0/1:11,2:13:99:33,0,255	1/1:0,3:3:88:108,9,0	1/1:0,1:1:66:36,3,0	0/0:3,0:3:88:0,9,108	0/0:7,0:7:99:0,21,252	0/0:9,1:10:79:6,0,255	0/1:5,1:6:98:18,0,162	0/0:9,0:9:99:0,27,255	1/0:5,11:16:99:255,0,132	0/0:7,1:8:93:12,0,228	0/1:7,2:9:99:45,0,225
1	1786173	S1_1786173	C	A	.	PASS	.	GT:AD:DP:GQ:PL	0/1:6,3:9:99:81,0,189	0/1:4,3:7:99:87,0,123	1/1:0,5:5:96:180,15,0	0/0:15,0:15:99:0,45,255	0/0:7,0:7:99:0,21,252	0/0:1,0:1:66:0,3,36	1/1:0,7:7:99:252,21,0	./.:0,0:0:.:.	0/0:9,0:9:99:0,27,255	0/0:9,0:9:99:0,27,255	0/0:6,0:6:98:0,18,216	0/0:6,0:6:98:0,18,216	0/1:5,1:6:98:18,0,162	1/1:0,1:1:66:36,3,0	0/0:2,0:2:79:0,6,72	0/1:4,2:6:99:54,0,126	0/0:4,0:4:94:0,12,144	0/0:6,0:6:98:0,18,216	1/0:2,3:5:99:93,0,57	0/0:5,0:5:96:0,15,180	0/1:6,2:8:99:48,0,192	0/0:15,0:15:99:0,45,255	0/0:6,0:6:98:0,18,216	0/1:12,6:18:99:162,0,255	1/0:2,3:5:99:93,0,57	1/1:0,7:7:99:252,21,0	0/1:6,3:9:99:81,0,189	0/1:8,2:10:99:42,0,255	0/0:6,1:7:96:15,0,195	0/0:14,0:14:99:0,42,255	0/0:6,0:6:98:0,18,216	1/0:5,9:14:99:255,0,138	0/1:7,5:12:99:144,0,216	0/0:11,0:11:99:0,33,255	0/0:5,0:5:96:0,15,180	1/0:5,7:12:99:216,0,144	0/1:6,4:10:99:114,0,186	0/0:4,0:4:94:0,12,144	0/1:7,4:11:99:111,0,219	1/0:1,1:2:99:30,0,30	0/1:5,3:8:99:84,0,156	0/0:4,0:4:94:0,12,144	0/0:7,0:7:99:0,21,252	0/0:5,0:5:96:0,15,180	./.:0,0:0:.:.	0/0:12,0:12:99:0,36,255	0/0:4,0:4:94:0,12,144	0/0:19,0:19:99:0,57,255	0/1:3,1:4:99:24,0,96	0/1:6,5:11:99:147,0,183	1/0:2,4:6:99:126,0,54	./.:0,0:0:.:.	0/0:9,0:9:99:0,27,255	0/1:7,3:10:99:78,0,222	1/0:1,4:5:99:129,0,21	0/0:7,0:7:99:0,21,252	0/0:8,0:8:99:0,24,255	0/0:12,0:12:99:0,36,255	0/0:10,0:10:99:0,30,255	0/0:10,0:10:99:0,30,255	0/0:8,0:8:99:0,24,255	0/0:8,0:8:99:0,24,255	0/0:9,0:9:99:0,27,255	1/0:4,4:8:99:120,0,120	0/0:8,0:8:99:0,24,255	1/1:0,17:17:99:255,51,0	0/0:6,0:6:98:0,18,216	0/0:1,0:1:66:0,3,36	1/0:3,4:7:99:123,0,87	0/1:5,1:6:98:18,0,162	0/0:21,1:22:99:0,30,255	0/1:4,2:6:99:54,0,126	0/0:11,0:11:99:0,33,255	0/0:13,0:13:99:0,39,255	0/1:5,2:7:99:51,0,159	0/0:16,0:16:99:0,48,255	0/0:8,0:8:99:0,24,255	0/0:5,0:5:96:0,15,180	1/0:3,7:10:99:222,0,78	0/0:9,0:9:99:0,27,255	0/0:7,0:7:99:0,21,252	0/1:6,2:8:99:48,0,192	0/1:5,4:9:99:117,0,153	1/1:0,14:14:99:255,42,0	1/0:3,6:9:99:189,0,81	0/0:11,0:11:99:0,33,255	0/0:8,0:8:99:0,24,255	0/0:5,0:5:96:0,15,180	1/1:0,16:16:99:255,48,0	0/0:11,0:11:99:0,33,255	0/0:11,1:12:50:0,0,255	1/1:0,3:3:88:108,9,0	0/1:10,8:18:99:234,0,255	./.:0,0:0:.:.	./.:0,0:0:.:.	1/1:2,13:15:99:255,0,27	1/0:3,5:8:99:156,0,84	1/0:4,7:11:99:219,0,111	0/0:8,0:8:99:0,24,255	1/0:7,8:15:99:243,0,207	0/1:7,4:11:99:111,0,219	1/0:2,4:6:99:126,0,54	0/0:8,0:8:99:0,24,255	1/0:6,8:14:99:246,0,174	0/1:2,1:3:99:27,0,63	0/1:6,5:11:99:147,0,183	1/0:3,4:7:99:123,0,87	1/0:2,10:12:99:255,0,36	0/0:11,1:12:50:0,0,255	0/0:12,0:12:99:0,36,255	0/0:16,0:16:99:0,48,255	1/0:6,6:12:99:180,0,180	0/1:5,1:6:98:18,0,162	1/0:3,3:6:99:90,0,90	0/0:14,0:14:99:0,42,255	0/0:9,0:9:99:0,27,255	0/1:4,2:6:99:54,0,126	1/1:0,5:5:96:180,15,0	0/1:7,6:13:99:177,0,213	1/0:9,11:20:99:255,0,255	0/1:6,2:8:99:48,0,192	1/0:4,5:9:99:153,0,117	0/0:8,0:8:99:0,24,255	0/0:5,0:5:96:0,15,180	0/0:3,0:3:88:0,9,108	1/0:2,4:6:99:126,0,54	0/1:8,5:13:99:141,0,249	1/0:5,6:11:99:183,0,147	0/0:6,0:6:98:0,18,216	1/1:0,9:9:99:255,27,0	0/0:3,0:3:88:0,9,108	0/1:3,1:4:99:24,0,96	0/1:6,4:10:99:114,0,186	0/0:13,0:13:99:0,39,255	1/0:4,7:11:99:219,0,111	0/1:8,3:11:99:75,0,255	0/1:7,3:10:99:78,0,222	0/0:8,0:8:99:0,24,255	0/1:4,3:7:99:87,0,123	1/0:3,8:11:99:255,0,75	1/0:2,4:6:99:126,0,54	0/1:4,3:7:99:87,0,123	0/0:25,0:25:99:0,75,255	1/1:0,1:1:66:36,3,0	1/1:0,3:3:88:108,9,0	0/0:4,0:4:94:0,12,144	0/0:6,0:6:98:0,18,216	1/0:2,5:7:99:159,0,51	0/0:3,0:3:88:0,9,108	1/0:4,4:8:99:120,0,120	1/0:2,3:5:99:93,0,57	0/0:11,0:11:99:0,33,255	1/1:0,7:7:99:252,21,0	0/0:5,0:5:96:0,15,180	0/1:5,3:8:99:84,0,156	0/0:3,0:3:88:0,9,108	0/0:7,0:7:99:0,21,252	0/0:8,0:8:99:0,24,255	1/0:2,3:5:99:93,0,57	0/0:6,0:6:98:0,18,216	0/1:4,2:6:99:54,0,126	0/1:7,6:13:99:177,0,213	0/0:11,0:11:99:0,33,255	0/1:5,1:6:98:18,0,162	0/0:23,0:23:99:0,69,255	0/0:7,0:7:99:0,21,252	0/0:5,0:5:96:0,15,180	0/0:5,0:5:96:0,15,180	0/1:7,6:13:99:177,0,213	1/0:3,3:6:99:90,0,90	1/1:0,1:1:66:36,3,0	0/0:4,0:4:94:0,12,144	1/0:2,2:4:99:60,0,60	./.:0,0:0:.:.	1/0:3,6:9:99:189,0,81	1/0:2,2:4:99:60,0,60	0/0:4,0:4:94:0,12,144	0/0:11,0:11:99:0,33,255	0/0:16,0:16:99:0,48,255	0/0:1,0:1:66:0,3,36	0/0:9,0:9:99:0,27,255	./.:0,0:0:.:.	0/0:12,0:12:99:0,36,255	0/1:4,3:7:99:87,0,123	0/1:10,5:15:99:135,0,255	0/0:3,0:3:88:0,9,108	./.:0,0:0:.:.	./.:0,0:0:.:.	0/1:2,1:3:99:27,0,63	./.:0,0:0:.:.	1/1:0,3:3:88:108,9,0	0/0:5,0:5:96:0,15,180	0/0:5,0:5:96:0,15,180	0/0:11,0:11:99:0,33,255	0/0:9,0:9:99:0,27,255	1/1:0,6:6:98:216,18,0	0/0:5,0:5:96:0,15,180	1/0:2,6:8:99:192,0,48	0/0:9,0:9:99:0,27,255	0/1:6,3:9:99:81,0,189	1/0:1,5:6:98:162,0,18	0/0:6,0:6:98:0,18,216	0/0:2,0:2:79:0,6,72	0/0:8,0:8:99:0,24,255	0/0:6,0:6:98:0,18,216	1/0:2,3:5:99:93,0,57	0/0:17,0:17:99:0,51,255	1/0:3,5:8:99:156,0,84	1/1:0,4:4:94:144,12,0	0/0:10,0:10:99:0,30,255	1/1:1,6:7:96:195,0,15	0/1:11,4:15:99:99,0,255	1/0:4,4:8:99:120,0,120	1/1:0,12:12:99:255,36,0	1/0:2,5:7:99:159,0,51	1/0:1,4:5:99:129,0,21	0/0:7,0:7:99:0,21,252	0/0:11,0:11:99:0,33,255	0/0:2,0:2:79:0,6,72	0/0:10,0:10:99:0,30,255	0/0:4,0:4:94:0,12,144	1/0:2,3:5:99:93,0,57	0/0:11,0:11:99:0,33,255	0/0:9,0:9:99:0,27,255	0/0:16,0:16:99:0,48,255	0/0:5,0:5:96:0,15,180	1/0:4,4:8:99:120,0,120	1/1:0,6:6:98:216,18,0	0/1:7,6:13:99:177,0,213	0/1:7,5:12:99:144,0,216	0/0:6,0:6:98:0,18,216	0/0:13,0:13:99:0,39,255	0/0:6,0:6:98:0,18,216	0/1:7,6:13:99:177,0,213	0/0:1,0:1:66:0,3,36	0/0:3,0:3:88:0,9,108	1/0:2,6:8:99:192,0,48	0/0:10,0:10:99:0,30,255	./.:0,0:0:.:.	0/0:7,0:7:99:0,21,252	1/1:0,5:5:96:180,15,0	1/0:4,7:11:99:219,0,111	0/0:6,0:6:98:0,18,216	1/1:0,12:12:99:255,36,0	1/0:2,8:10:99:255,0,42	0/0:7,0:7:99:0,21,252	./.:0,0:0:.:.	0/1:7,2:9:99:45,0,225	1/1:0,1:1:66:36,3,0	1/0:5,6:11:99:183,0,147	0/0:2,0:2:79:0,6,72	1/1:0,1:1:66:36,3,0	1/1:0,9:9:99:255,27,0	1/0:1,3:4:99:96,0,24	0/1:5,2:7:99:51,0,159	0/1:8,6:14:99:174,0,246	1/0:3,12:15:99:255,0,63	0/0:5,0:5:96:0,15,180	1/0:2,5:7:99:159,0,51	0/0:11,0:11:99:0,33,255	1/0:4,7:11:99:219,0,111	1/1:0,1:1:66:36,3,0	1/1:0,3:3:88:108,9,0	0/0:14,2:16:99:24,0,255	1/0:2,4:6:99:126,0,54	0/0:5,0:5:96:0,15,180
1	1913650	S1_1913650	T	C	.	PASS	.	GT:AD:DP:GQ:PL	1/0:12,12:24:99:255,0,255	0/1:17,12:29:99:255,0,255	0/1:17,12:29:99:255,0,255	0/0:23,0:23:99:0,69,255	0/0:69,0:69:99:0,207,255	0/0:26,0:26:99:0,78,255	1/0:12,17:29:99:255,0,255	1/0:5,7:12:99:216,0,144	0/0:23,1:24:99:0,36,255	0/0:29,0:29:99:0,87,255	0/0:27,1:28:99:0,48,255	0/0:33,0:33:99:0,99,255	0/0:14,0:14:99:0,42,255	1/0:16,21:37:99:255,0,255	1/0:9,14:23:99:255,0,255	0/1:16,5:21:99:117,0,255	1/0:11,27:38:99:255,0,255	0/0:39,0:39:99:0,117,255	1/0:11,12:23:99:255,0,255	0/0:45,0:45:99:0,135,255	0/0:21,0:21:99:0,63,255	0/0:38,0:38:99:0,114,255	0/0:48,0:48:99:0,144,255	0/1:27,13:40:99:255,0,255	1/0:16,28:44:99:255,0,255	1/1:1,34:35:99:255,69,0	0/1:20,13:33:99:255,0,255	1/0:10,17:27:99:255,0,255	0/0:55,1:56:99:0,133,255	0/0:34,0:34:99:0,102,255	0/0:33,0:33:99:0,99,255	0/1:24,20:44:99:255,0,255	1/0:16,23:39:99:255,0,255	0/0:40,0:40:99:0,120,255	0/0:34,1:35:99:0,69,255	1/0:10,14:24:99:255,0,255	0/1:10,9:19:99:255,0,255	0/0:28,0:28:99:0,84,255	1/0:21,21:42:99:255,0,255	1/0:22,23:45:99:255,0,255	1/0:13,18:31:99:255,0,255	0/0:29,0:29:99:0,87,255	0/0:24,1:25:99:0,39,255	0/0:26,0:26:99:0,78,255	0/1:4,3:7:99:87,0,123	0/0:24,0:24:99:0,72,255	0/0:41,1:42:99:0,91,255	0/0:30,0:30:99:0,90,255	0/0:26,0:26:99:0,78,255	1/0:10,15:25:99:255,0,255	0/1:17,15:32:99:255,0,255	0/0:23,0:23:99:0,69,255	0/0:26,0:26:99:0,78,255	1/0:18,29:47:99:255,0,255	0/1:9,8:17:99:237,0,255	0/1:10,9:19:99:255,0,255	0/0:19,0:19:99:0,57,255	0/0:23,0:23:99:0,69,255	0/0:38,0:38:99:0,114,255	0/0:40,0:40:99:0,120,255	0/0:27,0:27:99:0,81,255	0/0:43,0:43:99:0,129,255	0/0:21,0:21:99:0,63,255	0/1:14,11:25:99:255,0,255	0/0:30,0:30:99:0,90,255	1/1:0,41:41:99:255,123,0	0/0:28,0:28:99:0,84,255	0/1:17,15:32:99:255,0,255	0/1:22,9:31:99:231,0,255	1/0:15,17:32:99:255,0,255	0/0:74,0:74:99:0,222,255	1/0:21,27:48:99:255,0,255	0/0:34,1:35:99:0,69,255	0/0:26,0:26:99:0,78,255	0/1:21,18:39:99:255,0,255	0/0:36,0:36:99:0,108,255	0/0:23,0:23:99:0,69,255	0/0:23,0:23:99:0,69,255	1/0:16,19:35:99:255,0,255	0/0:34,0:34:99:0,102,255	0/0:29,0:29:99:0,87,255	1/0:9,14:23:99:255,0,255	1/0:12,16:28:99:255,0,255	1/1:0,33:33:99:255,99,0	0/1:20,14:34:99:255,0,255	0/0:65,0:65:99:0,195,255	0/0:33,0:33:99:0,99,255	0/0:18,0:18:99:0,54,255	1/1:1,29:30:99:255,54,0	0/0:54,0:54:99:0,162,255	0/0:38,0:38:99:0,114,255	0/1:27,18:45:99:255,0,255	0/1:12,11:23:99:255,0,255	0/1:15,10:25:99:255,0,255	0/0:34,0:34:99:0,102,255	1/1:0,44:44:99:255,132,0	0/1:32,25:57:99:255,0,255	1/0:12,12:24:99:255,0,255	0/0:29,0:29:99:0,87,255	0/0:19,0:19:99:0,57,255	0/1:14,11:25:99:255,0,255	1/0:17,20:37:99:255,0,255	0/0:35,0:35:99:0,105,255	0/1:20,16:36:99:255,0,255	1/0:14,20:34:99:255,0,255	1/0:12,22:34:99:255,0,255	0/1:32,15:47:99:255,0,255	1/1:0,46:46:99:255,138,0	0/0:50,0:50:99:0,150,255	0/0:39,0:39:99:0,117,255	0/0:61,0:61:99:0,183,255	1/0:23,30:53:99:255,0,255	0/1:25,21:46:99:255,0,255	0/1:20,7:27:99:171,0,255	0/0:33,0:33:99:0,99,255	0/0:44,0:44:99:0,132,255	0/1:25,20:45:99:255,0,255	1/0:13,18:31:99:255,0,255	1/0:14,16:30:99:255,0,255	1/0:32,42:74:99:255,0,255	1/0:10,13:23:99:255,0,255	1/0:20,20:40:99:255,0,255	0/0:65,1:66:99:0,162,255	0/0:35,0:35:99:0,105,255	0/0:25,0:25:99:0,75,255	1/0:13,15:28:99:255,0,255	1/0:10,13:23:99:255,0,255	1/0:8,10:18:99:255,0,234	0/0:37,0:37:99:0,111,255	1/1:1,30:31:99:255,57,0	0/0:36,0:36:99:0,108,255	0/0:27,0:27:99:0,81,255	1/0:8,20:28:99:255,0,204	0/1:38,18:56:99:255,0,255	0/1:31,24:55:99:255,0,255	1/0:9,11:20:99:255,0,255	1/0:34,34:68:99:255,0,255	0/0:25,0:25:99:0,75,255	1/0:16,27:43:99:255,0,255	1/0:13,16:29:99:255,0,255	1/0:9,12:21:99:255,0,255	0/1:19,14:33:99:255,0,255	0/0:30,0:30:99:0,90,255	0/1:28,26:54:99:255,0,255	0/1:24,14:38:99:255,0,255	0/1:14,8:22:99:222,0,255	0/0:29,0:29:99:0,87,255	1/0:10,11:21:99:255,0,255	0/0:40,0:40:99:0,120,255	0/1:20,8:28:99:204,0,255	0/1:10,8:18:99:234,0,255	0/0:43,0:43:99:0,129,255	1/1:0,21:21:99:255,63,0	0/0:17,0:17:99:0,51,255	0/1:23,17:40:99:255,0,255	0/0:49,0:49:99:0,147,255	0/0:20,0:20:99:0,60,255	0/0:19,0:19:99:0,57,255	1/0:13,18:31:99:255,0,255	0/0:37,0:37:99:0,111,255	1/0:19,31:50:99:255,0,255	0/1:22,11:33:99:255,0,255	0/0:63,0:63:99:0,189,255	0/1:18,15:33:99:255,0,255	0/0:54,1:55:99:0,130,255	0/0:30,0:30:99:0,90,255	0/0:56,0:56:99:0,168,255	0/0:21,0:21:99:0,63,255	1/0:25,29:54:99:255,0,255	0/1:37,22:59:99:255,0,255	0/1:15,11:26:99:255,0,255	1/0:10,17:27:99:255,0,255	0/1:23,22:45:99:255,0,255	1/0:8,8:16:99:240,0,240	1/0:19,25:44:99:255,0,255	1/0:11,17:28:99:255,0,255	0/0:23,0:23:99:0,69,255	0/0:31,1:32:99:0,60,255	0/0:34,0:34:99:0,102,255	0/0:1,0:1:66:0,3,36	0/0:31,0:31:99:0,93,255	1/0:16,19:35:99:255,0,255	0/0:29,0:29:99:0,87,255	0/1:15,7:22:99:186,0,255	0/1:21,15:36:99:255,0,255	0/0:28,0:28:99:0,84,255	0/0:15,0:15:99:0,45,255	1/1:0,8:8:99:255,24,0	1/0:7,18:25:99:255,0,177	1/0:14,24:38:99:255,0,255	1/0:8,9:17:99:255,0,237	0/0:23,0:23:99:0,69,255	0/0:33,0:33:99:0,99,255	0/0:38,0:38:99:0,114,255	0/1:18,13:31:99:255,0,255	1/1:0,33:33:99:255,99,0	0/0:35,0:35:99:0,105,255	1/0:22,25:47:99:255,0,255	0/0:26,0:26:99:0,78,255	1/0:8,20:28:99:255,0,204	1/0:12,12:24:99:255,0,255	0/0:30,0:30:99:0,90,255	0/0:17,0:17:99:0,51,255	0/0:33,0:33:99:0,99,255	0/1:15,10:25:99:255,0,255	0/1:22,21:43:99:255,0,255	0/0:38,0:38:99:0,114,255	1/0:8,13:21:99:255,0,225	1/1:0,51:51:99:255,153,0	0/0:48,1:49:99:0,111,255	1/0:32,35:67:99:255,0,255	0/0:48,0:48:99:0,144,255	0/1:19,18:37:99:255,0,255	1/1:0,25:25:99:255,75,0	1/0:9,14:23:99:255,0,255	1/0:18,18:36:99:255,0,255	1/0:11,19:30:99:255,0,255	0/0:45,0:45:99:0,135,255	0/0:27,0:27:99:0,81,255	0/0:29,1:30:99:0,54,255	0/0:25,0:25:99:0,75,255	0/1:21,17:38:99:255,0,255	0/0:44,0:44:99:0,132,255	0/0:37,0:37:99:0,111,255	0/0:22,0:22:99:0,66,255	0/0:35,0:35:99:0,105,255	0/1:20,16:36:99:255,0,255	1/1:0,37:37:99:255,111,0	1/0:15,16:31:99:255,0,255	0/1:20,13:33:99:255,0,255	0/0:37,0:37:99:0,111,255	0/0:52,0:52:99:0,156,255	0/0:34,0:34:99:0,102,255	1/0:7,15:22:99:255,0,186	0/0:6,0:6:98:0,18,216	0/0:33,0:33:99:0,99,255	0/1:20,17:37:99:255,0,255	0/0:34,0:34:99:0,102,255	0/1:9,4:13:99:105,0,255	0/0:25,0:25:99:0,75,255	0/0:28,0:28:99:0,84,255	1/0:20,20:40:99:255,0,255	0/0:27,0:27:99:0,81,255	1/1:0,27:27:99:255,81,0	1/0:23,26:49:99:255,0,255	0/0:21,0:21:99:0,63,255	0/0:17,1:18:98:0,18,255	1/0:8,13:21:99:255,0,225	1/0:9,16:25:99:255,0,249	1/0:12,19:31:99:255,0,255	0/0:17,0:17:99:0,51,255	0/1:24,14:38:99:255,0,255	1/1:0,13:13:99:255,39,0	1/1:0,41:41:99:255,123,0	1/0:26,34:60:99:255,0,255	0/1:28,20:48:99:255,0,255	0/1:21,15:36:99:255,0,255	0/1:12,9:21:99:255,0,255	1/0:17,27:44:99:255,0,255	0/0:33,0:33:99:0,99,255	0/1:26,24:50:99:255,0,255	0/1:27,20:47:99:255,0,255	1/0:9,12:21:99:255,0,255	0/1:16,15:31:99:255,0,255	1/0:18,20:38:99:255,0,255	0/0:45,1:46:99:0,102,255
1	1919509	S1_1919509	A	G	.	PASS	.	GT:AD:DP:GQ:PL	1/0:4,6:10:99:186,0,114	0/1:1,1:2:99:30,0,30	0/1:6,3:9:99:81,0,189	0/0:7,0:7:99:0,21,252	0/0:14,0:14:99:0,42,255	0/0:10,0:10:99:0,30,255	0/1:3,1:4:99:24,0,96	0/1:2,1:3:99:27,0,63	0/0:6,0:6:98:0,18,216	0/0:14,0:14:99:0,42,255	0/0:8,0:8:99:0,24,255	0/0:7,0:7:99:0,21,252	0/0:9,0:9:99:0,27,255	1/0:7,8:15:99:243,0,207	0/1:3,2:5:99:57,0,93	1/0:4,5:9:99:153,0,117	1/0:3,6:9:99:189,0,81	0/0:5,0:5:96:0,15,180	0/0:7,0:7:99:0,21,252	0/0:13,0:13:99:0,39,255	0/0:12,0:12:99:0,36,255	0/0:5,0:5:96:0,15,180	0/0:5,0:5:96:0,15,180	0/1:3,3:6:99:90,0,90	0/1:8,7:15:99:207,0,243	1/1:0,4:4:94:144,12,0	0/1:3,1:4:99:24,0,96	0/1:3,3:6:99:90,0,90	0/0:13,0:13:99:0,39,255	0/0:7,0:7:99:0,21,252	0/0:8,0:8:99:0,24,255	0/1:6,3:9:99:81,0,189	0/0:5,0:5:96:0,15,180	0/0:18,0:18:99:0,54,255	0/0:5,0:5:96:0,15,180	1/0:5,6:11:99:183,0,147	1/0:3,5:8:99:156,0,84	0/0:7,0:7:99:0,21,252	1/0:7,9:16:99:255,0,204	0/1:5,4:9:99:117,0,153	0/1:6,6:12:99:180,0,180	0/0:15,0:15:99:0,45,255	0/0:2,0:2:79:0,6,72	0/0:8,0:8:99:0,24,255	./.:0,0:0:.:.	0/0:6,0:6:98:0,18,216	0/0:10,0:10:99:0,30,255	0/0:10,0:10:99:0,30,255	0/0:14,0:14:99:0,42,255	0/1:5,3:8:99:84,0,156	1/0:5,10:15:99:255,0,135	0/0:3,0:3:88:0,9,108	0/0:6,0:6:98:0,18,216	1/0:7,14:21:99:255,0,189	0/1:4,1:5:99:21,0,129	0/0:7,0:7:99:0,21,252	0/0:7,0:7:99:0,21,252	0/0:5,0:5:96:0,15,180	0/0:7,0:7:99:0,21,252	0/0:12,0:12:99:0,36,255	0/0:4,0:4:94:0,12,144	0/0:8,1:9:88:9,0,255	0/0:4,0:4:94:0,12,144	0/1:6,6:12:99:180,0,180	0/0:6,0:6:98:0,18,216	1/1:0,15:15:99:255,45,0	0/0:7,0:7:99:0,21,252	1/0:1,2:3:99:63,0,27	1/1:0,8:8:99:255,24,0	0/1:6,5:11:99:147,0,183	0/0:27,0:27:99:0,81,255	0/1:3,3:6:99:90,0,90	0/0:16,0:16:99:0,48,255	0/0:1,0:1:66:0,3,36	0/1:6,6:12:99:180,0,180	0/0:10,0:10:99:0,30,255	0/0:8,0:8:99:0,24,255	0/0:4,0:4:94:0,12,144	1/0:7,13:20:99:255,0,192	0/0:8,0:8:99:0,24,255	0/0:8,0:8:99:0,24,255	0/1:3,3:6:99:90,0,90	1/0:2,5:7:99:159,0,51	1/1:0,5:5:96:180,15,0	1/0:3,4:7:99:123,0,87	0/0:25,0:25:99:0,75,255	0/0:9,0:9:99:0,27,255	0/0:8,0:8:99:0,24,255	1/1:0,7:7:99:252,21,0	0/0:8,0:8:99:0,24,255	0/0:5,0:5:96:0,15,180	0/1:7,3:10:99:78,0,222	0/0:12,2:14:99:30,0,255	0/1:6,3:9:99:81,0,189	0/0:6,0:6:98:0,18,216	1/1:0,10:10:99:255,30,0	1/0:7,16:23:99:255,0,183	1/0:3,6:9:99:189,0,81	0/0:8,0:8:99:0,24,255	0/0:8,0:8:99:0,24,255	1/0:2,6:8:99:192,0,48	0/1:10,9:19:99:255,0,255	0/0:3,0:3:88:0,9,108	0/1:2,1:3:99:27,0,63	0/1:3,1:4:99:24,0,96	0/1:4,4:8:99:120,0,120	0/1:6,5:11:99:147,0,183	1/1:0,18:18:99:255,54,0	0/0:13,0:13:99:0,39,255	0/0:11,0:11:99:0,33,255	0/0:23,0:23:99:0,69,255	0/1:7,3:10:99:78,0,222	0/1:8,3:11:99:75,0,255	0/1:12,4:16:99:96,0,255	0/0:11,0:11:99:0,33,255	0/0:8,0:8:99:0,24,255	1/0:2,6:8:99:192,0,48	1/0:4,6:10:99:186,0,114	0/1:7,7:14:99:210,0,210	1/0:6,20:26:99:255,0,138	1/0:8,9:17:99:255,0,237	0/1:6,5:11:99:147,0,183	0/0:11,0:11:99:0,33,255	0/0:8,0:8:99:0,24,255	0/0:3,0:3:88:0,9,108	0/0:2,0:2:79:0,6,72	1/1:0,4:4:94:144,12,0	0/1:4,2:6:99:54,0,126	0/0:7,0:7:99:0,21,252	1/1:0,14:14:99:255,42,0	0/0:12,1:13:67:0,4,255	0/0:5,0:5:96:0,15,180	0/0:1,0:1:66:0,3,36	0/1:8,6:14:99:174,0,246	0/1:6,4:10:99:114,0,186	1/0:2,4:6:99:126,0,54	0/1:8,7:15:99:207,0,243	0/0:9,0:9:99:0,27,255	0/1:5,5:10:99:150,0,150	0/1:4,3:7:99:87,0,123	1/0:2,5:7:99:159,0,51	1/1:0,17:17:99:255,51,0	0/0:13,0:13:99:0,39,255	0/1:4,3:7:99:87,0,123	1/0:2,4:6:99:126,0,54	1/0:1,4:5:99:129,0,21	0/0:3,0:3:88:0,9,108	1/1:0,3:3:88:108,9,0	0/0:3,0:3:88:0,9,108	0/1:6,3:9:99:81,0,189	1/0:1,5:6:98:162,0,18	0/0:15,0:15:99:0,45,255	1/1:0,12:12:99:255,36,0	1/1:0,1:1:66:36,3,0	1/0:3,4:7:99:123,0,87	0/0:7,0:7:99:0,21,252	0/0:5,0:5:96:0,15,180	0/0:1,0:1:66:0,3,36	0/1:8,5:13:99:141,0,249	0/0:14,0:14:99:0,42,255	0/1:6,3:9:99:81,0,189	0/1:3,3:6:99:90,0,90	0/0:13,0:13:99:0,39,255	0/1:8,4:12:99:108,0,252	0/0:26,0:26:99:0,78,255	0/0:4,0:4:94:0,12,144	0/0:9,0:9:99:0,27,255	0/0:7,0:7:99:0,21,252	1/0:4,8:12:99:252,0,108	0/1:5,5:10:99:150,0,150	1/1:0,5:5:96:180,15,0	0/1:3,2:5:99:57,0,93	1/0:3,7:10:99:222,0,78	1/0:3,4:7:99:123,0,87	1/0:2,6:8:99:192,0,48	1/0:4,5:9:99:153,0,117	0/0:7,0:7:99:0,21,252	0/0:17,0:17:99:0,51,255	0/0:5,0:5:96:0,15,180	./.:0,0:0:.:.	0/0:11,1:12:50:0,0,255	1/0:5,6:11:99:183,0,147	0/0:11,0:11:99:0,33,255	0/1:4,1:5:99:21,0,129	1/0:5,12:17:99:255,0,129	0/0:8,0:8:99:0,24,255	0/0:7,0:7:99:0,21,252	1/1:0,1:1:66:36,3,0	0/1:1,1:2:99:30,0,30	1/0:5,10:15:99:255,0,135	0/1:3,3:6:99:90,0,90	0/0:8,0:8:99:0,24,255	0/0:12,0:12:99:0,36,255	0/0:5,0:5:96:0,15,180	0/0:7,0:7:99:0,21,252	1/1:0,8:8:99:255,24,0	0/0:9,0:9:99:0,27,255	0/1:9,6:15:99:171,0,255	0/0:11,0:11:99:0,33,255	1/1:0,10:10:99:255,30,0	1/0:3,5:8:99:156,0,84	0/0:10,0:10:99:0,30,255	0/0:6,0:6:98:0,18,216	0/0:8,0:8:99:0,24,255	1/0:3,5:8:99:156,0,84	1/0:5,10:15:99:255,0,135	0/0:4,0:4:94:0,12,144	0/1:5,5:10:99:150,0,150	1/1:1,12:13:67:255,4,0	0/0:13,0:13:99:0,39,255	0/1:4,4:8:99:120,0,120	0/0:12,0:12:99:0,36,255	0/1:6,3:9:99:81,0,189	1/1:0,11:11:99:255,33,0	0/1:6,3:9:99:81,0,189	1/0:1,5:6:98:162,0,18	0/0:6,0:6:98:0,18,216	0/0:9,0:9:99:0,27,255	0/0:5,0:5:96:0,15,180	0/0:4,0:4:94:0,12,144	0/0:8,0:8:99:0,24,255	1/0:1,4:5:99:129,0,21	0/0:13,0:13:99:0,39,255	0/0:8,0:8:99:0,24,255	0/0:11,0:11:99:0,33,255	0/0:12,0:12:99:0,36,255	0/0:6,1:7:96:15,0,195	1/0:1,3:4:99:96,0,24	1/0:2,8:10:99:255,0,42	0/1:3,3:6:99:90,0,90	0/0:5,0:5:96:0,15,180	0/0:16,0:16:99:0,48,255	0/0:4,0:4:94:0,12,144	0/1:7,3:10:99:78,0,222	./.:0,0:0:.:.	0/0:8,0:8:99:0,24,255	1/0:5,9:14:99:255,0,138	0/0:10,0:10:99:0,30,255	1/0:1,3:4:99:96,0,24	0/0:11,0:11:99:0,33,255	0/0:9,0:9:99:0,27,255	1/0:3,5:8:99:156,0,84	0/0:5,0:5:96:0,15,180	1/1:0,18:18:99:255,54,0	1/0:5,8:13:99:249,0,141	0/0:11,0:11:99:0,33,255	0/0:5,0:5:96:0,15,180	1/0:2,4:6:99:126,0,54	1/1:1,6:7:96:195,0,15	0/1:5,3:8:99:84,0,156	0/0:3,0:3:88:0,9,108	1/0:7,10:17:99:255,0,201	1/1:0,7:7:99:252,21,0	1/1:0,4:4:94:144,12,0	0/1:11,7:18:99:198,0,255	0/1:8,5:13:99:141,0,249	0/1:8,4:12:99:108,0,252	0/1:5,3:8:99:84,0,156	0/1:5,2:7:99:51,0,159	0/0:19,0:19:99:0,57,255	1/0:3,9:12:99:255,0,72	0/1:7,6:13:99:177,0,213	1/0:1,4:5:99:129,0,21	1/1:1,6:7:96:195,0,15	0/1:8,2:10:99:42,0,255	0/0:5,0:5:96:0,15,180
1	2040439	S1_2040439	T	C	.	PASS	.	GT:AD:DP:GQ:PL	0/1:7,4:11:99:111,0,219	1/0:5,5:10:99:150,0,150	0/1:4,2:6:99:54,0,126	0/0:16,0:16:99:0,48,255	0/0:23,0:23:99:0,69,255	0/0:17,0:17:99:0,51,255	0/1:7,5:12:99:144,0,216	1/0:1,2:3:99:63,0,27	0/0:7,0:7:99:0,21,252	0/0:9,0:9:99:0,27,255	0/0:17,0:17:99:0,51,255	0/0:23,0:23:99:0,69,255	0/0:8,0:8:99:0,24,255	0/1:8,5:13:99:141,0,249	1/0:4,9:13:99:255,0,105	1/0:8,8:16:99:240,0,240	1/0:8,9:17:99:255,0,237	0/0:9,0:9:99:0,27,255	1/0:6,7:13:99:213,0,177	0/0:13,0:13:99:0,39,255	0/0:18,0:18:99:0,54,255	0/0:14,0:14:99:0,42,255	0/0:18,0:18:99:0,54,255	1/0:5,11:16:99:255,0,132	0/1:13,10:23:99:255,0,255	1/1:0,9:9:99:255,27,0	1/0:4,4:8:99:120,0,120	1/0:4,9:13:99:255,0,105	0/0:21,0:21:99:0,63,255	0/0:11,0:11:99:0,33,255	0/0:11,0:11:99:0,33,255	0/1:6,2:8:99:48,0,192	0/1:9,4:13:99:105,0,255	0/0:18,0:18:99:0,54,255	0/0:17,0:17:99:0,51,255	1/0:5,9:14:99:255,0,138	1/0:4,8:12:99:252,0,108	0/0:13,0:13:99:0,39,255	1/0:6,8:14:99:246,0,174	1/0:9,10:19:99:255,0,255	0/1:12,5:17:99:129,0,255	0/0:9,0:9:99:0,27,255	0/0:12,0:12:99:0,36,255	0/0:20,0:20:99:0,60,255	1/0:1,1:2:99:30,0,30	0/0:14,0:14:99:0,42,255	0/0:13,0:13:99:0,39,255	0/0:16,0:16:99:0,48,255	0/0:6,0:6:98:0,18,216	1/0:6,9:15:99:255,0,171	1/0:1,4:5:99:129,0,21	0/0:11,0:11:99:0,33,255	0/0:8,0:8:99:0,24,255	1/0:12,14:26:99:255,0,255	1/0:5,7:12:99:216,0,144	0/0:14,1:15:89:0,9,255	0/0:20,0:20:99:0,60,255	0/0:10,0:10:99:0,30,255	0/0:16,0:16:99:0,48,255	0/0:14,0:14:99:0,42,255	0/0:6,0:6:98:0,18,216	0/0:14,0:14:99:0,42,255	0/0:13,0:13:99:0,39,255	0/1:8,6:14:99:174,0,246	0/0:8,0:8:99:0,24,255	1/1:0,9:9:99:255,27,0	0/0:12,0:12:99:0,36,255	0/1:11,8:19:99:231,0,255	0/1:8,3:11:99:75,0,255	1/0:9,13:22:99:255,0,255	0/0:14,0:14:99:0,42,255	1/0:7,9:16:99:255,0,204	0/0:11,0:11:99:0,33,255	0/0:11,0:11:99:0,33,255	1/0:5,9:14:99:255,0,138	0/0:10,0:10:99:0,30,255	0/0:12,0:12:99:0,36,255	0/0:8,0:8:99:0,24,255	0/1:9,5:14:99:138,0,255	0/0:18,0:18:99:0,54,255	0/0:16,0:16:99:0,48,255	1/0:4,8:12:99:252,0,108	0/1:4,3:7:99:87,0,123	1/1:0,13:13:99:255,39,0	1/0:7,7:14:99:210,0,210	0/0:50,0:50:99:0,150,255	0/0:7,0:7:99:0,21,252	0/0:10,1:11:66:3,0,255	1/1:0,8:8:99:255,24,0	0/0:22,0:22:99:0,66,255	0/0:20,0:20:99:0,60,255	1/0:5,5:10:99:150,0,150	0/1:12,5:17:99:129,0,255	0/1:8,3:11:99:75,0,255	0/0:15,0:15:99:0,45,255	1/1:0,20:20:99:255,60,0	0/1:12,11:23:99:255,0,255	0/1:10,4:14:99:102,0,255	0/0:15,0:15:99:0,45,255	0/0:11,0:11:99:0,33,255	0/1:11,4:15:99:99,0,255	0/1:8,3:11:99:75,0,255	0/0:14,0:14:99:0,42,255	0/1:17,6:23:99:147,0,255	1/0:6,6:12:99:180,0,180	1/0:3,11:14:99:255,0,66	1/0:9,11:20:99:255,0,255	1/1:0,15:15:99:255,45,0	0/0:13,0:13:99:0,39,255	0/0:3,0:3:88:0,9,108	0/0:40,0:40:99:0,120,255	0/1:21,9:30:99:234,0,255	1/0:10,11:21:99:255,0,255	0/1:4,2:6:99:54,0,126	0/0:16,0:16:99:0,48,255	0/0:17,0:17:99:0,51,255	1/0:8,10:18:99:255,0,234	0/1:7,3:10:99:78,0,222	1/0:7,7:14:99:210,0,210	1/0:8,12:20:99:255,0,228	1/0:7,10:17:99:255,0,201	0/1:12,8:20:99:228,0,255	0/0:11,0:11:99:0,33,255	0/0:31,0:31:99:0,93,255	0/0:9,0:9:99:0,27,255	1/0:6,9:15:99:255,0,171	0/1:3,2:5:99:57,0,93	1/1:1,10:11:66:255,0,3	0/0:18,0:18:99:0,54,255	1/1:0,5:5:96:180,15,0	0/0:13,2:15:99:27,0,255	0/0:5,0:5:96:0,15,180	0/1:6,3:9:99:81,0,189	0/1:12,9:21:99:255,0,255	0/1:11,8:19:99:231,0,255	1/0:3,6:9:99:189,0,81	0/1:15,13:28:99:255,0,255	0/0:11,1:12:50:0,0,255	0/1:9,7:16:99:204,0,255	1/0:1,2:3:99:63,0,27	0/1:10,6:16:99:168,0,255	1/0:7,9:16:99:255,0,204	0/0:18,0:18:99:0,54,255	0/1:19,12:31:99:255,0,255	1/0:2,4:6:99:126,0,54	1/0:2,6:8:99:192,0,48	0/0:11,0:11:99:0,33,255	0/1:8,2:10:99:42,0,255	0/0:8,0:8:99:0,24,255	0/1:5,4:9:99:117,0,153	1/0:3,3:6:99:90,0,90	0/0:17,0:17:99:0,51,255	1/1:0,10:10:99:255,30,0	0/1:4,1:5:99:21,0,129	0/1:10,3:13:99:69,0,255	0/0:14,0:14:99:0,42,255	0/0:14,1:15:89:0,9,255	0/0:10,0:10:99:0,30,255	0/1:12,4:16:99:96,0,255	0/0:21,0:21:99:0,63,255	1/0:4,12:16:99:255,0,96	1/0:6,6:12:99:180,0,180	0/0:31,0:31:99:0,93,255	0/1:11,10:21:99:255,0,255	0/0:21,0:21:99:0,63,255	0/0:15,0:15:99:0,45,255	0/0:17,0:17:99:0,51,255	0/0:23,0:23:99:0,69,255	1/0:5,7:12:99:216,0,144	0/1:9,5:14:99:138,0,255	0/1:7,2:9:99:45,0,225	0/1:15,9:24:99:252,0,255	1/0:6,6:12:99:180,0,180	0/1:5,3:8:99:84,0,156	1/0:8,9:17:99:255,0,237	0/1:13,6:19:99:159,0,255	0/0:7,0:7:99:0,21,252	0/0:21,0:21:99:0,63,255	0/0:14,1:15:89:0,9,255	1/1:0,2:2:79:72,6,0	0/0:17,0:17:99:0,51,255	1/0:7,8:15:99:243,0,207	0/0:17,0:17:99:0,51,255	1/0:4,8:12:99:252,0,108	1/0:5,12:17:99:255,0,129	0/0:13,0:13:99:0,39,255	0/0:7,0:7:99:0,21,252	1/1:0,3:3:88:108,9,0	1/0:3,5:8:99:156,0,84	0/1:8,4:12:99:108,0,252	1/0:1,4:5:99:129,0,21	0/0:7,0:7:99:0,21,252	0/0:21,0:21:99:0,63,255	0/0:11,0:11:99:0,33,255	0/0:13,0:13:99:0,39,255	1/1:0,9:9:99:255,27,0	0/0:18,0:18:99:0,54,255	1/0:14,14:28:99:255,0,255	0/0:18,0:18:99:0,54,255	0/1:12,6:18:99:162,0,255	1/0:5,6:11:99:183,0,147	0/0:14,0:14:99:0,42,255	0/0:6,0:6:98:0,18,216	0/0:16,0:16:99:0,48,255	0/1:5,2:7:99:51,0,159	0/1:8,7:15:99:207,0,243	0/0:8,0:8:99:0,24,255	1/0:4,5:9:99:153,0,117	1/1:0,18:18:99:255,54,0	0/0:13,0:13:99:0,39,255	1/0:11,13:24:99:255,0,255	0/0:16,0:16:99:0,48,255	1/0:6,8:14:99:246,0,174	1/1:0,6:6:98:216,18,0	0/1:16,8:24:99:216,0,255	0/1:7,4:11:99:111,0,219	1/0:4,7:11:99:219,0,111	0/0:17,0:17:99:0,51,255	0/0:13,0:13:99:0,39,255	0/0:20,0:20:99:0,60,255	0/0:12,0:12:99:0,36,255	1/0:6,8:14:99:246,0,174	0/0:10,0:10:99:0,30,255	0/0:14,0:14:99:0,42,255	0/0:15,0:15:99:0,45,255	0/0:11,0:11:99:0,33,255	0/1:4,2:6:99:54,0,126	1/1:0,13:13:99:255,39,0	0/1:8,6:14:99:174,0,246	0/1:6,5:11:99:147,0,183	0/0:15,0:15:99:0,45,255	0/0:20,0:20:99:0,60,255	0/0:11,0:11:99:0,33,255	0/1:6,5:11:99:147,0,183	0/0:6,0:6:98:0,18,216	0/0:13,0:13:99:0,39,255	1/0:10,18:28:99:255,0,255	0/0:14,0:14:99:0,42,255	0/1:3,1:4:99:24,0,96	0/0:12,0:12:99:0,36,255	0/0:10,0:10:99:0,30,255	0/1:6,2:8:99:48,0,192	0/0:14,0:14:99:0,42,255	1/1:0,16:16:99:255,48,0	0/1:8,4:12:99:108,0,252	0/0:8,0:8:99:0,24,255	0/0:7,0:7:99:0,21,252	1/0:4,8:12:99:252,0,108	1/0:5,6:11:99:183,0,147	0/1:9,8:17:99:237,0,255	0/0:7,0:7:99:0,21,252	0/1:11,7:18:99:198,0,255	1/1:0,6:6:98:216,18,0	1/1:0,16:16:99:255,48,0	0/1:11,5:16:99:132,0,255	1/0:5,9:14:99:255,0,138	0/1:21,9:30:99:234,0,255	0/1:6,3:9:99:81,0,189	1/0:7,16:23:99:255,0,183	0/0:14,0:14:99:0,42,255	1/0:10,12:22:99:255,0,255	0/1:15,9:24:99:252,0,255	0/1:7,6:13:99:177,0,213	1/0:5,7:12:99:216,0,144	0/1:12,11:23:99:255,0,255	0/0:17,0:17:99:0,51,255
1	2047297	S1_2047297	C	T	.	PASS	.	GT:AD:DP:GQ:PL	1/0:17,19:36:99:255,0,255	./.:0,0:0:.:.	1/0:16,23:39:99:255,0,255	./.:0,0:0:.:.	0/0:74,1:75:99:0,190,255	0/0:26,0:26:99:0,78,255	./.:0,0:0:.:.	1/0:2,4:6:99:126,0,54	0/0:1,0:1:66:0,3,36	0/0:23,0:23:99:0,69,255	0/0:43,0:43:99:0,129,255	0/0:46,0:46:99:0,138,255	0/0:30,0:30:99:0,90,255	1/0:14,17:31:99:255,0,255	./.:0,0:0:.:.	0/1:13,7:20:99:192,0,255	0/1:24,10:34:99:255,0,255	0/1:4,1:5:99:21,0,129	./.:0,0:0:.:.	0/0:51,0:51:99:0,153,255	0/0:1,0:1:66:0,3,36	0/0:47,0:47:99:0,141,255	0/0:32,1:33:99:0,64,255	1/0:11,30:41:99:255,0,255	1/0:24,34:58:99:255,0,255	1/1:0,3:3:88:108,9,0	0/1:17,7:24:99:180,0,255	0/1:16,14:30:99:255,0,255	0/0:61,0:61:99:0,183,255	0/0:29,0:29:99:0,87,255	0/0:12,1:13:67:0,4,255	0/1:28,21:49:99:255,0,255	./.:0,0:0:.:.	0/0:39,0:39:99:0,117,255	0/0:38,1:39:99:0,81,255	0/1:15,15:30:99:255,0,255	1/0:12,13:25:99:255,0,255	0/0:28,1:29:99:0,51,255	1/0:10,19:29:99:255,0,255	1/0:19,20:39:99:255,0,255	0/1:13,12:25:99:255,0,255	0/0:28,0:28:99:0,84,255	0/0:32,0:32:99:0,96,255	0/0:22,0:22:99:0,66,255	1/1:0,7:7:99:252,21,0	0/0:38,0:38:99:0,114,255	0/0:57,0:57:99:0,171,255	0/0:42,1:43:99:0,94,255	0/0:25,0:25:99:0,75,255	1/0:12,18:30:99:255,0,255	./.:0,0:0:.:.	0/0:21,0:21:99:0,63,255	0/0:28,0:28:99:0,84,255	1/0:20,22:42:99:255,0,255	0/0:1,0:1:66:0,3,36	0/0:22,0:22:99:0,66,255	0/0:29,1:30:99:0,54,255	0/0:2,0:2:79:0,6,72	0/0:40,0:40:99:0,120,255	0/0:34,0:34:99:0,102,255	./.:0,0:0:.:.	0/0:38,0:38:99:0,114,255	0/0:1,0:1:66:0,3,36	0/1:10,3:13:99:69,0,255	0/0:33,1:34:99:0,67,255	1/1:0,57:57:99:255,171,0	0/0:2,0:2:79:0,6,72	1/0:8,18:26:99:255,0,210	0/1:14,13:27:99:255,0,255	1/0:12,31:43:99:255,0,255	1/1:0,78:78:99:255,234,0	1/0:13,21:34:99:255,0,255	0/0:35,0:35:99:0,105,255	0/0:34,1:35:99:0,69,255	0/0:10,1:11:66:3,0,255	0/0:54,0:54:99:0,162,255	0/0:2,0:2:79:0,6,72	0/0:34,0:34:99:0,102,255	0/1:18,14:32:99:255,0,255	0/0:37,0:37:99:0,111,255	0/0:23,0:23:99:0,69,255	0/1:4,1:5:99:21,0,129	1/0:8,16:24:99:255,0,216	1/1:0,23:23:99:255,69,0	0/0:2,0:2:79:0,6,72	0/0:89,0:89:99:0,255,255	0/0:41,0:41:99:0,123,255	0/0:39,1:40:99:0,84,255	1/1:3,41:44:99:255,25,0	0/0:39,0:39:99:0,117,255	0/0:41,1:42:99:0,91,255	1/0:26,34:60:99:255,0,255	0/1:27,12:39:99:255,0,255	0/1:11,10:21:99:255,0,255	0/0:23,0:23:99:0,69,255	1/1:0,50:50:99:255,150,0	1/0:30,36:66:99:255,0,255	1/0:23,25:48:99:255,0,255	0/0:35,0:35:99:0,105,255	0/0:25,0:25:99:0,75,255	0/1:17,8:25:99:213,0,255	0/1:24,19:43:99:255,0,255	0/0:26,0:26:99:0,78,255	1/0:15,21:36:99:255,0,255	1/0:7,20:27:99:255,0,171	1/0:20,21:41:99:255,0,255	0/1:31,23:54:99:255,0,255	1/1:2,55:57:99:255,99,0	0/0:50,0:50:99:0,150,255	0/0:23,0:23:99:0,69,255	0/0:62,2:64:99:0,120,255	1/0:20,27:47:99:255,0,255	0/1:30,25:55:99:255,0,255	1/0:11,12:23:99:255,0,255	0/0:20,0:20:99:0,60,255	0/0:22,0:22:99:0,66,255	1/0:23,26:49:99:255,0,255	1/0:14,21:35:99:255,0,255	0/1:14,9:23:99:255,0,255	1/0:26,33:59:99:255,0,255	0/1:16,14:30:99:255,0,255	0/1:27,14:41:99:255,0,255	0/0:53,1:54:99:0,127,255	0/0:38,0:38:99:0,114,255	0/0:22,0:22:99:0,66,255	0/1:13,11:24:99:255,0,255	0/1:15,10:25:99:255,0,255	0/1:13,12:25:99:255,0,255	0/0:35,0:35:99:0,105,255	1/1:1,29:30:99:255,54,0	0/0:49,0:49:99:0,147,255	0/0:31,0:31:99:0,93,255	0/1:10,8:18:99:234,0,255	1/0:29,30:59:99:255,0,255	1/0:20,24:44:99:255,0,255	./.:0,0:0:.:.	1/0:38,43:81:99:255,0,255	0/0:41,0:41:99:0,123,255	1/0:21,23:44:99:255,0,255	./.:0,0:0:.:.	0/0:2,0:2:79:0,6,72	1/0:20,21:41:99:255,0,255	0/0:42,0:42:99:0,126,255	0/1:34,25:59:99:255,0,255	1/0:15,19:34:99:255,0,255	./.:0,0:0:.:.	0/0:26,2:28:94:0,12,255	0/1:19,14:33:99:255,0,255	0/0:16,0:16:99:0,48,255	0/0:6,0:6:98:0,18,216	1/0:12,15:27:99:255,0,255	0/0:31,0:31:99:0,93,255	1/1:0,31:31:99:255,93,0	0/0:24,0:24:99:0,72,255	0/1:30,20:50:99:255,0,255	0/0:34,0:34:99:0,102,255	0/0:20,0:20:99:0,60,255	0/0:19,0:19:99:0,57,255	0/1:10,9:19:99:255,0,255	0/0:40,0:40:99:0,120,255	0/1:23,15:38:99:255,0,255	1/0:21,28:49:99:255,0,255	0/0:48,0:48:99:0,144,255	1/0:22,27:49:99:255,0,255	0/0:36,0:36:99:0,108,255	0/0:4,0:4:94:0,12,144	0/0:46,0:46:99:0,138,255	./.:0,0:0:.:.	1/0:24,26:50:99:255,0,255	0/1:39,33:72:99:255,0,255	./.:0,0:0:.:.	1/0:16,26:42:99:255,0,255	0/1:19,9:28:99:240,0,255	1/0:7,9:16:99:255,0,204	0/0:2,0:2:79:0,6,72	./.:0,0:0:.:.	./.:0,0:0:.:.	0/0:21,0:21:99:0,63,255	0/0:28,1:29:99:0,51,255	./.:0,0:0:.:.	0/0:38,0:38:99:0,114,255	0/1:12,12:24:99:255,0,255	0/0:29,0:29:99:0,87,255	0/1:23,9:32:99:228,0,255	1/0:14,15:29:99:255,0,255	0/0:29,0:29:99:0,87,255	0/0:16,0:16:99:0,48,255	1/0:2,4:6:99:126,0,54	0/1:18,16:34:99:255,0,255	1/0:9,17:26:99:255,0,246	1/0:5,11:16:99:255,0,132	0/0:30,0:30:99:0,90,255	0/0:37,1:38:99:0,78,255	0/0:32,0:32:99:0,96,255	0/0:55,1:56:99:0,133,255	1/1:0,1:1:66:36,3,0	0/0:34,0:34:99:0,102,255	1/0:18,24:42:99:255,0,255	0/0:32,0:32:99:0,96,255	0/1:26,21:47:99:255,0,255	1/0:11,15:26:99:255,0,255	./.:0,0:0:.:.	0/0:5,0:5:96:0,15,180	0/0:35,0:35:99:0,105,255	1/0:13,14:27:99:255,0,255	0/0:12,1:13:67:0,4,255	0/0:32,1:33:99:0,64,255	0/1:14,14:28:99:255,0,255	1/1:1,57:58:99:255,139,0	0/0:55,0:55:99:0,165,255	0/0:12,0:12:99:0,36,255	0/0:55,0:55:99:0,165,255	1/0:20,27:47:99:255,0,255	1/1:0,18:18:99:255,54,0	0/1:26,15:41:99:255,0,255	0/0:14,1:15:89:0,9,255	0/0:2,0:2:79:0,6,72	0/0:33,0:33:99:0,99,255	0/0:38,0:38:99:0,114,255	0/0:36,0:36:99:0,108,255	0/0:44,0:44:99:0,132,255	0/0:13,1:14:80:0,6,255	0/0:36,0:36:99:0,108,255	0/0:25,0:25:99:0,75,255	0/0:37,0:37:99:0,111,255	0/0:8,0:8:99:0,24,255	1/0:16,18:34:99:255,0,255	1/1:1,36:37:99:255,75,0	1/0:15,23:38:99:255,0,255	0/1:25,16:41:99:255,0,255	0/0:34,0:34:99:0,102,255	0/0:66,2:68:99:0,133,255	0/0:37,0:37:99:0,111,255	1/0:16,17:33:99:255,0,255	0/1:4,1:5:99:21,0,129	0/0:30,0:30:99:0,90,255	0/1:22,20:42:99:255,0,255	0/0:34,0:34:99:0,102,255	1/0:3,7:10:99:222,0,78	0/0:33,1:34:99:0,67,255	0/0:36,0:36:99:0,108,255	1/0:13,15:28:99:255,0,255	0/0:30,0:30:99:0,90,255	1/1:0,39:39:99:255,117,0	0/1:26,24:50:99:255,0,255	0/0:33,0:33:99:0,99,255	0/0:12,0:12:99:0,36,255	0/1:11,2:13:99:33,0,255	0/1:8,8:16:99:240,0,240	0/1:21,20:41:99:255,0,255	0/0:17,0:17:99:0,51,255	1/0:12,13:25:99:255,0,255	1/1:1,15:16:94:255,12,0	1/1:1,43:44:99:255,97,0	0/1:25,18:43:99:255,0,255	1/0:26,29:55:99:255,0,255	1/0:20,31:51:99:255,0,255	0/1:14,13:27:99:255,0,255	0/1:27,24:51:99:255,0,255	0/0:41,0:41:99:0,123,255	0/1:25,21:46:99:255,0,255	0/1:30,17:47:99:255,0,255	1/0:7,14:21:99:255,0,189	0/1:21,15:36:99:255,0,255	0/1:22,22:44:99:255,0,255	0/0:31,1:32:99:0,60,255
1	2047312	S1_2047312	C	T	.	PASS	.	GT:AD:DP:GQ:PL	1/0:19,20:39:99:255,0,255	./.:0,0:0:.:.	0/1:25,22:47:99:255,0,255	./.:0,0:0:.:.	0/0:71,0:71:99:0,213,255	0/0:43,1:44:99:0,97,255	0/0:2,0:2:79:0,6,72	0/1:7,5:12:99:144,0,216	0/0:1,0:1:66:0,3,36	0/0:30,0:30:99:0,90,255	0/0:59,1:60:99:0,144,255	0/0:56,0:56:99:0,168,255	0/0:47,0:47:99:0,141,255	0/1:23,22:45:99:255,0,255	./.:0,0:0:.:.	0/1:22,16:38:99:255,0,255	1/0:19,28:47:99:255,0,255	0/0:11,1:12:50:0,0,255	1/0:1,2:3:99:63,0,27	0/0:59,0:59:99:0,177,255	0/0:1,0:1:66:0,3,36	0/0:68,1:69:99:0,172,255	0/0:53,0:53:99:0,159,255	1/0:20,33:53:99:255,0,255	1/0:17,21:38:99:255,0,255	./.:0,0:0:.:.	0/1:28,14:42:99:255,0,255	1/0:17,21:38:99:255,0,255	0/0:53,0:53:99:0,159,255	0/0:58,0:58:99:0,174,255	0/0:8,0:8:99:0,24,255	1/0:31,32:63:99:255,0,255	./.:0,0:0:.:.	0/0:44,0:44:99:0,132,255	0/0:49,1:50:99:0,114,255	0/1:33,29:62:99:255,0,255	1/0:13,16:29:99:255,0,255	0/0:28,0:28:99:0,84,255	0/1:48,37:85:99:255,0,255	0/1:37,29:66:99:255,0,255	0/1:30,16:46:99:255,0,255	0/0:49,0:49:99:0,147,255	0/0:44,0:44:99:0,132,255	0/0:33,0:33:99:0,99,255	1/0:4,6:10:99:186,0,114	0/0:27,0:27:99:0,81,255	0/0:42,0:42:99:0,126,255	0/0:30,0:30:99:0,90,255	0/0:35,0:35:99:0,105,255	0/1:31,26:57:99:255,0,255	./.:0,0:0:.:.	0/0:25,0:25:99:0,75,255	0/0:49,1:50:99:0,114,255	0/1:64,49:113:99:255,0,255	./.:0,0:0:.:.	0/0:58,0:58:99:0,174,255	0/0:57,0:57:99:0,171,255	0/0:4,0:4:94:0,12,144	0/0:75,0:75:99:0,225,255	0/0:92,0:92:99:0,255,255	./.:0,0:0:.:.	0/0:48,0:48:99:0,144,255	0/0:3,0:3:88:0,9,108	0/1:18,10:28:99:255,0,255	0/0:37,0:37:99:0,111,255	1/1:0,92:92:99:255,255,0	0/0:8,0:8:99:0,24,255	1/0:17,22:39:99:255,0,255	0/1:29,27:56:99:255,0,255	1/0:22,24:46:99:255,0,255	1/1:2,111:113:99:255,255,0	1/0:18,35:53:99:255,0,255	0/0:59,0:59:99:0,177,255	0/0:35,1:36:99:0,72,255	0/0:15,1:16:94:0,12,255	0/0:55,0:55:99:0,165,255	0/0:2,0:2:79:0,6,72	0/0:38,1:39:99:0,81,255	0/1:36,21:57:99:255,0,255	0/0:55,0:55:99:0,165,255	0/0:45,0:45:99:0,135,255	0/0:1,0:1:66:0,3,36	0/1:24,20:44:99:255,0,255	1/1:0,47:47:99:255,141,0	0/0:1,0:1:66:0,3,36	0/0:2962,0:2962:99:0,255,255	0/0:51,0:51:99:0,153,255	0/0:34,0:34:99:0,102,255	1/1:0,60:60:99:255,180,0	0/0:56,0:56:99:0,168,255	0/0:71,2:73:99:0,147,255	1/0:37,40:77:99:255,0,255	0/1:31,21:52:99:255,0,255	0/1:18,17:35:99:255,0,255	0/0:56,0:56:99:0,168,255	1/1:2,62:64:99:255,120,0	0/1:50,40:90:99:255,0,255	1/0:20,25:45:99:255,0,255	0/0:75,0:75:99:0,225,255	0/0:41,0:41:99:0,123,255	0/1:28,19:47:99:255,0,255	0/1:26,23:49:99:255,0,255	0/0:58,0:58:99:0,174,255	0/1:18,13:31:99:255,0,255	0/1:26,16:42:99:255,0,255	0/1:26,20:46:99:255,0,255	1/0:22,27:49:99:255,0,255	1/1:0,78:78:99:255,234,0	0/0:53,0:53:99:0,159,255	0/0:52,1:53:99:0,124,255	0/0:71,1:72:99:0,181,255	1/0:30,35:65:99:255,0,255	0/1:29,15:44:99:255,0,255	0/1:24,15:39:99:255,0,255	0/0:44,0:44:99:0,132,255	0/0:70,0:70:99:0,210,255	0/1:21,19:40:99:255,0,255	0/1:41,27:68:99:255,0,255	0/1:38,27:65:99:255,0,255	1/0:72,75:147:99:255,0,255	1/0:19,22:41:99:255,0,255	0/1:26,21:47:99:255,0,255	0/0:83,1:84:99:0,216,255	0/0:53,0:53:99:0,159,255	0/0:31,0:31:99:0,93,255	0/1:15,12:27:99:255,0,255	0/1:43,20:63:99:255,0,255	1/0:18,24:42:99:255,0,255	0/0:55,0:55:99:0,165,255	1/1:0,43:43:99:255,129,0	0/0:70,5:75:99:0,46,255	0/0:56,0:56:99:0,168,255	0/1:36,20:56:99:255,0,255	0/1:42,39:81:99:255,0,255	1/0:33,44:77:99:255,0,255	0/1:4,2:6:99:54,0,126	1/0:37,65:102:99:255,0,255	0/0:59,1:60:99:0,144,255	0/1:38,34:72:99:255,0,255	./.:0,0:0:.:.	./.:0,0:0:.:.	1/0:18,28:46:99:255,0,255	0/0:39,0:39:99:0,117,255	0/1:28,22:50:99:255,0,255	1/0:17,22:39:99:255,0,255	./.:0,0:0:.:.	0/0:55,0:55:99:0,165,255	0/1:28,25:53:99:255,0,255	0/0:19,0:19:99:0,57,255	0/0:3,0:3:88:0,9,108	1/0:8,15:23:99:255,0,219	0/0:65,0:65:99:0,195,255	1/1:0,38:38:99:255,114,0	0/0:31,0:31:99:0,93,255	0/1:29,24:53:99:255,0,255	0/0:47,0:47:99:0,141,255	0/0:22,0:22:99:0,66,255	0/0:19,0:19:99:0,57,255	1/0:20,28:48:99:255,0,255	0/0:55,0:55:99:0,165,255	1/0:41,42:83:99:255,0,255	1/0:10,27:37:99:255,0,248	0/0:88,0:88:99:0,255,255	0/1:29,21:50:99:255,0,255	0/0:41,0:41:99:0,123,255	0/1:2,1:3:99:27,0,63	0/0:61,0:61:99:0,183,255	0/0:2,0:2:79:0,6,72	0/1:44,20:64:99:255,0,255	0/1:69,52:121:99:255,0,255	0/0:4,0:4:94:0,12,144	0/1:27,24:51:99:255,0,255	1/0:29,31:60:99:255,0,255	0/1:22,10:32:99:255,0,255	0/0:1,0:1:66:0,3,36	0/0:2,0:2:79:0,6,72	0/0:1,0:1:66:0,3,36	0/0:45,0:45:99:0,135,255	0/0:50,1:51:99:0,117,255	0/1:3,3:6:99:90,0,90	0/0:60,0:60:99:0,180,255	1/0:18,21:39:99:255,0,255	0/0:50,0:50:99:0,150,255	0/1:41,33:74:99:255,0,255	1/0:32,34:66:99:255,0,255	0/0:45,0:45:99:0,135,255	0/0:16,0:16:99:0,48,255	1/1:0,6:6:98:216,18,0	1/0:11,24:35:99:255,0,255	1/0:15,29:44:99:255,0,255	1/0:5,19:24:99:255,0,107	0/0:31,0:31:99:0,93,255	0/0:47,1:48:99:0,108,255	0/0:55,0:55:99:0,165,255	0/0:37,0:37:99:0,111,255	1/1:0,2:2:79:72,6,0	0/0:52,0:52:99:0,156,255	1/0:29,31:60:99:255,0,255	0/0:55,1:56:99:0,133,255	1/0:20,21:41:99:255,0,255	0/1:24,13:37:99:255,0,255	0/0:3,0:3:88:0,9,108	0/0:7,1:8:93:12,0,228	0/0:60,0:60:99:0,180,255	0/1:19,19:38:99:255,0,255	0/0:13,2:15:99:27,0,255	0/0:41,0:41:99:0,123,255	0/1:13,9:22:99:255,0,255	1/1:0,55:55:99:255,165,0	0/0:66,0:66:99:0,198,255	0/0:6,0:6:98:0,18,216	0/0:67,0:67:99:0,201,255	0/1:32,25:57:99:255,0,255	1/1:0,40:40:99:255,120,0	1/0:30,35:65:99:255,0,255	0/0:18,0:18:99:0,54,255	0/0:9,0:9:99:0,27,255	0/0:59,1:60:99:0,144,255	0/0:49,0:49:99:0,147,255	0/0:43,0:43:99:0,129,255	0/0:45,0:45:99:0,135,255	0/0:20,0:20:99:0,60,255	0/0:49,0:49:99:0,147,255	0/0:59,0:59:99:0,177,255	0/0:38,0:38:99:0,114,255	0/0:23,0:23:99:0,69,255	0/1:34,26:60:99:255,0,255	1/1:0,53:53:99:255,159,0	1/0:17,23:40:99:255,0,255	1/0:21,22:43:99:255,0,255	0/0:65,0:65:99:0,195,255	0/0:117,1:118:99:0,255,255	0/0:52,0:52:99:0,156,255	1/0:23,24:47:99:255,0,255	0/0:3,0:3:88:0,9,108	0/0:51,0:51:99:0,153,255	0/1:44,41:85:99:255,0,255	0/0:53,0:53:99:0,159,255	0/1:5,3:8:99:84,0,156	0/0:57,0:57:99:0,171,255	0/0:54,0:54:99:0,162,255	1/0:31,32:63:99:255,0,255	0/0:53,0:53:99:0,159,255	1/1:0,30:30:99:255,90,0	1/0:30,31:61:99:255,0,255	0/0:49,0:49:99:0,147,255	0/0:29,0:29:99:0,87,255	0/1:16,15:31:99:255,0,255	1/0:13,18:31:99:255,0,255	1/0:19,25:44:99:255,0,255	0/0:22,0:22:99:0,66,255	1/0:11,25:36:99:255,0,255	1/1:0,40:40:99:255,120,0	1/1:0,41:41:99:255,123,0	1/0:33,44:77:99:255,0,255	1/0:32,37:69:99:255,0,255	0/1:36,29:65:99:255,0,255	1/0:24,25:49:99:255,0,255	0/1:30,21:51:99:255,0,255	0/0:68,0:68:99:0,204,255	1/0:40,42:82:99:255,0,255	1/0:17,30:47:99:255,0,255	0/1:28,15:43:99:255,0,255	0/1:29,26:55:99:255,0,255	0/1:25,24:49:99:255,0,255	0/0:54,0:54:99:0,162,255
1	2085035	S1_2085035	T	A	.	PASS	.	GT:AD:DP:GQ:PL	0/1:10,2:12:99:36,0,255	./.:0,0:0:.:.	1/0:10,11:21:99:255,0,255	./.:0,0:0:.:.	0/0:21,0:21:99:0,63,255	0/0:8,0:8:99:0,24,255	1/1:0,1:1:66:36,3,0	0/1:6,2:8:99:48,0,192	./.:0,0:0:.:.	0/0:10,0:10:99:0,30,255	0/0:15,0:15:99:0,45,255	0/0:22,0:22:99:0,66,255	0/0:12,0:12:99:0,36,255	0/1:8,5:13:99:141,0,249	./.:0,0:0:.:.	1/0:6,8:14:99:246,0,174	0/1:8,7:15:99:207,0,243	0/0:12,0:12:99:0,36,255	1/1:0,1:1:66:36,3,0	0/0:19,0:19:99:0,57,255	./.:0,0:0:.:.	0/0:18,0:18:99:0,54,255	0/0:15,0:15:99:0,45,255	1/0:11,14:25:99:255,0,255	1/0:6,11:17:99:255,0,165	1/1:0,14:14:99:255,42,0	1/0:2,9:11:99:255,0,39	1/0:5,6:11:99:183,0,147	0/0:18,1:19:99:0,21,255	0/0:25,0:25:99:0,75,255	0/0:4,0:4:94:0,12,144	0/1:23,11:34:99:255,0,255	./.:0,0:0:.:.	0/0:20,0:20:99:0,60,255	0/0:27,0:27:99:0,81,255	0/1:7,6:13:99:177,0,213	1/0:6,9:15:99:255,0,171	0/0:8,0:8:99:0,24,255	1/0:5,11:16:99:255,0,132	1/1:1,15:16:94:255,12,0	0/1:8,7:15:99:207,0,243	0/0:9,0:9:99:0,27,255	0/0:16,0:16:99:0,48,255	0/0:14,0:14:99:0,42,255	1/1:1,7:8:93:228,0,12	0/0:9,0:9:99:0,27,255	0/0:22,0:22:99:0,66,255	0/0:17,0:17:99:0,51,255	0/0:11,0:11:99:0,33,255	1/0:5,7:12:99:216,0,144	./.:0,0:0:.:.	0/0:21,0:21:99:0,63,255	0/0:13,0:13:99:0,39,255	0/1:11,9:20:99:255,0,255	./.:0,0:0:.:.	0/0:11,1:12:50:0,0,255	0/0:19,1:20:99:0,24,255	./.:0,0:0:.:.	0/0:17,0:17:99:0,51,255	0/0:20,0:20:99:0,60,255	./.:0,0:0:.:.	0/0:10,0:10:99:0,30,255	./.:0,0:0:.:.	0/1:10,5:15:99:135,0,255	0/0:13,0:13:99:0,39,255	1/1:0,29:29:99:255,87,0	0/0:1,0:1:66:0,3,36	0/1:10,7:17:99:201,0,255	0/1:14,10:24:99:255,0,255	1/0:7,7:14:99:210,0,210	0/0:21,0:21:99:0,63,255	1/0:5,10:15:99:255,0,135	0/0:23,0:23:99:0,69,255	0/0:8,0:8:99:0,24,255	1/0:6,8:14:99:246,0,174	0/0:26,0:26:99:0,78,255	./.:0,0:0:.:.	0/0:11,0:11:99:0,33,255	1/0:7,8:15:99:243,0,207	0/0:17,0:17:99:0,51,255	0/0:16,0:16:99:0,48,255	0/1:5,2:7:99:51,0,159	1/0:9,9:18:99:255,0,255	1/1:1,16:17:97:255,15,0	1/0:3,5:8:99:156,0,84	0/0:16,0:16:99:0,48,255	0/0:13,0:13:99:0,39,255	0/0:6,0:6:98:0,18,216	1/1:0,22:22:99:255,66,0	0/0:16,0:16:99:0,48,255	0/0:14,0:14:99:0,42,255	0/1:11,6:17:99:165,0,255	1/0:7,8:15:99:243,0,207	1/1:0,5:5:96:180,15,0	0/0:16,0:16:99:0,48,255	1/1:1,17:18:98:255,18,0	0/1:20,13:33:99:255,0,255	1/0:3,14:17:99:255,0,57	0/0:17,0:17:99:0,51,255	0/0:24,0:24:99:0,72,255	0/1:6,5:11:99:147,0,183	0/1:10,8:18:99:234,0,255	0/0:11,0:11:99:0,33,255	1/0:5,6:11:99:183,0,147	0/1:3,1:4:99:24,0,96	1/0:6,19:25:99:255,0,141	1/0:9,12:21:99:255,0,255	1/1:0,17:17:99:255,51,0	0/0:30,0:30:99:0,90,255	0/0:7,1:8:93:12,0,228	0/0:26,1:27:99:0,46,255	1/0:8,12:20:99:255,0,228	1/0:3,9:12:99:255,0,72	1/0:10,10:20:99:255,0,255	0/0:7,0:7:99:0,21,252	0/0:30,0:30:99:0,90,255	0/1:11,3:14:99:66,0,255	1/0:7,11:18:99:255,0,198	1/0:9,9:18:99:255,0,255	0/1:29,16:45:99:255,0,255	0/1:9,8:17:99:237,0,255	1/0:9,11:20:99:255,0,255	0/0:25,0:25:99:0,75,255	0/0:10,0:10:99:0,30,255	0/0:7,0:7:99:0,21,252	0/1:6,3:9:99:81,0,189	1/0:8,9:17:99:255,0,237	0/1:5,4:9:99:117,0,153	0/0:19,0:19:99:0,57,255	1/1:0,14:14:99:255,42,0	0/0:19,0:19:99:0,57,255	0/0:19,0:19:99:0,57,255	1/0:6,11:17:99:255,0,165	0/1:18,11:29:99:255,0,255	0/1:18,6:24:99:143,0,255	1/1:0,10:10:99:255,30,0	0/1:15,13:28:99:255,0,255	0/0:14,0:14:99:0,42,255	1/0:8,15:23:99:255,0,219	1/0:1,2:3:99:63,0,27	0/0:1,0:1:66:0,3,36	1/0:3,9:12:99:255,0,72	0/0:14,0:14:99:0,42,255	1/0:5,8:13:99:249,0,141	1/0:3,5:8:99:156,0,84	./.:0,0:0:.:.	0/0:17,0:17:99:0,51,255	0/1:9,3:12:99:72,0,255	0/0:17,0:17:99:0,51,255	0/1:7,5:12:99:144,0,216	1/0:3,4:7:99:123,0,87	0/0:18,1:19:99:0,21,255	1/1:1,22:23:99:255,33,0	0/0:13,0:13:99:0,39,255	0/1:10,5:15:99:135,0,255	0/0:19,0:19:99:0,57,255	0/0:17,0:17:99:0,51,255	0/0:9,0:9:99:0,27,255	1/0:3,7:10:99:222,0,78	0/0:17,0:17:99:0,51,255	1/0:8,11:19:99:255,0,231	0/1:5,2:7:99:51,0,159	0/0:25,0:25:99:0,75,255	1/0:3,9:12:99:255,0,72	0/0:26,0:26:99:0,78,255	0/0:4,0:4:94:0,12,144	0/0:22,0:22:99:0,66,255	./.:0,0:0:.:.	1/0:5,8:13:99:249,0,141	0/1:12,8:20:99:228,0,255	0/1:5,4:9:99:117,0,153	1/0:4,4:8:99:120,0,120	1/0:7,7:14:99:210,0,210	0/1:4,1:5:99:21,0,129	0/0:1,0:1:66:0,3,36	./.:0,0:0:.:.	./.:0,0:0:.:.	0/0:22,0:22:99:0,66,255	0/0:21,0:21:99:0,63,255	1/0:2,2:4:99:60,0,60	0/0:17,0:17:99:0,51,255	1/0:7,10:17:99:255,0,201	0/0:14,0:14:99:0,42,255	0/1:5,3:8:99:84,0,156	0/1:11,10:21:99:255,0,255	0/0:11,0:11:99:0,33,255	0/0:16,0:16:99:0,48,255	1/1:0,6:6:98:216,18,0	0/1:6,2:8:99:48,0,192	0/1:11,5:16:99:132,0,255	1/0:2,2:4:99:60,0,60	0/0:9,0:9:99:0,27,255	0/0:23,0:23:99:0,69,255	0/0:9,0:9:99:0,27,255	0/0:7,0:7:99:0,21,252	1/1:0,19:19:99:255,57,0	0/0:12,0:12:99:0,36,255	1/0:8,19:27:99:255,0,207	0/0:19,0:19:99:0,57,255	1/0:5,8:13:99:249,0,141	0/1:9,3:12:99:72,0,255	./.:0,0:0:.:.	0/0:7,0:7:99:0,21,252	0/0:15,0:15:99:0,45,255	1/0:6,11:17:99:255,0,165	0/1:7,6:13:99:177,0,213	0/0:5,0:5:96:0,15,180	0/1:8,7:15:99:207,0,243	1/1:1,32:33:99:255,64,0	0/0:27,0:27:99:0,81,255	0/1:9,4:13:99:105,0,255	0/0:28,0:28:99:0,84,255	1/0:9,15:24:99:255,0,252	1/1:0,17:17:99:255,51,0	0/1:10,8:18:99:234,0,255	1/0:4,13:17:99:255,0,93	0/1:9,3:12:99:72,0,255	0/0:17,0:17:99:0,51,255	0/0:17,0:17:99:0,51,255	0/0:14,0:14:99:0,42,255	0/0:14,0:14:99:0,42,255	1/0:9,11:20:99:255,0,255	0/0:15,0:15:99:0,45,255	0/0:16,0:16:99:0,48,255	0/0:16,0:16:99:0,48,255	0/0:15,0:15:99:0,45,255	1/0:6,6:12:99:180,0,180	1/1:1,10:11:66:255,0,3	0/1:9,4:13:99:105,0,255	1/0:4,7:11:99:219,0,111	0/0:17,0:17:99:0,51,255	0/0:23,0:23:99:0,69,255	0/0:13,0:13:99:0,39,255	1/0:4,4:8:99:120,0,120	0/0:3,0:3:88:0,9,108	0/0:20,0:20:99:0,60,255	0/1:17,8:25:99:213,0,255	0/0:15,2:17:99:21,0,255	0/1:5,1:6:98:18,0,162	0/0:16,1:17:97:0,15,255	0/0:11,0:11:99:0,33,255	1/0:4,8:12:99:252,0,108	0/0:13,0:13:99:0,39,255	1/1:0,13:13:99:255,39,0	1/0:5,18:23:99:255,0,110	0/0:12,0:12:99:0,36,255	0/0:11,0:11:99:0,33,255	0/1:6,5:11:99:147,0,183	1/0:3,6:9:99:189,0,81	0/1:13,9:22:99:255,0,255	0/0:9,0:9:99:0,27,255	1/0:6,9:15:99:255,0,171	1/1:0,13:13:99:255,39,0	1/1:0,20:20:99:255,60,0	0/1:13,9:22:99:255,0,255	0/1:14,13:27:99:255,0,255	1/0:10,14:24:99:255,0,255	1/0:7,8:15:99:243,0,207	0/1:10,9:19:99:255,0,255	0/0:12,0:12:99:0,36,255	0/1:18,12:30:99:255,0,255	0/1:10,7:17:99:201,0,255	1/0:5,7:12:99:216,0,144	1/0:4,14:18:99:255,0,90	1/0:10,10:20:99:255,0,255	0/0:21,0:21:99:0,63,255
1	2085053	S1_2085053	G	C	.	PASS	.	GT:AD:DP:GQ:PL	0/1:10,2:12:99:36,0,255	./.:0,0:0:.:.	1/0:10,11:21:99:255,0,255	./.:0,0:0:.:.	0/0:21,0:21:99:0,63,255	1/0:2,6:8:99:192,0,48	1/1:0,1:1:66:36,3,0	0/1:6,2:8:99:48,0,192	./.:0,0:0:.:.	0/0:10,0:10:99:0,30,255	0/0:15,0:15:99:0,45,255	0/0:22,0:22:99:0,66,255	0/0:12,0:12:99:0,36,255	0/1:8,5:13:99:141,0,249	./.:0,0:0:.:.	1/0:6,8:14:99:246,0,174	0/1:8,7:15:99:207,0,243	0/0:12,0:12:99:0,36,255	1/1:0,1:1:66:36,3,0	0/0:19,0:19:99:0,57,255	./.:0,0:0:.:.	0/0:18,0:18:99:0,54,255	0/0:15,0:15:99:0,45,255	1/0:11,14:25:99:255,0,255	1/0:6,11:17:99:255,0,165	1/1:0,14:14:99:255,42,0	1/0:2,9:11:99:255,0,39	1/0:5,6:11:99:183,0,147	0/0:18,1:19:99:0,21,255	0/0:25,0:25:99:0,75,255	0/0:4,0:4:94:0,12,144	0/1:23,11:34:99:255,0,255	./.:0,0:0:.:.	0/0:20,0:20:99:0,60,255	0/0:27,0:27:99:0,81,255	0/1:7,6:13:99:177,0,213	1/0:6,9:15:99:255,0,171	0/0:8,0:8:99:0,24,255	1/0:5,11:16:99:255,0,132	1/1:1,15:16:94:255,12,0	0/1:8,7:15:99:207,0,243	0/0:9,0:9:99:0,27,255	0/0:16,0:16:99:0,48,255	0/0:14,0:14:99:0,42,255	1/1:1,7:8:93:228,0,12	0/0:9,0:9:99:0,27,255	0/0:22,0:22:99:0,66,255	0/0:17,0:17:99:0,51,255	0/0:11,0:11:99:0,33,255	1/0:5,7:12:99:216,0,144	./.:0,0:0:.:.	0/0:21,0:21:99:0,63,255	0/0:13,0:13:99:0,39,255	0/1:11,9:20:99:255,0,255	./.:0,0:0:.:.	0/0:11,1:12:50:0,0,255	0/0:19,1:20:99:0,24,255	./.:0,0:0:.:.	0/0:17,0:17:99:0,51,255	0/0:20,0:20:99:0,60,255	./.:0,0:0:.:.	0/0:10,0:10:99:0,30,255	./.:0,0:0:.:.	0/1:10,5:15:99:135,0,255	0/0:13,0:13:99:0,39,255	1/1:0,29:29:99:255,87,0	0/0:1,0:1:66:0,3,36	0/1:10,7:17:99:201,0,255	0/1:14,10:24:99:255,0,255	1/0:7,7:14:99:210,0,210	1/1:1,20:21:99:255,28,0	1/0:5,10:15:99:255,0,135	0/0:23,0:23:99:0,69,255	0/0:8,0:8:99:0,24,255	1/0:6,8:14:99:246,0,174	0/0:26,0:26:99:0,78,255	./.:0,0:0:.:.	0/0:11,0:11:99:0,33,255	1/0:7,8:15:99:243,0,207	0/0:17,0:17:99:0,51,255	0/0:16,0:16:99:0,48,255	0/1:5,2:7:99:51,0,159	1/0:9,9:18:99:255,0,255	1/1:1,16:17:97:255,15,0	1/0:3,5:8:99:156,0,84	0/0:16,0:16:99:0,48,255	0/0:13,0:13:99:0,39,255	0/0:6,0:6:98:0,18,216	1/1:0,22:22:99:255,66,0	0/0:16,0:16:99:0,48,255	0/0:14,0:14:99:0,42,255	0/1:11,6:17:99:165,0,255	1/0:7,8:15:99:243,0,207	1/1:0,5:5:96:180,15,0	0/0:16,0:16:99:0,48,255	1/1:1,17:18:98:255,18,0	0/1:20,13:33:99:255,0,255	1/0:3,14:17:99:255,0,57	0/0:17,0:17:99:0,51,255	0/0:24,0:24:99:0,72,255	0/1:6,5:11:99:147,0,183	0/1:10,8:18:99:234,0,255	0/0:11,0:11:99:0,33,255	1/0:5,6:11:99:183,0,147	0/1:3,1:4:99:24,0,96	1/0:6,19:25:99:255,0,141	1/0:9,12:21:99:255,0,255	1/1:0,17:17:99:255,51,0	0/0:30,0:30:99:0,90,255	0/0:7,1:8:93:12,0,228	0/0:26,1:27:99:0,46,255	1/0:8,12:20:99:255,0,228	1/0:3,9:12:99:255,0,72	1/0:10,10:20:99:255,0,255	0/0:7,0:7:99:0,21,252	0/0:30,0:30:99:0,90,255	0/1:11,3:14:99:66,0,255	1/0:7,11:18:99:255,0,198	1/0:9,9:18:99:255,0,255	0/1:29,16:45:99:255,0,255	0/1:9,8:17:99:237,0,255	1/0:9,11:20:99:255,0,255	0/0:25,0:25:99:0,75,255	0/0:10,0:10:99:0,30,255	0/0:7,0:7:99:0,21,252	0/1:6,3:9:99:81,0,189	1/0:8,9:17:99:255,0,237	0/1:5,4:9:99:117,0,153	0/0:19,0:19:99:0,57,255	1/1:0,14:14:99:255,42,0	0/0:19,0:19:99:0,57,255	0/0:19,0:19:99:0,57,255	1/0:6,11:17:99:255,0,165	0/1:18,11:29:99:255,0,255	0/1:18,6:24:99:143,0,255	1/1:0,10:10:99:255,30,0	0/1:15,13:28:99:255,0,255	0/0:14,0:14:99:0,42,255	1/0:8,15:23:99:255,0,219	1/0:1,2:3:99:63,0,27	0/0:1,0:1:66:0,3,36	1/0:3,9:12:99:255,0,72	0/0:14,0:14:99:0,42,255	1/0:5,8:13:99:249,0,141	1/0:3,5:8:99:156,0,84	./.:0,0:0:.:.	0/0:17,0:17:99:0,51,255	0/1:9,3:12:99:72,0,255	0/0:17,0:17:99:0,51,255	0/1:7,5:12:99:144,0,216	1/0:3,4:7:99:123,0,87	0/0:18,1:19:99:0,21,255	1/1:1,22:23:99:255,33,0	0/0:13,0:13:99:0,39,255	0/1:10,5:15:99:135,0,255	0/0:19,0:19:99:0,57,255	0/0:17,0:17:99:0,51,255	0/0:9,0:9:99:0,27,255	1/0:3,7:10:99:222,0,78	0/0:17,0:17:99:0,51,255	1/0:8,11:19:99:255,0,231	0/1:5,2:7:99:51,0,159	0/0:25,0:25:99:0,75,255	1/0:3,9:12:99:255,0,72	0/0:26,0:26:99:0,78,255	0/0:4,0:4:94:0,12,144	0/0:22,0:22:99:0,66,255	./.:0,0:0:.:.	1/0:5,8:13:99:249,0,141	0/1:12,8:20:99:228,0,255	1/1:0,9:9:99:255,27,0	1/0:4,4:8:99:120,0,120	1/0:7,7:14:99:210,0,210	0/1:4,1:5:99:21,0,129	0/0:1,0:1:66:0,3,36	./.:0,0:0:.:.	./.:0,0:0:.:.	0/0:22,0:22:99:0,66,255	0/0:21,0:21:99:0,63,255	1/0:2,2:4:99:60,0,60	0/0:17,0:17:99:0,51,255	1/0:7,10:17:99:255,0,201	0/0:14,0:14:99:0,42,255	0/1:5,3:8:99:84,0,156	0/1:11,10:21:99:255,0,255	0/0:11,0:11:99:0,33,255	0/0:16,0:16:99:0,48,255	1/1:0,6:6:98:216,18,0	0/1:6,2:8:99:48,0,192	0/1:11,5:16:99:132,0,255	1/0:2,2:4:99:60,0,60	0/0:9,0:9:99:0,27,255	0/0:23,0:23:99:0,69,255	0/0:9,0:9:99:0,27,255	0/0:7,0:7:99:0,21,252	1/1:0,19:19:99:255,57,0	0/0:12,0:12:99:0,36,255	1/0:8,19:27:99:255,0,207	0/0:19,0:19:99:0,57,255	1/0:5,8:13:99:249,0,141	0/1:9,3:12:99:72,0,255	./.:0,0:0:.:.	0/0:7,0:7:99:0,21,252	0/0:15,0:15:99:0,45,255	1/0:6,11:17:99:255,0,165	0/1:7,6:13:99:177,0,213	0/0:5,0:5:96:0,15,180	0/1:8,7:15:99:207,0,243	1/1:1,32:33:99:255,64,0	0/0:27,0:27:99:0,81,255	0/1:9,4:13:99:105,0,255	0/0:28,0:28:99:0,84,255	1/0:9,15:24:99:255,0,252	1/1:0,17:17:99:255,51,0	0/1:10,8:18:99:234,0,255	1/0:4,13:17:99:255,0,93	0/1:9,3:12:99:72,0,255	0/0:17,0:17:99:0,51,255	0/0:17,0:17:99:0,51,255	0/0:14,0:14:99:0,42,255	0/0:14,0:14:99:0,42,255	1/0:9,11:20:99:255,0,255	0/0:15,0:15:99:0,45,255	0/0:16,0:16:99:0,48,255	0/0:16,0:16:99:0,48,255	0/0:15,0:15:99:0,45,255	1/0:6,6:12:99:180,0,180	1/1:1,10:11:66:255,0,3	0/1:9,4:13:99:105,0,255	1/0:4,7:11:99:219,0,111	0/0:17,0:17:99:0,51,255	0/0:23,0:23:99:0,69,255	0/0:13,0:13:99:0,39,255	1/0:4,4:8:99:120,0,120	0/0:3,0:3:88:0,9,108	0/0:20,0:20:99:0,60,255	0/1:17,8:25:99:213,0,255	0/0:15,2:17:99:21,0,255	0/1:5,1:6:98:18,0,162	0/0:16,1:17:97:0,15,255	0/0:11,0:11:99:0,33,255	1/0:4,8:12:99:252,0,108	0/0:13,0:13:99:0,39,255	1/1:0,13:13:99:255,39,0	1/0:5,18:23:99:255,0,110	0/0:12,0:12:99:0,36,255	0/0:11,0:11:99:0,33,255	0/1:6,5:11:99:147,0,183	1/0:3,6:9:99:189,0,81	0/1:13,9:22:99:255,0,255	0/0:9,0:9:99:0,27,255	1/0:6,9:15:99:255,0,171	1/1:0,13:13:99:255,39,0	1/1:0,20:20:99:255,60,0	0/1:13,9:22:99:255,0,255	0/1:14,13:27:99:255,0,255	1/0:10,14:24:99:255,0,255	1/0:7,8:15:99:243,0,207	0/1:10,9:19:99:255,0,255	0/0:12,0:12:99:0,36,255	0/1:18,12:30:99:255,0,255	0/1:10,7:17:99:201,0,255	1/0:5,7:12:99:216,0,144	1/0:4,14:18:99:255,0,90	1/0:10,10:20:99:255,0,255	0/0:21,0:21:99:0,63,255
1	2099876	S1_2099876	A	T	.	PASS	.	GT:AD:DP:GQ:PL	1/0:4,7:11:99:219,0,111	1/0:5,10:15:99:255,0,135	0/1:6,3:9:99:81,0,189	0/0:16,0:16:99:0,48,255	0/0:18,0:18:99:0,54,255	0/0:18,0:18:99:0,54,255	1/0:5,8:13:99:249,0,141	0/0:3,0:3:88:0,9,108	0/0:20,0:20:99:0,60,255	0/0:7,0:7:99:0,21,252	0/0:14,0:14:99:0,42,255	0/0:26,0:26:99:0,78,255	0/0:22,0:22:99:0,66,255	1/0:7,10:17:99:255,0,201	1/0:3,5:8:99:156,0,84	0/1:8,8:16:99:240,0,240	0/1:9,8:17:99:237,0,255	0/0:21,0:21:99:0,63,255	1/0:4,8:12:99:252,0,108	0/0:19,0:19:99:0,57,255	0/0:9,0:9:99:0,27,255	0/0:19,0:19:99:0,57,255	0/0:16,0:16:99:0,48,255	1/0:9,12:21:99:255,0,255	1/0:6,10:16:99:255,0,168	1/1:0,4:4:94:144,12,0	0/1:10,9:19:99:255,0,255	1/0:3,10:13:99:255,0,69	0/0:23,0:23:99:0,69,255	0/0:10,0:10:99:0,30,255	0/0:7,0:7:99:0,21,252	1/0:6,15:21:99:255,0,153	1/0:7,10:17:99:255,0,201	0/0:11,0:11:99:0,33,255	0/0:19,0:19:99:0,57,255	1/0:9,14:23:99:255,0,255	1/0:7,10:17:99:255,0,201	0/0:8,0:8:99:0,24,255	0/1:11,7:18:99:198,0,255	0/1:15,15:30:99:255,0,255	0/1:8,6:14:99:174,0,246	0/0:17,0:17:99:0,51,255	0/0:15,0:15:99:0,45,255	0/0:13,0:13:99:0,39,255	0/1:1,1:2:99:30,0,30	0/0:9,0:9:99:0,27,255	0/0:23,0:23:99:0,69,255	0/0:16,0:16:99:0,48,255	0/0:10,0:10:99:0,30,255	0/1:10,9:19:99:255,0,255	1/0:6,10:16:99:255,0,168	0/0:12,0:12:99:0,36,255	0/0:15,1:16:94:0,12,255	1/0:10,21:31:99:255,0,255	0/1:7,7:14:99:210,0,210	0/0:7,1:8:93:12,0,228	0/0:17,0:17:99:0,51,255	0/0:8,0:8:99:0,24,255	0/0:19,1:20:99:0,24,255	0/0:16,0:16:99:0,48,255	0/0:22,0:22:99:0,66,255	0/0:22,0:22:99:0,66,255	0/0:12,0:12:99:0,36,255	1/0:8,14:22:99:255,0,222	0/0:12,0:12:99:0,36,255	1/1:1,26:27:99:255,46,0	0/0:7,0:7:99:0,21,252	0/1:7,5:12:99:144,0,216	0/1:8,8:16:99:240,0,240	0/1:13,6:19:99:159,0,255	0/0:16,0:16:99:0,48,255	1/0:4,11:15:99:255,0,99	0/0:14,0:14:99:0,42,255	0/0:14,0:14:99:0,42,255	1/0:6,11:17:99:255,0,165	0/0:17,0:17:99:0,51,255	0/0:12,0:12:99:0,36,255	0/0:14,0:14:99:0,42,255	1/0:7,11:18:99:255,0,198	0/0:18,0:18:99:0,54,255	0/0:18,0:18:99:0,54,255	1/0:5,9:14:99:255,0,138	1/0:2,5:7:99:159,0,51	1/1:0,13:13:99:255,39,0	0/1:14,8:22:99:222,0,255	0/0:31,0:31:99:0,93,255	0/0:17,0:17:99:0,51,255	0/0:8,0:8:99:0,24,255	1/1:0,13:13:99:255,39,0	0/0:18,0:18:99:0,54,255	0/0:8,0:8:99:0,24,255	1/0:5,15:20:99:255,0,120	1/0:4,7:11:99:219,0,111	1/0:3,5:8:99:156,0,84	0/0:11,0:11:99:0,33,255	1/1:0,20:20:99:255,60,0	1/0:11,12:23:99:255,0,255	1/0:7,9:16:99:255,0,204	0/0:26,0:26:99:0,78,255	0/0:13,0:13:99:0,39,255	1/0:5,7:12:99:216,0,144	0/1:8,8:16:99:240,0,240	0/0:15,0:15:99:0,45,255	0/1:11,11:22:99:255,0,255	1/0:9,11:20:99:255,0,255	0/1:5,5:10:99:150,0,150	1/0:8,9:17:99:255,0,237	1/1:0,25:25:99:255,75,0	0/0:21,0:21:99:0,63,255	0/0:23,0:23:99:0,69,255	0/0:19,0:19:99:0,57,255	0/1:12,9:21:99:255,0,255	1/0:5,15:20:99:255,0,120	1/0:7,9:16:99:255,0,204	0/0:8,0:8:99:0,24,255	0/0:32,0:32:99:0,96,255	1/0:5,7:12:99:216,0,144	0/1:9,9:18:99:255,0,255	0/1:10,10:20:99:255,0,255	1/0:23,32:55:99:255,0,255	0/1:12,7:19:99:195,0,255	1/0:10,19:29:99:255,0,255	0/0:27,0:27:99:0,81,255	0/0:11,0:11:99:0,33,255	0/0:9,0:9:99:0,27,255	1/0:3,10:13:99:255,0,69	1/0:9,14:23:99:255,0,255	0/1:5,3:8:99:84,0,156	0/0:18,0:18:99:0,54,255	1/1:1,11:12:50:255,0,0	0/0:21,0:21:99:0,63,255	0/0:20,0:20:99:0,60,255	0/1:11,5:16:99:132,0,255	1/0:12,20:32:99:255,0,255	1/0:3,7:10:99:222,0,78	0/1:10,9:19:99:255,0,255	1/0:16,26:42:99:255,0,255	0/0:16,0:16:99:0,48,255	1/0:10,14:24:99:255,0,255	0/1:8,8:16:99:240,0,240	1/0:4,6:10:99:186,0,114	0/1:10,9:19:99:255,0,255	0/0:12,0:12:99:0,36,255	1/0:4,14:18:99:255,0,90	1/0:13,15:28:99:255,0,255	0/1:8,6:14:99:174,0,246	0/0:10,0:10:99:0,30,255	0/1:8,6:14:99:174,0,246	0/0:17,0:17:99:0,51,255	1/0:7,9:16:99:255,0,204	0/1:5,4:9:99:117,0,153	0/0:25,0:25:99:0,75,255	1/1:0,20:20:99:255,60,0	0/0:5,0:5:96:0,15,180	1/0:9,10:19:99:255,0,255	0/0:18,0:18:99:0,54,255	0/0:16,0:16:99:0,48,255	0/0:12,0:12:99:0,36,255	0/1:15,8:23:99:219,0,255	0/0:9,0:9:99:0,27,255	1/0:4,9:13:99:255,0,105	0/1:6,4:10:99:114,0,186	0/0:25,0:25:99:0,75,255	1/0:7,12:19:99:255,0,195	0/0:16,0:16:99:0,48,255	0/0:15,0:15:99:0,45,255	0/0:20,0:20:99:0,60,255	0/0:11,0:11:99:0,33,255	0/1:12,9:21:99:255,0,255	1/0:13,17:30:99:255,0,255	1/0:8,9:17:99:255,0,237	1/0:6,10:16:99:255,0,168	0/1:15,11:26:99:255,0,255	0/1:10,8:18:99:234,0,255	1/0:6,12:18:99:255,0,162	1/0:3,8:11:99:255,0,75	0/0:9,0:9:99:0,27,255	0/0:21,1:22:99:0,30,255	0/0:17,0:17:99:0,51,255	./.:0,0:0:.:.	0/0:10,0:10:99:0,30,255	0/1:12,8:20:99:228,0,255	0/0:17,0:17:99:0,51,255	1/0:15,16:31:99:255,0,255	1/0:6,15:21:99:255,0,153	0/0:14,0:14:99:0,42,255	0/0:3,0:3:88:0,9,108	1/1:0,2:2:79:72,6,0	1/0:5,8:13:99:249,0,141	0/1:6,5:11:99:147,0,183	0/1:7,2:9:99:45,0,225	0/0:9,0:9:99:0,27,255	0/0:25,0:25:99:0,75,255	0/0:18,0:18:99:0,54,255	0/0:15,0:15:99:0,45,255	1/1:0,17:17:99:255,51,0	0/0:17,0:17:99:0,51,255	1/0:12,13:25:99:255,0,255	0/0:11,0:11:99:0,33,255	0/1:11,7:18:99:198,0,255	0/1:9,8:17:99:237,0,255	0/0:11,0:11:99:0,33,255	0/1:5,1:6:98:18,0,162	0/0:19,0:19:99:0,57,255	1/0:5,6:11:99:183,0,147	0/1:7,7:14:99:210,0,210	0/0:18,0:18:99:0,54,255	0/0:6,1:7:96:15,0,195	1/1:0,53:53:99:255,159,0	0/0:25,0:25:99:0,75,255	1/0:7,14:21:99:255,0,189	0/0:11,0:11:99:0,33,255	1/0:7,15:22:99:255,0,186	1/1:0,20:20:99:255,60,0	1/0:8,10:18:99:255,0,234	1/0:9,10:19:99:255,0,255	1/0:8,12:20:99:255,0,228	0/0:15,1:16:94:0,12,255	0/0:9,0:9:99:0,27,255	0/0:19,0:19:99:0,57,255	0/0:14,0:14:99:0,42,255	1/0:6,7:13:99:213,0,177	0/0:17,0:17:99:0,51,255	0/0:14,0:14:99:0,42,255	0/0:29,0:29:99:0,87,255	0/0:9,0:9:99:0,27,255	1/0:7,8:15:99:243,0,207	1/1:0,22:22:99:255,66,0	1/0:2,7:9:99:225,0,45	1/0:7,20:27:99:255,0,171	0/0:19,0:19:99:0,57,255	0/0:44,0:44:99:0,132,255	0/0:18,0:18:99:0,54,255	1/0:6,12:18:99:255,0,162	./.:0,0:0:.:.	0/0:17,0:17:99:0,51,255	0/1:18,11:29:99:255,0,255	0/0:14,1:15:89:0,9,255	1/0:3,5:8:99:156,0,84	0/0:12,1:13:67:0,4,255	0/0:11,0:11:99:0,33,255	1/0:9,11:20:99:255,0,255	0/0:20,1:21:99:0,28,255	1/1:0,17:17:99:255,51,0	0/1:15,10:25:99:255,0,255	0/0:9,0:9:99:0,27,255	0/0:13,0:13:99:0,39,255	0/1:4,4:8:99:120,0,120	1/1:0,6:6:98:216,18,0	1/0:13,18:31:99:255,0,255	0/0:5,0:5:96:0,15,180	1/0:4,10:14:99:255,0,102	1/1:0,15:15:99:255,45,0	1/1:1,9:10:79:255,0,6	0/1:12,12:24:99:255,0,255	0/1:9,9:18:99:255,0,255	1/0:11,13:24:99:255,0,255	1/0:12,13:25:99:255,0,255	1/0:5,9:14:99:255,0,138	0/0:20,0:20:99:0,60,255	1/0:12,17:29:99:255,0,255	1/0:9,13:22:99:255,0,255	0/1:9,4:13:99:105,0,255	1/0:5,11:16:99:255,0,132	0/1:14,5:19:99:123,0,255	0/0:28,0:28:99:0,84,255
1	2147397	S1_2147397	C	T	.	PASS	.	GT:AD:DP:GQ:PL	0/1:6,4:10:99:114,0,186	0/1:5,1:6:98:18,0,162	1/0:1,2:3:99:63,0,27	0/0:14,0:14:99:0,42,255	0/0:9,0:9:99:0,27,255	0/1:4,2:6:99:54,0,126	1/0:2,6:8:99:192,0,48	0/0:1,0:1:66:0,3,36	0/0:7,0:7:99:0,21,252	0/0:10,0:10:99:0,30,255	0/0:9,0:9:99:0,27,255	0/0:4,0:4:94:0,12,144	0/0:9,0:9:99:0,27,255	0/1:2,2:4:99:60,0,60	0/1:4,2:6:99:54,0,126	1/0:1,5:6:98:162,0,18	1/0:1,2:3:99:63,0,27	0/0:2,0:2:79:0,6,72	0/0:5,0:5:96:0,15,180	0/0:2,0:2:79:0,6,72	0/0:3,0:3:88:0,9,108	0/0:3,0:3:88:0,9,108	0/1:5,1:6:98:18,0,162	0/1:7,7:14:99:210,0,210	1/0:2,6:8:99:192,0,48	1/1:0,2:2:79:72,6,0	1/0:2,3:5:99:93,0,57	1/1:0,2:2:79:72,6,0	0/0:16,0:16:99:0,48,255	0/0:5,0:5:96:0,15,180	0/0:1,0:1:66:0,3,36	0/1:3,3:6:99:90,0,90	0/1:5,3:8:99:84,0,156	0/0:11,0:11:99:0,33,255	0/0:8,0:8:99:0,24,255	0/1:4,3:7:99:87,0,123	1/0:1,5:6:98:162,0,18	0/0:3,0:3:88:0,9,108	1/0:11,16:27:99:255,0,255	0/1:5,1:6:98:18,0,162	1/0:2,3:5:99:93,0,57	0/0:1,0:1:66:0,3,36	0/0:4,0:4:94:0,12,144	0/0:4,0:4:94:0,12,144	1/1:0,1:1:66:36,3,0	0/0:9,0:9:99:0,27,255	0/0:24,0:24:99:0,72,255	0/0:8,0:8:99:0,24,255	0/0:8,0:8:99:0,24,255	1/0:1,3:4:99:96,0,24	1/0:1,5:6:98:162,0,18	0/0:2,0:2:79:0,6,72	0/0:5,0:5:96:0,15,180	1/0:2,9:11:99:255,0,39	1/0:1,4:5:99:129,0,21	0/0:11,0:11:99:0,33,255	0/0:4,0:4:94:0,12,144	0/0:4,0:4:94:0,12,144	0/0:3,0:3:88:0,9,108	0/0:10,0:10:99:0,30,255	0/0:3,0:3:88:0,9,108	0/0:6,0:6:98:0,18,216	0/0:8,0:8:99:0,24,255	0/1:3,3:6:99:90,0,90	0/0:4,0:4:94:0,12,144	1/1:0,11:11:99:255,33,0	0/0:6,0:6:98:0,18,216	0/0:1,0:1:66:0,3,36	1/1:0,5:5:96:180,15,0	1/0:1,3:4:99:96,0,24	0/0:1,0:1:66:0,3,36	0/1:2,2:4:99:60,0,60	0/0:8,0:8:99:0,24,255	0/0:5,0:5:96:0,15,180	1/0:3,5:8:99:156,0,84	0/0:7,0:7:99:0,21,252	0/0:7,0:7:99:0,21,252	0/0:8,0:8:99:0,24,255	1/1:0,3:3:88:108,9,0	0/0:5,0:5:96:0,15,180	0/0:1,0:1:66:0,3,36	0/1:2,1:3:99:27,0,63	0/1:7,3:10:99:78,0,222	1/0:1,3:4:99:96,0,24	0/1:4,3:7:99:87,0,123	0/0:10,0:10:99:0,30,255	0/0:4,0:4:94:0,12,144	0/0:3,0:3:88:0,9,108	1/1:0,2:2:79:72,6,0	0/0:3,0:3:88:0,9,108	0/0:9,0:9:99:0,27,255	0/1:4,1:5:99:21,0,129	0/1:4,3:7:99:87,0,123	0/1:5,3:8:99:84,0,156	0/0:8,0:8:99:0,24,255	1/1:0,6:6:98:216,18,0	1/1:1,6:7:96:195,0,15	0/0:8,0:8:99:0,24,255	0/0:7,0:7:99:0,21,252	0/0:7,0:7:99:0,21,252	1/1:0,3:3:88:108,9,0	1/0:2,3:5:99:93,0,57	0/0:6,0:6:98:0,18,216	0/1:4,3:7:99:87,0,123	0/1:4,2:6:99:54,0,126	0/1:10,3:13:99:69,0,255	0/1:4,4:8:99:120,0,120	1/1:0,3:3:88:108,9,0	0/0:13,0:13:99:0,39,255	0/0:7,0:7:99:0,21,252	0/0:19,0:19:99:0,57,255	0/1:5,3:8:99:84,0,156	0/1:5,3:8:99:84,0,156	0/1:2,1:3:99:27,0,63	0/0:6,0:6:98:0,18,216	0/0:6,0:6:98:0,18,216	0/1:8,2:10:99:42,0,255	0/1:5,4:9:99:117,0,153	1/0:3,4:7:99:123,0,87	0/1:15,12:27:99:255,0,255	0/1:2,2:4:99:60,0,60	1/0:1,5:6:98:162,0,18	0/0:11,0:11:99:0,33,255	0/0:9,0:9:99:0,27,255	0/0:6,0:6:98:0,18,216	1/1:0,3:3:88:108,9,0	0/1:1,1:2:99:30,0,30	1/0:2,4:6:99:126,0,54	0/0:9,0:9:99:0,27,255	1/1:0,3:3:88:108,9,0	0/0:15,1:16:94:0,12,255	0/0:1,0:1:66:0,3,36	1/0:3,7:10:99:222,0,78	0/1:10,8:18:99:234,0,255	0/1:7,6:13:99:177,0,213	0/0:6,1:7:96:15,0,195	1/0:7,8:15:99:243,0,207	0/0:4,0:4:94:0,12,144	1/1:0,4:4:94:144,12,0	0/1:4,3:7:99:87,0,123	0/1:4,1:5:99:21,0,129	1/1:0,7:7:99:252,21,0	0/0:11,0:11:99:0,33,255	0/1:4,2:6:99:54,0,126	1/0:1,4:5:99:129,0,21	0/1:4,1:5:99:21,0,129	0/0:2,0:2:79:0,6,72	1/1:0,7:7:99:252,21,0	0/0:6,0:6:98:0,18,216	1/0:2,7:9:99:225,0,45	0/1:3,1:4:99:24,0,96	0/0:8,0:8:99:0,24,255	1/1:0,5:5:96:180,15,0	1/1:0,1:1:66:36,3,0	1/0:1,3:4:99:96,0,24	0/0:10,0:10:99:0,30,255	0/0:7,0:7:99:0,21,252	0/0:2,0:2:79:0,6,72	1/0:2,6:8:99:192,0,48	0/0:12,0:12:99:0,36,255	0/1:4,4:8:99:120,0,120	0/1:2,2:4:99:60,0,60	0/0:11,0:11:99:0,33,255	1/0:2,4:6:99:126,0,54	0/0:11,0:11:99:0,33,255	0/0:8,0:8:99:0,24,255	0/0:7,0:7:99:0,21,252	0/0:7,0:7:99:0,21,252	1/0:5,6:11:99:183,0,147	0/1:5,2:7:99:51,0,159	1/1:0,6:6:98:216,18,0	1/0:2,4:6:99:126,0,54	1/0:5,10:15:99:255,0,135	1/0:3,4:7:99:123,0,87	0/1:4,3:7:99:87,0,123	1/1:0,4:4:94:144,12,0	0/0:4,0:4:94:0,12,144	0/0:8,0:8:99:0,24,255	0/0:8,0:8:99:0,24,255	./.:0,0:0:.:.	0/0:11,0:11:99:0,33,255	0/0:7,1:8:93:12,0,228	0/0:4,0:4:94:0,12,144	0/1:3,1:4:99:24,0,96	0/1:5,5:10:99:150,0,150	0/0:5,0:5:96:0,15,180	0/0:1,0:1:66:0,3,36	0/0:1,0:1:66:0,3,36	1/0:2,4:6:99:126,0,54	1/0:3,5:8:99:156,0,84	1/1:0,1:1:66:36,3,0	0/0:4,0:4:94:0,12,144	0/0:8,0:8:99:0,24,255	0/0:6,0:6:98:0,18,216	0/0:10,1:11:66:3,0,255	1/1:0,5:5:96:180,15,0	0/0:9,0:9:99:0,27,255	0/0:7,1:8:93:12,0,228	0/0:4,0:4:94:0,12,144	1/1:0,8:8:99:255,24,0	0/1:6,2:8:99:48,0,192	0/0:6,0:6:98:0,18,216	0/0:1,0:1:66:0,3,36	0/0:7,0:7:99:0,21,252	0/1:7,3:10:99:78,0,222	0/1:4,3:7:99:87,0,123	0/0:6,0:6:98:0,18,216	0/1:2,2:4:99:60,0,60	1/1:0,8:8:99:255,24,0	0/0:8,0:8:99:0,24,255	0/1:8,7:15:99:207,0,243	0/0:8,0:8:99:0,24,255	0/1:5,3:8:99:84,0,156	./.:0,0:0:.:.	1/0:2,6:8:99:192,0,48	0/1:5,2:7:99:51,0,159	0/1:2,1:3:99:27,0,63	0/0:6,0:6:98:0,18,216	0/0:8,0:8:99:0,24,255	0/0:4,0:4:94:0,12,144	0/0:9,0:9:99:0,27,255	0/1:8,4:12:99:108,0,252	0/0:10,0:10:99:0,30,255	0/0:5,0:5:96:0,15,180	0/0:8,0:8:99:0,24,255	0/0:5,0:5:96:0,15,180	1/0:1,3:4:99:96,0,24	1/1:1,9:10:79:255,0,6	0/1:1,1:2:99:30,0,30	0/1:3,3:6:99:90,0,90	0/0:6,0:6:98:0,18,216	0/0:15,0:15:99:0,45,255	0/0:6,0:6:98:0,18,216	0/1:3,2:5:99:57,0,93	0/0:1,0:1:66:0,3,36	0/0:4,0:4:94:0,12,144	0/1:6,3:9:99:81,0,189	0/0:10,0:10:99:0,30,255	0/1:4,1:5:99:21,0,129	0/0:10,0:10:99:0,30,255	0/0:4,0:4:94:0,12,144	1/0:4,5:9:99:153,0,117	0/0:6,1:7:96:15,0,195	1/1:0,11:11:99:255,33,0	1/0:1,4:5:99:129,0,21	0/0:2,0:2:79:0,6,72	0/0:5,0:5:96:0,15,180	1/0:2,4:6:99:126,0,54	0/1:3,2:5:99:57,0,93	1/0:2,3:5:99:93,0,57	0/0:6,0:6:98:0,18,216	0/1:8,2:10:99:42,0,255	1/1:0,5:5:96:180,15,0	1/1:0,11:11:99:255,33,0	0/1:7,6:13:99:177,0,213	0/1:6,6:12:99:180,0,180	1/0:3,7:10:99:222,0,78	0/1:6,4:10:99:114,0,186	0/1:2,2:4:99:60,0,60	0/0:6,0:6:98:0,18,216	0/1:4,3:7:99:87,0,123	0/1:3,2:5:99:57,0,93	0/1:2,2:4:99:60,0,60	1/1:0,6:6:98:216,18,0	1/0:3,6:9:99:189,0,81	0/0:7,1:8:93:12,0,228
1	2171578	S1_2171578	C	T	.	PASS	.	GT:AD:DP:GQ:PL	0/1:33,7:40:99:132,0,255	0/1:21,16:37:99:255,0,255	0/1:28,17:45:99:255,0,255	0/0:31,0:31:99:0,93,255	0/0:98,0:98:99:0,255,255	0/0:21,1:22:99:0,30,255	0/1:22,19:41:99:255,0,255	0/1:4,2:6:99:54,0,126	0/0:53,0:53:99:0,159,255	0/0:58,0:58:99:0,174,255	0/0:37,0:37:99:0,111,255	0/0:47,0:47:99:0,141,255	0/0:60,0:60:99:0,180,255	0/1:28,23:51:99:255,0,255	1/0:11,19:30:99:255,0,255	1/0:16,22:38:99:255,0,255	0/1:28,21:49:99:255,0,255	0/0:56,0:56:99:0,168,255	1/0:24,26:50:99:255,0,255	0/0:60,0:60:99:0,180,255	0/0:44,0:44:99:0,132,255	0/0:65,1:66:99:0,162,255	0/0:61,0:61:99:0,183,255	0/1:47,23:70:99:255,0,255	1/0:29,35:64:99:255,0,255	1/1:2,25:27:89:255,9,0	1/0:17,21:38:99:255,0,255	1/0:18,22:40:99:255,0,255	0/0:55,0:55:99:0,165,255	0/0:59,0:59:99:0,177,255	0/0:52,0:52:99:0,156,255	0/1:40,29:69:99:255,0,255	0/1:23,10:33:99:255,0,255	0/0:64,0:64:99:0,192,255	0/0:70,0:70:99:0,210,255	0/1:45,27:72:99:255,0,255	1/0:18,20:38:99:255,0,255	0/0:30,0:30:99:0,90,255	1/0:31,33:64:99:255,0,255	0/1:42,21:63:99:255,0,255	1/0:19,23:42:99:255,0,255	0/0:42,0:42:99:0,126,255	0/0:29,0:29:99:0,87,255	0/0:64,0:64:99:0,192,255	1/0:1,3:4:99:96,0,24	0/0:42,0:42:99:0,126,255	0/0:66,1:67:99:0,166,255	0/0:49,0:49:99:0,147,255	0/0:45,0:45:99:0,135,255	0/1:36,27:63:99:255,0,255	0/1:32,16:48:99:255,0,255	0/0:41,0:41:99:0,123,255	0/0:47,0:47:99:0,141,255	0/1:51,44:95:99:255,0,255	0/1:19,10:29:99:255,0,255	0/0:53,0:53:99:0,159,255	0/0:65,1:66:99:0,162,255	0/0:48,0:48:99:0,144,255	0/0:78,0:78:99:0,234,255	0/0:77,0:77:99:0,231,255	0/0:53,0:53:99:0,159,255	0/0:52,0:52:99:0,156,255	0/0:64,1:65:99:0,159,255	0/1:30,20:50:99:255,0,255	0/0:32,0:32:99:0,96,255	1/1:1,61:62:99:255,150,0	0/0:47,0:47:99:0,141,255	1/0:6,11:17:99:255,0,165	1/1:0,22:22:99:255,66,0	1/0:22,25:47:99:255,0,255	0/0:2,0:2:79:0,6,72	0/1:33,29:62:99:255,0,255	0/0:55,2:57:99:0,99,255	0/0:54,0:54:99:0,162,255	0/1:28,21:49:99:255,0,255	0/0:65,0:65:99:0,195,255	0/0:33,1:34:99:0,67,255	0/0:41,0:41:99:0,123,255	0/1:26,21:47:99:255,0,255	0/0:47,0:47:99:0,141,255	0/0:59,1:60:99:0,144,255	0/1:22,16:38:99:255,0,255	0/1:26,16:42:99:255,0,255	1/1:1,47:48:99:255,108,0	1/0:17,19:36:99:255,0,255	0/0:89,1:90:99:0,235,255	0/0:56,0:56:99:0,168,255	0/0:50,0:50:99:0,150,255	1/1:0,40:40:99:255,120,0	0/0:60,0:60:99:0,180,255	0/0:44,1:45:99:0,100,255	0/1:47,24:71:99:255,0,255	0/1:36,22:58:99:255,0,255	0/1:14,14:28:99:255,0,255	0/0:37,0:37:99:0,111,255	1/1:1,70:71:99:255,178,0	1/0:40,49:89:99:255,0,255	0/1:28,14:42:99:255,0,255	0/0:65,0:65:99:0,195,255	0/0:75,0:75:99:0,225,255	1/0:19,23:42:99:255,0,255	0/1:29,20:49:99:255,0,255	0/0:44,0:44:99:0,132,255	0/1:24,16:40:99:255,0,255	0/1:28,19:47:99:255,0,255	1/0:26,30:56:99:255,0,255	0/1:29,29:58:99:255,0,255	1/1:0,52:52:99:255,156,0	0/0:88,0:88:99:0,255,255	0/0:70,0:70:99:0,210,255	0/0:105,3:108:99:0,217,255	1/0:6,32:38:99:255,0,101	0/1:32,22:54:99:255,0,255	1/0:20,30:50:99:255,0,255	0/0:68,0:68:99:0,204,255	0/0:96,0:96:99:0,255,255	1/0:18,20:38:99:255,0,255	0/1:41,24:65:99:255,0,255	0/1:36,32:68:99:255,0,255	0/1:75,56:131:99:255,0,255	0/1:30,25:55:99:255,0,255	0/1:36,26:62:99:255,0,255	0/0:101,1:102:99:0,255,255	0/0:45,0:45:99:0,135,255	0/0:37,0:37:99:0,111,255	0/1:12,10:22:99:255,0,255	0/1:22,18:40:99:255,0,255	0/1:15,13:28:99:255,0,255	0/0:43,0:43:99:0,129,255	1/1:1,38:39:99:255,81,0	0/0:79,0:79:99:0,237,255	0/0:42,0:42:99:0,126,255	0/1:28,15:43:99:255,0,255	0/1:46,42:88:99:255,0,255	0/1:51,29:80:99:255,0,255	1/0:24,25:49:99:255,0,255	0/1:50,42:92:99:255,0,255	0/0:33,1:34:99:0,67,255	0/1:34,24:58:99:255,0,255	0/1:24,20:44:99:255,0,255	1/0:19,22:41:99:255,0,255	1/1:0,29:29:99:255,87,0	0/0:52,0:52:99:0,156,255	0/1:28,23:51:99:255,0,255	1/1:1,13:14:80:255,6,0	0/1:21,16:37:99:255,0,255	0/0:46,0:46:99:0,138,255	1/1:0,23:23:99:255,69,0	0/0:51,0:51:99:0,153,255	0/1:26,21:47:99:255,0,255	0/1:13,13:26:99:255,0,255	0/0:67,0:67:99:0,201,255	1/1:0,36:36:99:255,108,0	0/0:17,0:17:99:0,51,255	0/1:25,22:47:99:255,0,255	0/0:71,0:71:99:0,213,255	0/0:44,0:44:99:0,132,255	0/0:22,0:22:99:0,66,255	0/1:35,19:54:99:255,0,255	0/0:50,0:50:99:0,150,255	0/1:46,38:84:99:255,0,255	1/0:12,20:32:99:255,0,255	0/0:90,1:91:99:0,238,255	1/0:23,31:54:99:255,0,255	0/0:117,0:117:99:0,255,255	0/0:60,1:61:99:0,147,255	0/0:63,0:63:99:0,189,255	0/0:49,0:49:99:0,147,255	1/0:23,29:52:99:255,0,255	0/1:50,33:83:99:255,0,255	1/1:0,36:36:99:255,108,0	0/1:22,20:42:99:255,0,255	0/1:43,36:79:99:255,0,255	1/0:15,30:45:99:255,0,255	1/0:18,27:45:99:255,0,255	1/0:25,34:59:99:255,0,255	0/0:33,0:33:99:0,99,255	0/0:59,0:59:99:0,177,255	0/0:55,1:56:99:0,133,255	0/1:6,4:10:99:114,0,186	0/0:72,0:72:99:0,216,255	0/1:29,23:52:99:255,0,255	0/0:73,0:73:99:0,219,255	0/1:27,21:48:99:255,0,255	0/1:42,27:69:99:255,0,255	0/0:48,0:48:99:0,144,255	0/0:30,0:30:99:0,90,255	1/1:0,2:2:79:72,6,0	0/1:22,16:38:99:255,0,255	0/1:30,25:55:99:255,0,255	0/1:22,12:34:99:255,0,255	0/0:41,0:41:99:0,123,255	0/0:55,0:55:99:0,165,255	0/0:17,1:18:98:0,18,255	0/0:48,0:48:99:0,144,255	1/1:0,47:47:99:255,141,0	0/0:25,0:25:99:0,75,255	1/0:29,30:59:99:255,0,255	0/0:60,1:61:99:0,147,255	1/1:0,18:18:99:255,54,0	0/1:22,13:35:99:255,0,255	0/0:41,0:41:99:0,123,255	0/0:46,0:46:99:0,138,255	0/0:49,0:49:99:0,147,255	0/1:24,18:42:99:255,0,255	1/0:36,38:74:99:255,0,255	0/0:46,0:46:99:0,138,255	1/0:5,9:14:99:255,0,138	1/1:0,90:90:99:255,255,0	0/0:58,0:58:99:0,174,255	0/1:39,27:66:99:255,0,255	0/0:67,0:67:99:0,201,255	0/1:39,31:70:99:255,0,255	1/1:0,41:41:99:255,123,0	0/1:22,14:36:99:255,0,255	0/1:28,14:42:99:255,0,255	0/1:25,24:49:99:255,0,255	0/0:43,0:43:99:0,129,255	0/0:42,0:42:99:0,126,255	0/0:41,0:41:99:0,123,255	0/0:49,0:49:99:0,147,255	0/1:34,29:63:99:255,0,255	0/0:74,0:74:99:0,222,255	0/0:57,0:57:99:0,171,255	0/0:44,0:44:99:0,132,255	0/0:57,0:57:99:0,171,255	0/1:32,24:56:99:255,0,255	1/1:0,40:40:99:255,120,0	0/1:24,20:44:99:255,0,255	0/1:29,20:49:99:255,0,255	0/0:62,0:62:99:0,186,255	0/0:125,1:126:99:0,255,255	0/0:54,0:54:99:0,162,255	0/1:25,21:46:99:255,0,255	0/0:10,0:10:99:0,30,255	0/0:56,3:59:99:0,69,255	0/1:43,30:73:99:255,0,255	0/0:55,0:55:99:0,165,255	1/0:4,5:9:99:153,0,117	0/0:56,0:56:99:0,168,255	0/0:54,0:54:99:0,162,255	0/1:34,24:58:99:255,0,255	0/0:50,0:50:99:0,150,255	1/1:0,37:37:99:255,111,0	0/1:34,25:59:99:255,0,255	0/0:50,0:50:99:0,150,255	0/0:23,0:23:99:0,69,255	0/1:24,21:45:99:255,0,255	0/1:24,10:34:99:255,0,255	0/1:30,27:57:99:255,0,255	0/0:23,0:23:99:0,69,255	1/0:26,29:55:99:255,0,255	1/1:0,26:26:99:255,78,0	1/1:0,41:41:99:255,123,0	0/1:58,33:91:99:255,0,255	0/1:40,39:79:99:255,0,255	0/1:25,22:47:99:255,0,255	0/1:28,14:42:99:255,0,255	0/1:27,20:47:99:255,0,255	0/0:67,0:67:99:0,201,255	0/1:50,30:80:99:255,0,255	0/1:41,26:67:99:255,0,255	0/1:20,12:32:99:255,0,255	1/1:1,19:20:99:255,24,0	0/1:46,34:80:99:255,0,255	0/0:87,0:87:99:0,255,255
1	2171595	S1_2171595	N	NA	.	PASS	.	GT:AD:DP:GQ:PL	1/0:15,21:36:99:255,0,255	1/0:10,11:21:99:255,0,255	1/0:15,15:30:99:255,0,255	0/0:21,0:21:99:0,63,255	0/0:85,1:86:99:0,223,255	0/0:7,1:8:93:12,0,228	0/1:30,23:53:99:255,0,255	0/1:10,4:14:99:102,0,255	0/0:35,0:35:99:0,105,255	0/0:30,0:30:99:0,90,255	0/0:40,0:40:99:0,120,255	0/0:29,0:29:99:0,87,255	0/0:30,0:30:99:0,90,255	0/1:27,16:43:99:255,0,255	0/1:27,20:47:99:255,0,255	0/1:16,13:29:99:255,0,255	1/0:14,22:36:99:255,0,255	0/0:32,0:32:99:0,96,255	0/1:22,18:40:99:255,0,255	0/0:66,0:66:99:0,198,255	0/0:44,0:44:99:0,132,255	0/0:47,1:48:99:0,108,255	0/0:37,0:37:99:0,111,255	0/1:26,19:45:99:255,0,255	1/0:19,28:47:99:255,0,255	1/1:0,31:31:99:255,93,0	0/1:18,11:29:99:255,0,255	0/1:19,16:35:99:255,0,255	0/0:92,0:92:99:0,255,255	0/0:43,0:43:99:0,129,255	0/0:32,0:32:99:0,96,255	1/0:21,25:46:99:255,0,255	0/1:23,17:40:99:255,0,255	0/0:57,0:57:99:0,171,255	0/0:46,0:46:99:0,138,255	0/1:14,13:27:99:255,0,255	0/1:18,15:33:99:255,0,255	0/0:17,0:17:99:0,51,255	1/0:14,24:38:99:255,0,255	0/1:30,20:50:99:255,0,255	1/0:7,15:22:99:255,0,186	0/0:18,0:18:99:0,54,255	0/0:33,0:33:99:0,99,255	0/0:35,0:35:99:0,105,255	0/1:2,1:3:99:27,0,63	0/0:35,0:35:99:0,105,255	0/0:63,0:63:99:0,189,255	0/0:69,0:69:99:0,207,255	0/0:34,0:34:99:0,102,255	1/0:21,25:46:99:255,0,255	1/0:16,21:37:99:255,0,255	0/0:19,0:19:99:0,57,255	0/0:22,0:22:99:0,66,255	0/1:30,19:49:99:255,0,255	0/1:19,16:35:99:255,0,255	0/0:29,1:30:99:0,54,255	0/0:24,1:25:99:0,39,255	0/0:33,0:33:99:0,99,255	0/0:34,1:35:99:0,69,255	0/0:56,0:56:99:0,168,255	0/0:36,0:36:99:0,108,255	0/0:49,0:49:99:0,147,255	0/0:26,0:26:99:0,78,255	1/0:17,17:34:99:255,0,255	0/0:39,0:39:99:0,117,255	1/1:0,62:62:99:255,186,0	0/0:30,0:30:99:0,90,255	1/0:8,19:27:99:255,0,207	1/1:0,20:20:99:255,60,0	0/1:23,10:33:99:255,0,255	1/1:0,1:1:66:36,3,0	0/1:26,20:46:99:255,0,255	0/0:32,0:32:99:0,96,255	0/0:26,0:26:99:0,78,255	0/1:19,12:31:99:255,0,255	0/0:57,1:58:99:0,139,255	0/0:39,0:39:99:0,117,255	0/0:26,0:26:99:0,78,255	1/0:16,18:34:99:255,0,255	0/0:38,0:38:99:0,114,255	0/0:26,0:26:99:0,78,255	0/1:16,15:31:99:255,0,255	0/1:14,6:20:99:156,0,255	1/1:2,35:37:99:255,40,0	0/1:18,15:33:99:255,0,255	0/0:74,0:74:99:0,222,255	0/0:49,0:49:99:0,147,255	0/0:26,1:27:99:0,46,255	1/1:0,36:36:99:255,108,0	0/0:51,0:51:99:0,153,255	0/0:58,0:58:99:0,174,255	0/1:28,23:51:99:255,0,255	1/0:16,23:39:99:255,0,255	1/0:7,10:17:99:255,0,201	0/0:10,0:10:99:0,30,255	1/1:0,58:58:99:255,174,0	1/0:34,34:68:99:255,0,255	0/1:23,19:42:99:255,0,255	0/0:47,0:47:99:0,141,255	0/0:48,0:48:99:0,144,255	0/1:13,11:24:99:255,0,255	1/0:14,18:32:99:255,0,255	0/0:44,0:44:99:0,132,255	0/1:21,16:37:99:255,0,255	0/1:24,21:45:99:255,0,255	0/1:25,21:46:99:255,0,255	0/1:34,33:67:99:255,0,255	1/1:0,42:42:99:255,126,0	0/0:77,0:77:99:0,231,255	0/0:27,0:27:99:0,81,255	0/0:111,1:112:99:0,255,255	1/0:8,27:35:99:255,0,183	1/0:24,27:51:99:255,0,255	0/1:28,11:39:99:255,0,255	0/0:50,0:50:99:0,150,255	0/0:48,0:48:99:0,144,255	1/0:22,25:47:99:255,0,255	1/0:13,24:37:99:255,0,255	0/1:24,12:36:99:255,0,255	0/1:34,28:62:99:255,0,255	1/0:24,24:48:99:255,0,255	0/1:33,24:57:99:255,0,255	0/0:60,0:60:99:0,180,255	0/0:41,0:41:99:0,123,255	0/0:26,0:26:99:0,78,255	0/1:21,7:28:99:168,0,255	0/1:21,10:31:99:255,0,255	0/1:17,14:31:99:255,0,255	0/0:34,0:34:99:0,102,255	1/1:0,29:29:99:255,87,0	0/0:40,2:42:99:0,55,255	0/0:28,0:28:99:0,84,255	0/1:20,19:39:99:255,0,255	0/1:48,30:78:99:255,0,255	0/1:25,19:44:99:255,0,255	1/0:15,30:45:99:255,0,255	0/1:39,23:62:99:255,0,255	0/0:43,0:43:99:0,129,255	0/1:39,26:65:99:255,0,255	0/1:21,19:40:99:255,0,255	0/1:19,17:36:99:255,0,255	1/1:0,19:19:99:255,57,0	0/0:52,0:52:99:0,156,255	1/0:14,20:34:99:255,0,255	1/1:0,15:15:99:255,45,0	0/1:14,10:24:99:255,0,255	0/0:26,0:26:99:0,78,255	1/1:0,13:13:99:255,39,0	0/0:30,0:30:99:0,90,255	1/0:15,24:39:99:255,0,255	0/1:16,10:26:99:255,0,255	0/0:34,0:34:99:0,102,255	1/1:1,45:46:99:255,102,0	0/0:11,0:11:99:0,33,255	0/1:23,20:43:99:255,0,255	0/0:55,0:55:99:0,165,255	0/0:29,0:29:99:0,87,255	0/0:13,0:13:99:0,39,255	1/0:23,25:48:99:255,0,255	0/0:46,0:46:99:0,138,255	1/0:24,27:51:99:255,0,255	0/1:25,22:47:99:255,0,255	0/0:81,0:81:99:0,244,255	1/0:16,20:36:99:255,0,255	0/0:73,1:74:99:0,187,255	0/0:39,0:39:99:0,117,255	0/0:61,1:62:99:0,150,255	0/0:52,0:52:99:0,156,255	1/0:31,38:69:99:255,0,255	0/1:38,22:60:99:255,0,255	1/1:0,50:50:99:255,150,0	0/1:27,25:52:99:255,0,255	0/1:28,22:50:99:255,0,255	0/1:14,9:23:99:255,0,255	0/1:30,24:54:99:255,0,255	0/1:19,12:31:99:255,0,255	0/0:30,0:30:99:0,90,255	0/0:60,0:60:99:0,180,255	0/0:40,0:40:99:0,120,255	0/0:3,0:3:88:0,9,108	0/0:66,0:66:99:0,198,255	1/0:15,23:38:99:255,0,255	0/0:32,0:32:99:0,96,255	1/0:19,21:40:99:255,0,255	0/1:28,26:54:99:255,0,255	0/0:42,0:42:99:0,126,255	0/0:16,0:16:99:0,48,255	1/1:0,7:7:99:252,21,0	1/0:9,16:25:99:255,0,249	0/1:27,15:42:99:255,0,255	0/1:21,17:38:99:255,0,255	0/0:26,0:26:99:0,78,255	0/0:46,0:46:99:0,138,255	0/0:13,0:13:99:0,39,255	0/0:46,0:46:99:0,138,255	1/1:1,24:25:99:255,39,0	0/0:22,0:22:99:0,66,255	1/0:23,39:62:99:255,0,255	0/0:44,1:45:99:0,100,255	1/1:1,21:22:99:255,30,0	1/0:18,23:41:99:255,0,255	0/0:22,0:22:99:0,66,255	0/0:27,0:27:99:0,81,255	0/0:29,0:29:99:0,87,255	1/0:6,14:20:99:255,0,156	0/1:28,18:46:99:255,0,255	0/0:36,0:36:99:0,108,255	0/1:22,10:32:99:255,0,255	1/1:0,70:70:99:255,210,0	0/0:57,0:57:99:0,171,255	1/0:24,42:66:99:255,0,255	0/0:46,0:46:99:0,138,255	0/1:35,27:62:99:255,0,255	1/1:1,31:32:99:255,60,0	1/0:21,25:46:99:255,0,255	1/0:7,19:26:99:255,0,174	1/0:14,27:41:99:255,0,255	0/0:56,1:57:99:0,136,255	0/0:39,0:39:99:0,117,255	0/0:45,0:45:99:0,135,255	0/0:38,0:38:99:0,114,255	1/0:27,31:58:99:255,0,255	0/0:47,0:47:99:0,141,255	0/0:37,0:37:99:0,111,255	0/0:51,0:51:99:0,153,255	0/0:35,0:35:99:0,105,255	0/1:20,13:33:99:255,0,255	1/1:2,41:43:99:255,57,0	0/1:19,15:34:99:255,0,255	0/1:16,12:28:99:255,0,255	0/0:40,0:40:99:0,120,255	0/0:75,1:76:99:0,193,255	0/0:39,0:39:99:0,117,255	0/1:27,15:42:99:255,0,255	0/0:7,0:7:99:0,21,252	0/0:27,0:27:99:0,81,255	1/0:31,31:62:99:255,0,255	0/0:41,1:42:99:0,91,255	0/1:6,3:9:99:81,0,189	0/0:26,0:26:99:0,78,255	0/0:26,0:26:99:0,78,255	0/1:21,18:39:99:255,0,255	0/0:45,1:46:99:0,102,255	1/1:0,30:30:99:255,90,0	1/0:19,21:40:99:255,0,255	0/0:32,0:32:99:0,96,255	0/0:11,0:11:99:0,33,255	0/1:22,17:39:99:255,0,255	1/0:16,16:32:99:255,0,255	0/1:24,20:44:99:255,0,255	0/0:9,0:9:99:0,27,255	1/0:22,25:47:99:255,0,255	1/1:0,21:21:99:255,63,0	1/1:1,40:41:99:255,87,0	1/0:35,45:80:99:255,0,255	0/1:29,20:49:99:255,0,255	0/1:39,24:63:99:255,0,255	0/1:27,15:42:99:255,0,255	1/0:17,23:40:99:255,0,255	0/0:56,0:56:99:0,168,255	0/1:28,24:52:99:255,0,255	0/1:35,29:64:99:255,0,255	0/1:23,11:34:99:255,0,255	1/1:0,13:13:99:255,39,0	0/1:48,33:81:99:255,0,255	0/0:43,0:43:99:0,129,255
1	2171621	S1_2171621	NA	N	.	PASS	.	GT:AD:DP:GQ:PL	1/0:15,21:36:99:255,0,255	1/0:10,11:21:99:255,0,255	0/1:15,15:30:99:255,0,255	0/0:21,0:21:99:0,63,255	0/0:85,1:86:99:0,223,255	0/0:7,1:8:93:12,0,228	0/1:30,23:53:99:255,0,255	0/1:10,4:14:99:102,0,255	0/0:35,0:35:99:0,105,255	0/0:30,0:30:99:0,90,255	0/0:40,0:40:99:0,120,255	0/0:29,0:29:99:0,87,255	0/0:30,0:30:99:0,90,255	0/1:27,16:43:99:255,0,255	0/1:27,20:47:99:255,0,255	0/1:16,13:29:99:255,0,255	1/0:14,22:36:99:255,0,255	0/0:32,0:32:99:0,96,255	0/1:22,18:40:99:255,0,255	0/0:66,0:66:99:0,198,255	0/0:44,0:44:99:0,132,255	0/0:47,1:48:99:0,108,255	0/0:37,0:37:99:0,111,255	0/1:26,19:45:99:255,0,255	1/0:19,28:47:99:255,0,255	1/1:0,31:31:99:255,93,0	0/1:18,11:29:99:255,0,255	0/1:19,16:35:99:255,0,255	0/0:92,0:92:99:0,255,255	0/0:43,0:43:99:0,129,255	0/0:32,0:32:99:0,96,255	1/0:21,25:46:99:255,0,255	0/1:23,17:40:99:255,0,255	0/0:57,0:57:99:0,171,255	0/0:46,0:46:99:0,138,255	0/1:14,13:27:99:255,0,255	0/1:18,15:33:99:255,0,255	0/0:17,0:17:99:0,51,255	1/0:14,24:38:99:255,0,255	0/1:30,20:50:99:255,0,255	1/0:7,15:22:99:255,0,186	0/0:18,0:18:99:0,54,255	0/0:33,0:33:99:0,99,255	0/0:35,0:35:99:0,105,255	0/1:2,1:3:99:27,0,63	0/0:35,0:35:99:0,105,255	0/0:63,0:63:99:0,189,255	0/0:69,0:69:99:0,207,255	0/0:34,0:34:99:0,102,255	1/0:21,25:46:99:255,0,255	1/0:16,21:37:99:255,0,255	0/0:19,0:19:99:0,57,255	0/0:22,0:22:99:0,66,255	0/1:30,19:49:99:255,0,255	0/1:19,16:35:99:255,0,255	0/0:29,1:30:99:0,54,255	0/0:24,1:25:99:0,39,255	0/0:33,0:33:99:0,99,255	0/0:34,1:35:99:0,69,255	0/0:56,0:56:99:0,168,255	0/0:36,0:36:99:0,108,255	0/0:49,0:49:99:0,147,255	0/0:26,0:26:99:0,78,255	0/1:17,17:34:99:255,0,255	0/0:39,0:39:99:0,117,255	1/1:0,62:62:99:255,186,0	0/0:30,0:30:99:0,90,255	1/0:8,19:27:99:255,0,207	1/1:0,20:20:99:255,60,0	0/1:23,10:33:99:255,0,255	1/1:0,1:1:66:36,3,0	0/1:26,20:46:99:255,0,255	0/0:32,0:32:99:0,96,255	0/0:26,0:26:99:0,78,255	0/1:19,12:31:99:255,0,255	0/0:57,1:58:99:0,139,255	0/0:39,0:39:99:0,117,255	0/0:26,0:26:99:0,78,255	1/0:16,18:34:99:255,0,255	0/0:38,0:38:99:0,114,255	0/0:26,0:26:99:0,78,255	0/1:16,15:31:99:255,0,255	0/1:14,6:20:99:156,0,255	1/1:2,35:37:99:255,40,0	0/1:18,15:33:99:255,0,255	0/0:74,0:74:99:0,222,255	0/0:49,0:49:99:0,147,255	0/0:26,1:27:99:0,46,255	1/1:0,36:36:99:255,108,0	0/0:51,0:51:99:0,153,255	0/0:58,0:58:99:0,174,255	0/1:28,23:51:99:255,0,255	1/0:16,23:39:99:255,0,255	1/0:7,10:17:99:255,0,201	0/0:10,0:10:99:0,30,255	1/1:0,58:58:99:255,174,0	0/1:34,34:68:99:255,0,255	0/1:23,19:42:99:255,0,255	0/0:47,0:47:99:0,141,255	0/0:48,0:48:99:0,144,255	0/1:13,11:24:99:255,0,255	1/0:14,18:32:99:255,0,255	0/0:44,0:44:99:0,132,255	0/1:21,16:37:99:255,0,255	0/1:24,21:45:99:255,0,255	0/1:25,21:46:99:255,0,255	0/1:34,33:67:99:255,0,255	1/1:0,42:42:99:255,126,0	0/0:77,0:77:99:0,231,255	0/0:27,0:27:99:0,81,255	0/0:111,1:112:99:0,255,255	1/0:8,27:35:99:255,0,183	1/0:24,27:51:99:255,0,255	0/1:28,11:39:99:255,0,255	0/0:50,0:50:99:0,150,255	0/0:48,0:48:99:0,144,255	1/0:22,25:47:99:255,0,255	1/0:13,24:37:99:255,0,255	0/1:24,12:36:99:255,0,255	0/1:34,28:62:99:255,0,255	0/1:24,24:48:99:255,0,255	0/1:33,24:57:99:255,0,255	0/0:60,0:60:99:0,180,255	0/0:41,0:41:99:0,123,255	0/0:26,0:26:99:0,78,255	0/1:21,7:28:99:168,0,255	0/1:21,10:31:99:255,0,255	0/1:17,14:31:99:255,0,255	0/0:34,0:34:99:0,102,255	1/1:0,29:29:99:255,87,0	0/0:40,2:42:99:0,55,255	0/0:28,0:28:99:0,84,255	0/1:20,19:39:99:255,0,255	0/1:48,30:78:99:255,0,255	0/1:25,19:44:99:255,0,255	1/0:15,30:45:99:255,0,255	0/1:39,23:62:99:255,0,255	0/0:43,0:43:99:0,129,255	0/1:39,26:65:99:255,0,255	0/1:21,19:40:99:255,0,255	0/1:19,17:36:99:255,0,255	1/1:0,19:19:99:255,57,0	0/0:52,0:52:99:0,156,255	1/0:14,20:34:99:255,0,255	1/1:0,15:15:99:255,45,0	0/1:14,10:24:99:255,0,255	0/0:26,0:26:99:0,78,255	1/1:0,13:13:99:255,39,0	0/0:30,0:30:99:0,90,255	1/0:15,24:39:99:255,0,255	0/1:16,10:26:99:255,0,255	0/0:34,0:34:99:0,102,255	1/1:1,45:46:99:255,102,0	0/0:11,0:11:99:0,33,255	0/1:23,20:43:99:255,0,255	0/0:55,0:55:99:0,165,255	0/0:29,0:29:99:0,87,255	0/0:13,0:13:99:0,39,255	1/0:23,25:48:99:255,0,255	0/0:46,0:46:99:0,138,255	1/0:24,27:51:99:255,0,255	0/1:25,22:47:99:255,0,255	0/0:81,0:81:99:0,244,255	1/0:16,20:36:99:255,0,255	0/0:73,1:74:99:0,187,255	0/0:39,0:39:99:0,117,255	0/0:61,1:62:99:0,150,255	0/0:52,0:52:99:0,156,255	1/0:31,38:69:99:255,0,255	0/1:38,22:60:99:255,0,255	1/1:0,50:50:99:255,150,0	0/1:27,25:52:99:255,0,255	0/1:28,22:50:99:255,0,255	0/1:14,9:23:99:255,0,255	0/1:30,24:54:99:255,0,255	0/1:19,12:31:99:255,0,255	0/0:30,0:30:99:0,90,255	0/0:60,0:60:99:0,180,255	0/0:40,0:40:99:0,120,255	0/0:3,0:3:88:0,9,108	0/0:66,0:66:99:0,198,255	1/0:15,23:38:99:255,0,255	0/0:32,0:32:99:0,96,255	1/0:19,21:40:99:255,0,255	0/1:28,26:54:99:255,0,255	0/0:42,0:42:99:0,126,255	0/0:16,0:16:99:0,48,255	1/1:0,7:7:99:252,21,0	1/0:9,16:25:99:255,0,249	0/1:27,15:42:99:255,0,255	0/1:21,17:38:99:255,0,255	0/0:26,0:26:99:0,78,255	0/0:46,0:46:99:0,138,255	0/0:13,0:13:99:0,39,255	0/0:46,0:46:99:0,138,255	1/1:1,24:25:99:255,39,0	0/0:22,0:22:99:0,66,255	1/0:23,39:62:99:255,0,255	0/0:44,1:45:99:0,100,255	1/1:1,21:22:99:255,30,0	1/0:18,23:41:99:255,0,255	0/0:22,0:22:99:0,66,255	0/0:27,0:27:99:0,81,255	0/0:29,0:29:99:0,87,255	1/0:6,14:20:99:255,0,156	0/1:28,18:46:99:255,0,255	0/0:36,0:36:99:0,108,255	0/1:22,10:32:99:255,0,255	1/1:0,70:70:99:255,210,0	0/0:57,0:57:99:0,171,255	1/0:24,42:66:99:255,0,255	0/0:46,0:46:99:0,138,255	0/1:35,27:62:99:255,0,255	1/1:1,31:32:99:255,60,0	1/0:21,25:46:99:255,0,255	1/0:7,19:26:99:255,0,174	1/0:14,27:41:99:255,0,255	0/0:56,1:57:99:0,136,255	0/0:39,0:39:99:0,117,255	0/0:45,0:45:99:0,135,255	0/0:38,0:38:99:0,114,255	1/0:27,31:58:99:255,0,255	0/0:47,0:47:99:0,141,255	0/0:37,0:37:99:0,111,255	0/0:51,0:51:99:0,153,255	0/0:35,0:35:99:0,105,255	0/1:20,13:33:99:255,0,255	1/1:2,41:43:99:255,57,0	0/1:19,15:34:99:255,0,255	0/1:16,12:28:99:255,0,255	0/0:40,0:40:99:0,120,255	0/0:75,1:76:99:0,193,255	0/0:39,0:39:99:0,117,255	0/1:27,15:42:99:255,0,255	0/0:7,0:7:99:0,21,252	0/0:27,0:27:99:0,81,255	0/1:31,31:62:99:255,0,255	0/0:41,1:42:99:0,91,255	0/1:6,3:9:99:81,0,189	0/0:26,0:26:99:0,78,255	0/0:26,0:26:99:0,78,255	0/1:21,18:39:99:255,0,255	0/0:45,1:46:99:0,102,255	1/1:0,30:30:99:255,90,0	1/0:19,21:40:99:255,0,255	0/0:32,0:32:99:0,96,255	0/0:11,0:11:99:0,33,255	0/1:22,17:39:99:255,0,255	0/1:16,16:32:99:255,0,255	0/1:24,20:44:99:255,0,255	0/0:9,0:9:99:0,27,255	1/0:22,25:47:99:255,0,255	1/1:0,21:21:99:255,63,0	1/1:1,40:41:99:255,87,0	1/0:35,45:80:99:255,0,255	0/1:29,20:49:99:255,0,255	0/1:39,24:63:99:255,0,255	0/1:27,15:42:99:255,0,255	1/0:17,23:40:99:255,0,255	0/0:56,0:56:99:0,168,255	0/1:28,24:52:99:255,0,255	0/1:35,29:64:99:255,0,255	0/1:23,11:34:99:255,0,255	1/1:0,13:13:99:255,39,0	0/1:48,33:81:99:255,0,255	0/0:43,0:43:99:0,129,255
1	2257351	S1_2257351	T	A	.	PASS	.	GT:AD:DP:GQ:PL	0/1:6,2:8:99:48,0,192	0/1:7,5:12:99:144,0,216	0/1:5,4:9:99:117,0,153	0/0:13,0:13:99:0,39,255	0/0:20,0:20:99:0,60,255	0/0:7,0:7:99:0,21,252	1/0:4,4:8:99:120,0,120	0/1:3,2:5:99:57,0,93	0/0:9,0:9:99:0,27,255	0/0:16,0:16:99:0,48,255	0/0:8,0:8:99:0,24,255	0/0:11,0:11:99:0,33,255	0/0:8,0:8:99:0,24,255	1/0:6,7:13:99:213,0,177	1/0:5,6:11:99:183,0,147	1/0:2,2:4:99:60,0,60	0/0:7,1:8:93:12,0,228	0/0:12,0:12:99:0,36,255	1/0:2,2:4:99:60,0,60	0/0:9,0:9:99:0,27,255	0/0:12,0:12:99:0,36,255	0/0:14,1:15:89:0,9,255	0/0:10,0:10:99:0,30,255	1/0:6,8:14:99:246,0,174	1/0:2,8:10:99:255,0,42	1/1:0,7:7:99:252,21,0	0/1:4,2:6:99:54,0,126	0/1:6,4:10:99:114,0,186	0/0:16,0:16:99:0,48,255	0/0:10,0:10:99:0,30,255	0/0:10,0:10:99:0,30,255	1/0:4,9:13:99:255,0,105	0/1:12,3:15:99:63,0,255	0/0:18,0:18:99:0,54,255	0/0:14,0:14:99:0,42,255	1/0:9,10:19:99:255,0,255	1/0:3,8:11:99:255,0,75	0/0:4,0:4:94:0,12,144	1/0:6,6:12:99:180,0,180	0/1:13,6:19:99:159,0,255	1/0:7,9:16:99:255,0,204	0/0:15,0:15:99:0,45,255	0/0:8,0:8:99:0,24,255	0/0:10,0:10:99:0,30,255	1/0:1,3:4:99:96,0,24	0/0:11,0:11:99:0,33,255	0/0:22,0:22:99:0,66,255	0/0:13,0:13:99:0,39,255	0/0:7,0:7:99:0,21,252	0/1:10,5:15:99:135,0,255	1/1:1,11:12:50:255,0,0	0/0:14,0:14:99:0,42,255	0/0:13,0:13:99:0,39,255	0/1:14,11:25:99:255,0,255	1/0:4,5:9:99:153,0,117	0/0:8,0:8:99:0,24,255	0/0:8,0:8:99:0,24,255	0/0:9,0:9:99:0,27,255	0/0:7,0:7:99:0,21,252	0/0:8,0:8:99:0,24,255	0/0:12,0:12:99:0,36,255	0/0:14,0:14:99:0,42,255	0/0:16,0:16:99:0,48,255	0/1:7,3:10:99:78,0,222	0/0:6,0:6:98:0,18,216	1/1:0,21:21:99:255,63,0	0/0:6,0:6:98:0,18,216	1/0:3,3:6:99:90,0,90	1/0:5,7:12:99:216,0,144	1/0:3,3:6:99:90,0,90	1/1:0,25:25:99:255,75,0	0/1:6,2:8:99:48,0,192	0/0:8,0:8:99:0,24,255	0/0:7,0:7:99:0,21,252	0/1:6,4:10:99:114,0,186	0/0:13,0:13:99:0,39,255	0/0:17,0:17:99:0,51,255	0/0:9,0:9:99:0,27,255	0/1:5,4:9:99:117,0,153	0/0:10,0:10:99:0,30,255	0/0:13,0:13:99:0,39,255	1/0:5,5:10:99:150,0,150	0/1:7,2:9:99:45,0,225	1/1:0,11:11:99:255,33,0	0/1:4,2:6:99:54,0,126	0/0:13,0:13:99:0,39,255	0/0:13,0:13:99:0,39,255	0/0:6,0:6:98:0,18,216	1/1:1,8:9:88:255,0,9	0/0:11,0:11:99:0,33,255	0/0:14,0:14:99:0,42,255	1/0:7,7:14:99:210,0,210	1/0:9,13:22:99:255,0,255	1/0:2,2:4:99:60,0,60	0/0:19,0:19:99:0,57,255	1/1:0,15:15:99:255,45,0	0/1:13,8:21:99:225,0,255	0/1:5,2:7:99:51,0,159	0/0:20,0:20:99:0,60,255	0/0:14,0:14:99:0,42,255	1/1:0,7:7:99:252,21,0	1/0:4,5:9:99:153,0,117	0/0:29,0:29:99:0,87,255	0/1:9,7:16:99:204,0,255	0/1:7,3:10:99:78,0,222	0/1:10,9:19:99:255,0,255	1/0:6,9:15:99:255,0,171	1/1:0,14:14:99:255,42,0	0/0:12,0:12:99:0,36,255	0/0:13,0:13:99:0,39,255	0/0:16,0:16:99:0,48,255	0/1:8,2:10:99:42,0,255	0/1:6,5:11:99:147,0,183	1/0:9,15:24:99:255,0,252	0/0:9,0:9:99:0,27,255	0/0:15,0:15:99:0,45,255	1/0:6,7:13:99:213,0,177	0/1:14,12:26:99:255,0,255	1/0:7,14:21:99:255,0,189	0/1:18,16:34:99:255,0,255	0/1:5,4:9:99:117,0,153	1/0:6,10:16:99:255,0,168	0/0:23,0:23:99:0,69,255	0/0:24,0:24:99:0,72,255	0/0:8,0:8:99:0,24,255	1/0:1,3:4:99:96,0,24	1/1:0,8:8:99:255,24,0	1/1:1,9:10:79:255,0,6	0/0:12,0:12:99:0,36,255	1/1:0,6:6:98:216,18,0	0/0:18,0:18:99:0,54,255	0/0:6,0:6:98:0,18,216	1/1:1,9:10:79:255,0,6	1/0:8,13:21:99:255,0,225	1/0:6,9:15:99:255,0,171	0/1:9,5:14:99:138,0,255	0/1:13,8:21:99:225,0,255	0/0:5,0:5:96:0,15,180	0/1:11,2:13:99:33,0,255	0/1:4,3:7:99:87,0,123	1/0:5,7:12:99:216,0,144	0/1:10,5:15:99:135,0,255	0/0:11,0:11:99:0,33,255	0/1:13,9:22:99:255,0,255	1/1:1,6:7:96:195,0,15	1/0:3,5:8:99:156,0,84	0/0:12,0:12:99:0,36,255	0/1:3,1:4:99:24,0,96	0/0:13,0:13:99:0,39,255	0/1:6,3:9:99:81,0,189	1/0:3,4:7:99:123,0,87	0/0:12,0:12:99:0,36,255	1/1:1,6:7:96:195,0,15	0/0:5,0:5:96:0,15,180	1/0:4,7:11:99:219,0,111	0/0:10,0:10:99:0,30,255	0/0:9,1:10:79:6,0,255	0/0:6,0:6:98:0,18,216	1/0:4,4:8:99:120,0,120	0/0:10,0:10:99:0,30,255	0/1:7,2:9:99:45,0,225	0/1:8,3:11:99:75,0,255	0/0:14,0:14:99:0,42,255	0/1:7,4:11:99:111,0,219	0/0:10,0:10:99:0,30,255	0/0:7,0:7:99:0,21,252	0/0:11,0:11:99:0,33,255	0/0:12,0:12:99:0,36,255	1/0:4,12:16:99:255,0,96	0/1:10,6:16:99:168,0,255	0/1:2,1:3:99:27,0,63	0/1:5,2:7:99:51,0,159	1/0:8,13:21:99:255,0,225	0/1:9,3:12:99:72,0,255	1/0:5,9:14:99:255,0,138	0/1:6,5:11:99:147,0,183	0/0:5,0:5:96:0,15,180	0/0:16,0:16:99:0,48,255	0/0:7,0:7:99:0,21,252	./.:0,0:0:.:.	0/0:8,0:8:99:0,24,255	0/1:13,9:22:99:255,0,255	0/0:13,0:13:99:0,39,255	0/1:6,5:11:99:147,0,183	1/0:2,6:8:99:192,0,48	0/0:11,0:11:99:0,33,255	0/0:9,0:9:99:0,27,255	1/1:0,7:7:99:252,21,0	0/1:5,4:9:99:117,0,153	1/1:2,12:14:99:255,0,30	1/0:3,4:7:99:123,0,87	0/0:10,0:10:99:0,30,255	0/0:9,0:9:99:0,27,255	0/0:13,0:13:99:0,39,255	0/0:9,0:9:99:0,27,255	1/1:0,4:4:94:144,12,0	0/0:7,0:7:99:0,21,252	1/0:6,11:17:99:255,0,165	0/0:14,1:15:89:0,9,255	0/1:3,2:5:99:57,0,93	1/0:3,3:6:99:90,0,90	0/0:9,0:9:99:0,27,255	0/0:6,0:6:98:0,18,216	0/0:14,0:14:99:0,42,255	0/1:8,3:11:99:75,0,255	1/0:1,2:3:99:63,0,27	0/0:7,0:7:99:0,21,252	1/0:3,5:8:99:156,0,84	1/1:0,23:23:99:255,69,0	0/0:13,0:13:99:0,39,255	0/1:16,8:24:99:216,0,255	0/0:16,0:16:99:0,48,255	1/0:2,5:7:99:159,0,51	1/1:0,6:6:98:216,18,0	1/1:1,6:7:96:195,0,15	0/1:4,2:6:99:54,0,126	0/1:5,1:6:98:18,0,162	0/0:9,0:9:99:0,27,255	0/0:4,0:4:94:0,12,144	0/0:15,0:15:99:0,45,255	0/0:19,0:19:99:0,57,255	0/0:6,0:6:98:0,18,216	0/0:18,0:18:99:0,54,255	0/0:7,0:7:99:0,21,252	0/0:8,0:8:99:0,24,255	0/0:10,0:10:99:0,30,255	1/0:8,9:17:99:255,0,237	1/1:1,6:7:96:195,0,15	1/0:4,5:9:99:153,0,117	1/0:4,8:12:99:252,0,108	0/0:9,0:9:99:0,27,255	0/0:37,1:38:99:0,78,255	0/0:6,0:6:98:0,18,216	0/1:9,4:13:99:105,0,255	0/0:3,0:3:88:0,9,108	0/0:10,0:10:99:0,30,255	1/0:8,9:17:99:255,0,237	0/0:9,0:9:99:0,27,255	1/0:2,4:6:99:126,0,54	0/0:19,0:19:99:0,57,255	0/0:11,0:11:99:0,33,255	0/1:4,3:7:99:87,0,123	0/0:13,0:13:99:0,39,255	1/1:0,13:13:99:255,39,0	1/0:8,8:16:99:240,0,240	0/0:17,0:17:99:0,51,255	0/0:10,0:10:99:0,30,255	1/0:4,8:12:99:252,0,108	1/0:3,6:9:99:189,0,81	1/0:5,11:16:99:255,0,132	0/0:5,0:5:96:0,15,180	1/0:4,5:9:99:153,0,117	1/1:0,3:3:88:108,9,0	1/1:0,12:12:99:255,36,0	0/1:14,9:23:99:255,0,255	1/0:10,10:20:99:255,0,255	0/1:8,5:13:99:141,0,249	1/0:5,6:11:99:183,0,147	1/0:12,14:26:99:255,0,255	0/0:10,0:10:99:0,30,255	1/0:7,7:14:99:210,0,210	1/0:2,11:13:99:255,0,33	1/0:7,8:15:99:243,0,207	1/0:5,6:11:99:183,0,147	1/0:4,5:9:99:153,0,117	0/0:15,0:15:99:0,45,255
1	2257497	S1_2257497	NT	N	.	PASS	.	GT:AD:DP:GQ:PL	0/1:3,2:5:99:57,0,93	0/1:4,1:5:99:21,0,129	1/0:2,5:7:99:159,0,51	0/0:13,0:13:99:0,39,255	0/0:21,0:21:99:0,63,255	0/0:7,0:7:99:0,21,252	0/1:8,2:10:99:42,0,255	0/1:5,1:6:98:18,0,162	0/0:8,0:8:99:0,24,255	0/0:5,0:5:96:0,15,180	0/0:9,0:9:99:0,27,255	0/0:11,0:11:99:0,33,255	0/0:8,0:8:99:0,24,255	0/1:5,4:9:99:117,0,153	0/1:3,1:4:99:24,0,96	0/1:5,2:7:99:51,0,159	0/1:3,3:6:99:90,0,90	0/0:6,0:6:98:0,18,216	1/0:4,8:12:99:252,0,108	0/0:11,0:11:99:0,33,255	0/0:16,0:16:99:0,48,255	0/0:4,0:4:94:0,12,144	0/0:8,0:8:99:0,24,255	1/0:5,7:12:99:216,0,144	0/1:4,4:8:99:120,0,120	1/1:0,10:10:99:255,30,0	0/1:2,1:3:99:27,0,63	1/0:4,12:16:99:255,0,96	0/0:15,0:15:99:0,45,255	0/0:16,0:16:99:0,48,255	0/0:7,0:7:99:0,21,252	0/1:5,2:7:99:51,0,159	0/1:5,1:6:98:18,0,162	0/0:11,0:11:99:0,33,255	0/0:13,0:13:99:0,39,255	1/0:5,8:13:99:249,0,141	1/0:5,7:12:99:216,0,144	0/0:12,0:12:99:0,36,255	0/1:8,7:15:99:207,0,243	1/0:1,5:6:98:162,0,18	1/0:1,2:3:99:63,0,27	0/0:8,0:8:99:0,24,255	0/0:9,0:9:99:0,27,255	0/0:5,0:5:96:0,15,180	0/0:5,0:5:96:0,15,180	0/0:9,0:9:99:0,27,255	0/0:23,0:23:99:0,69,255	0/0:6,1:7:96:15,0,195	0/0:11,0:11:99:0,33,255	1/0:3,5:8:99:156,0,84	0/1:2,1:3:99:27,0,63	0/0:4,0:4:94:0,12,144	0/0:5,0:5:96:0,15,180	1/0:9,10:19:99:255,0,255	0/1:4,4:8:99:120,0,120	0/0:11,0:11:99:0,33,255	0/0:13,0:13:99:0,39,255	0/0:2,0:2:79:0,6,72	0/0:10,0:10:99:0,30,255	0/0:13,0:13:99:0,39,255	0/0:9,0:9:99:0,27,255	0/0:17,0:17:99:0,51,255	0/0:12,0:12:99:0,36,255	0/0:11,1:12:50:0,0,255	0/0:4,0:4:94:0,12,144	1/1:0,15:15:99:255,45,0	0/0:2,0:2:79:0,6,72	0/1:8,6:14:99:174,0,246	1/0:3,8:11:99:255,0,75	1/0:2,7:9:99:225,0,45	1/1:0,20:20:99:255,60,0	1/0:3,5:8:99:156,0,84	0/0:6,0:6:98:0,18,216	0/0:8,0:8:99:0,24,255	1/0:3,8:11:99:255,0,75	0/0:8,0:8:99:0,24,255	0/0:7,0:7:99:0,21,252	0/0:6,0:6:98:0,18,216	0/1:5,4:9:99:117,0,153	0/0:14,0:14:99:0,42,255	0/1:4,1:5:99:21,0,129	1/0:2,3:5:99:93,0,57	0/1:4,3:7:99:87,0,123	1/1:0,4:4:94:144,12,0	1/0:4,5:9:99:153,0,117	0/0:27,0:27:99:0,81,255	0/0:7,0:7:99:0,21,252	0/0:9,0:9:99:0,27,255	1/1:0,12:12:99:255,36,0	0/0:9,0:9:99:0,27,255	0/0:11,0:11:99:0,33,255	0/1:5,4:9:99:117,0,153	0/0:6,1:7:96:15,0,195	0/1:3,3:6:99:90,0,90	0/0:9,0:9:99:0,27,255	1/1:0,17:17:99:255,51,0	1/0:7,12:19:99:255,0,195	0/1:8,6:14:99:174,0,246	0/0:5,0:5:96:0,15,180	0/0:8,0:8:99:0,24,255	0/1:9,5:14:99:138,0,255	1/0:5,7:12:99:216,0,144	0/0:6,0:6:98:0,18,216	0/1:7,3:10:99:78,0,222	0/1:6,2:8:99:48,0,192	1/0:5,11:16:99:255,0,132	1/0:5,10:15:99:255,0,135	1/1:0,17:17:99:255,51,0	0/0:11,0:11:99:0,33,255	0/0:8,0:8:99:0,24,255	0/0:32,0:32:99:0,96,255	0/1:8,2:10:99:42,0,255	0/1:11,9:20:99:255,0,255	1/0:2,6:8:99:192,0,48	0/0:9,0:9:99:0,27,255	0/0:9,0:9:99:0,27,255	0/1:6,5:11:99:147,0,183	1/0:3,8:11:99:255,0,75	0/1:10,3:13:99:69,0,255	1/0:3,11:14:99:255,0,66	1/0:3,9:12:99:255,0,72	1/0:2,6:8:99:192,0,48	0/0:10,0:10:99:0,30,255	0/0:6,0:6:98:0,18,216	0/0:12,0:12:99:0,36,255	0/1:4,2:6:99:54,0,126	1/1:0,7:7:99:252,21,0	1/1:0,3:3:88:108,9,0	0/0:6,0:6:98:0,18,216	1/1:0,7:7:99:252,21,0	0/0:9,0:9:99:0,27,255	0/0:5,0:5:96:0,15,180	1/0:1,3:4:99:96,0,24	1/0:4,17:21:99:255,0,81	1/0:3,5:8:99:156,0,84	1/0:2,3:5:99:93,0,57	0/1:9,8:17:99:237,0,255	0/0:8,0:8:99:0,24,255	0/1:3,3:6:99:90,0,90	0/1:7,6:13:99:177,0,213	0/1:5,4:9:99:117,0,153	1/0:3,12:15:99:255,0,63	0/0:17,0:17:99:0,51,255	0/1:9,7:16:99:204,0,255	1/0:1,5:6:98:162,0,18	0/1:4,1:5:99:21,0,129	0/0:9,0:9:99:0,27,255	0/1:5,3:8:99:84,0,156	0/0:13,0:13:99:0,39,255	0/1:7,6:13:99:177,0,213	0/1:4,2:6:99:54,0,126	0/0:7,0:7:99:0,21,252	1/1:0,4:4:94:144,12,0	0/0:7,0:7:99:0,21,252	0/1:4,2:6:99:54,0,126	0/0:15,0:15:99:0,45,255	0/0:5,0:5:96:0,15,180	0/0:6,0:6:98:0,18,216	0/1:4,2:6:99:54,0,126	0/0:14,0:14:99:0,42,255	0/1:9,2:11:99:39,0,255	1/0:3,6:9:99:189,0,81	0/0:22,0:22:99:0,66,255	0/1:2,2:4:99:60,0,60	0/0:17,0:17:99:0,51,255	0/0:9,0:9:99:0,27,255	0/0:13,0:13:99:0,39,255	0/0:15,0:15:99:0,45,255	0/0:8,1:9:88:9,0,255	0/1:7,2:9:99:45,0,225	1/0:5,6:11:99:183,0,147	1/0:4,9:13:99:255,0,105	0/1:6,5:11:99:147,0,183	1/0:1,2:3:99:63,0,27	1/0:2,5:7:99:159,0,51	1/0:5,6:11:99:183,0,147	0/0:11,0:11:99:0,33,255	0/0:11,0:11:99:0,33,255	0/0:7,0:7:99:0,21,252	0/1:2,1:3:99:27,0,63	0/0:9,0:9:99:0,27,255	0/1:9,6:15:99:171,0,255	0/0:5,0:5:96:0,15,180	0/1:2,2:4:99:60,0,60	0/1:5,1:6:98:18,0,162	0/0:8,0:8:99:0,24,255	0/0:4,0:4:94:0,12,144	1/1:0,1:1:66:36,3,0	1/0:4,6:10:99:186,0,114	1/0:4,9:13:99:255,0,105	0/1:6,3:9:99:81,0,189	0/0:15,0:15:99:0,45,255	0/0:10,0:10:99:0,30,255	0/0:11,0:11:99:0,33,255	0/0:7,0:7:99:0,21,252	1/1:0,3:3:88:108,9,0	0/0:7,0:7:99:0,21,252	1/0:10,12:22:99:255,0,255	0/0:10,0:10:99:0,30,255	0/1:6,3:9:99:81,0,189	0/0:6,1:7:96:15,0,195	0/0:6,0:6:98:0,18,216	0/0:5,0:5:96:0,15,180	0/0:13,0:13:99:0,39,255	1/1:0,3:3:88:108,9,0	1/0:2,6:8:99:192,0,48	0/0:13,0:13:99:0,39,255	1/0:2,4:6:99:126,0,54	1/1:0,12:12:99:255,36,0	0/0:10,0:10:99:0,30,255	0/1:9,8:17:99:237,0,255	0/0:15,0:15:99:0,45,255	1/0:2,5:7:99:159,0,51	1/1:0,12:12:99:255,36,0	0/1:8,2:10:99:42,0,255	0/1:6,3:9:99:81,0,189	0/1:7,3:10:99:78,0,222	0/0:12,0:12:99:0,36,255	0/0:8,0:8:99:0,24,255	0/0:10,0:10:99:0,30,255	0/0:8,0:8:99:0,24,255	1/0:3,5:8:99:156,0,84	0/0:5,0:5:96:0,15,180	0/1:8,2:10:99:42,0,255	0/0:11,0:11:99:0,33,255	0/0:5,0:5:96:0,15,180	0/1:6,6:12:99:180,0,180	1/1:1,12:13:67:255,4,0	0/1:10,2:12:99:36,0,255	1/0:3,4:7:99:123,0,87	0/0:12,0:12:99:0,36,255	0/0:22,0:22:99:0,66,255	0/0:7,0:7:99:0,21,252	0/1:6,4:10:99:114,0,186	0/0:3,0:3:88:0,9,108	0/0:8,0:8:99:0,24,255	1/0:2,9:11:99:255,0,39	0/0:18,0:18:99:0,54,255	0/1:4,4:8:99:120,0,120	0/0:9,0:9:99:0,27,255	0/0:5,0:5:96:0,15,180	0/1:10,3:13:99:69,0,255	0/0:3,0:3:88:0,9,108	1/1:0,9:9:99:255,27,0	1/0:5,7:12:99:216,0,144	0/0:10,0:10:99:0,30,255	0/0:9,0:9:99:0,27,255	0/1:4,4:8:99:120,0,120	0/1:7,5:12:99:144,0,216	0/1:8,5:13:99:141,0,249	0/0:4,0:4:94:0,12,144	0/1:8,6:14:99:174,0,246	1/1:0,6:6:98:216,18,0	1/1:0,17:17:99:255,51,0	1/0:4,7:11:99:219,0,111	1/1:1,7:8:93:228,0,12	0/1:13,5:18:99:126,0,255	0/1:3,2:5:99:57,0,93	1/0:3,7:10:99:222,0,78	0/0:11,0:11:99:0,33,255	0/1:12,7:19:99:195,0,255	0/1:7,5:12:99:144,0,216	0/1:7,4:11:99:111,0,219	0/1:5,3:8:99:84,0,156	1/0:3,5:8:99:156,0,84	0/0:12,0:12:99:0,36,255
1	2257507	S1_2257507	N	NC	.	PASS	.	GT:AD:DP:GQ:PL	0/1:3,2:5:99:57,0,93	0/1:4,1:5:99:21,0,129	1/0:2,5:7:99:159,0,51	0/0:13,0:13:99:0,39,255	0/0:21,0:21:99:0,63,255	0/0:7,0:7:99:0,21,252	0/1:8,2:10:99:42,0,255	0/1:5,1:6:98:18,0,162	0/0:8,0:8:99:0,24,255	0/0:5,0:5:96:0,15,180	0/0:9,0:9:99:0,27,255	0/0:11,0:11:99:0,33,255	0/0:8,0:8:99:0,24,255	0/1:5,4:9:99:117,0,153	0/1:3,1:4:99:24,0,96	0/1:5,2:7:99:51,0,159	1/0:3,3:6:99:90,0,90	0/0:6,0:6:98:0,18,216	1/0:4,8:12:99:252,0,108	0/0:11,0:11:99:0,33,255	0/0:16,0:16:99:0,48,255	0/0:4,0:4:94:0,12,144	0/0:8,0:8:99:0,24,255	1/0:5,7:12:99:216,0,144	1/0:4,4:8:99:120,0,120	1/1:0,10:10:99:255,30,0	0/1:2,1:3:99:27,0,63	1/0:4,12:16:99:255,0,96	0/0:15,0:15:99:0,45,255	0/0:16,0:16:99:0,48,255	0/0:7,0:7:99:0,21,252	0/1:5,2:7:99:51,0,159	0/1:5,1:6:98:18,0,162	0/0:11,0:11:99:0,33,255	0/0:13,0:13:99:0,39,255	1/0:5,8:13:99:249,0,141	1/0:5,7:12:99:216,0,144	0/0:12,0:12:99:0,36,255	0/1:8,7:15:99:207,0,243	1/0:1,5:6:98:162,0,18	1/0:1,2:3:99:63,0,27	0/0:8,0:8:99:0,24,255	0/0:9,0:9:99:0,27,255	0/0:5,0:5:96:0,15,180	0/0:5,0:5:96:0,15,180	0/0:9,0:9:99:0,27,255	0/0:23,0:23:99:0,69,255	0/0:6,1:7:96:15,0,195	0/0:11,0:11:99:0,33,255	1/0:3,5:8:99:156,0,84	0/1:2,1:3:99:27,0,63	0/0:4,0:4:94:0,12,144	0/0:5,0:5:96:0,15,180	1/0:9,10:19:99:255,0,255	1/0:4,4:8:99:120,0,120	0/0:11,0:11:99:0,33,255	0/0:13,0:13:99:0,39,255	0/0:2,0:2:79:0,6,72	0/0:10,0:10:99:0,30,255	0/0:13,0:13:99:0,39,255	0/0:9,0:9:99:0,27,255	0/0:17,0:17:99:0,51,255	0/0:12,0:12:99:0,36,255	0/0:11,1:12:50:0,0,255	0/0:4,0:4:94:0,12,144	1/1:0,15:15:99:255,45,0	0/0:2,0:2:79:0,6,72	0/1:8,6:14:99:174,0,246	1/0:3,8:11:99:255,0,75	1/0:2,7:9:99:225,0,45	1/1:0,20:20:99:255,60,0	1/0:3,5:8:99:156,0,84	0/0:6,0:6:98:0,18,216	0/0:8,0:8:99:0,24,255	1/0:3,8:11:99:255,0,75	0/0:8,0:8:99:0,24,255	0/0:7,0:7:99:0,21,252	0/0:6,0:6:98:0,18,216	0/1:5,4:9:99:117,0,153	0/0:14,0:14:99:0,42,255	0/1:4,1:5:99:21,0,129	1/0:2,3:5:99:93,0,57	0/1:4,3:7:99:87,0,123	1/1:0,4:4:94:144,12,0	1/0:4,5:9:99:153,0,117	0/0:27,0:27:99:0,81,255	0/0:7,0:7:99:0,21,252	0/0:9,0:9:99:0,27,255	1/1:0,12:12:99:255,36,0	0/0:9,0:9:99:0,27,255	0/0:11,0:11:99:0,33,255	0/1:5,4:9:99:117,0,153	0/0:6,1:7:96:15,0,195	1/0:3,3:6:99:90,0,90	0/0:9,0:9:99:0,27,255	1/1:0,17:17:99:255,51,0	1/0:7,12:19:99:255,0,195	0/1:8,6:14:99:174,0,246	0/0:5,0:5:96:0,15,180	0/0:8,0:8:99:0,24,255	0/1:9,5:14:99:138,0,255	1/0:5,7:12:99:216,0,144	0/0:6,0:6:98:0,18,216	0/1:7,3:10:99:78,0,222	0/1:6,2:8:99:48,0,192	1/0:5,11:16:99:255,0,132	1/0:5,10:15:99:255,0,135	1/1:0,17:17:99:255,51,0	0/0:11,0:11:99:0,33,255	0/0:8,0:8:99:0,24,255	0/0:32,0:32:99:0,96,255	0/1:8,2:10:99:42,0,255	0/1:11,9:20:99:255,0,255	1/0:2,6:8:99:192,0,48	0/0:9,0:9:99:0,27,255	0/0:9,0:9:99:0,27,255	0/1:6,5:11:99:147,0,183	1/0:3,8:11:99:255,0,75	0/1:10,3:13:99:69,0,255	1/0:3,11:14:99:255,0,66	1/0:3,9:12:99:255,0,72	1/0:2,6:8:99:192,0,48	0/0:10,0:10:99:0,30,255	0/0:6,0:6:98:0,18,216	0/0:12,0:12:99:0,36,255	0/1:4,2:6:99:54,0,126	1/1:0,7:7:99:252,21,0	1/1:0,3:3:88:108,9,0	0/0:6,0:6:98:0,18,216	1/1:0,7:7:99:252,21,0	0/0:9,0:9:99:0,27,255	0/0:5,0:5:96:0,15,180	1/0:1,3:4:99:96,0,24	1/0:4,17:21:99:255,0,81	1/0:3,5:8:99:156,0,84	1/0:2,3:5:99:93,0,57	0/1:9,8:17:99:237,0,255	0/0:8,0:8:99:0,24,255	1/0:3,3:6:99:90,0,90	0/1:7,6:13:99:177,0,213	0/1:5,4:9:99:117,0,153	1/0:3,12:15:99:255,0,63	0/0:17,0:17:99:0,51,255	0/1:9,7:16:99:204,0,255	1/0:1,5:6:98:162,0,18	0/1:4,1:5:99:21,0,129	0/0:9,0:9:99:0,27,255	0/1:5,3:8:99:84,0,156	0/0:13,0:13:99:0,39,255	0/1:7,6:13:99:177,0,213	0/1:4,2:6:99:54,0,126	0/0:7,0:7:99:0,21,252	1/1:0,4:4:94:144,12,0	0/0:7,0:7:99:0,21,252	0/1:4,2:6:99:54,0,126	0/0:15,0:15:99:0,45,255	0/0:5,0:5:96:0,15,180	0/0:6,0:6:98:0,18,216	0/1:4,2:6:99:54,0,126	0/0:14,0:14:99:0,42,255	0/1:9,2:11:99:39,0,255	1/0:3,6:9:99:189,0,81	0/0:22,0:22:99:0,66,255	1/0:2,2:4:99:60,0,60	0/0:17,0:17:99:0,51,255	0/0:9,0:9:99:0,27,255	0/0:13,0:13:99:0,39,255	0/0:15,0:15:99:0,45,255	0/0:8,1:9:88:9,0,255	0/1:7,2:9:99:45,0,225	1/0:5,6:11:99:183,0,147	1/0:4,9:13:99:255,0,105	0/1:6,5:11:99:147,0,183	1/0:1,2:3:99:63,0,27	1/0:2,5:7:99:159,0,51	1/0:5,6:11:99:183,0,147	0/0:11,0:11:99:0,33,255	0/0:11,0:11:99:0,33,255	0/0:7,0:7:99:0,21,252	0/1:2,1:3:99:27,0,63	0/0:9,0:9:99:0,27,255	0/1:9,6:15:99:171,0,255	0/0:5,0:5:96:0,15,180	1/0:2,2:4:99:60,0,60	0/1:5,1:6:98:18,0,162	0/0:8,0:8:99:0,24,255	0/0:4,0:4:94:0,12,144	1/1:0,1:1:66:36,3,0	1/0:4,6:10:99:186,0,114	1/0:4,9:13:99:255,0,105	0/1:6,3:9:99:81,0,189	0/0:15,0:15:99:0,45,255	0/0:10,0:10:99:0,30,255	0/0:11,0:11:99:0,33,255	0/0:7,0:7:99:0,21,252	1/1:0,3:3:88:108,9,0	0/0:7,0:7:99:0,21,252	1/0:10,12:22:99:255,0,255	0/0:10,0:10:99:0,30,255	0/1:6,3:9:99:81,0,189	0/0:6,1:7:96:15,0,195	0/0:6,0:6:98:0,18,216	0/0:5,0:5:96:0,15,180	0/0:13,0:13:99:0,39,255	1/1:0,3:3:88:108,9,0	1/0:2,6:8:99:192,0,48	0/0:13,0:13:99:0,39,255	1/0:2,4:6:99:126,0,54	1/1:0,12:12:99:255,36,0	0/0:10,0:10:99:0,30,255	0/1:9,8:17:99:237,0,255	0/0:15,0:15:99:0,45,255	1/0:2,5:7:99:159,0,51	1/1:0,12:12:99:255,36,0	0/1:8,2:10:99:42,0,255	0/1:6,3:9:99:81,0,189	0/1:7,3:10:99:78,0,222	0/0:12,0:12:99:0,36,255	0/0:8,0:8:99:0,24,255	0/0:10,0:10:99:0,30,255	0/0:8,0:8:99:0,24,255	1/0:3,5:8:99:156,0,84	0/0:5,0:5:96:0,15,180	0/1:8,2:10:99:42,0,255	0/0:11,0:11:99:0,33,255	0/0:5,0:5:96:0,15,180	1/0:6,6:12:99:180,0,180	1/1:1,12:13:67:255,4,0	0/1:10,2:12:99:36,0,255	1/0:3,4:7:99:123,0,87	0/0:12,0:12:99:0,36,255	0/0:22,0:22:99:0,66,255	0/0:7,0:7:99:0,21,252	0/1:6,4:10:99:114,0,186	0/0:3,0:3:88:0,9,108	0/0:8,0:8:99:0,24,255	1/0:2,9:11:99:255,0,39	0/0:18,0:18:99:0,54,255	1/0:4,4:8:99:120,0,120	0/0:9,0:9:99:0,27,255	0/0:5,0:5:96:0,15,180	0/1:10,3:13:99:69,0,255	0/0:3,0:3:88:0,9,108	1/1:0,9:9:99:255,27,0	1/0:5,7:12:99:216,0,144	0/0:10,0:10:99:0,30,255	0/0:9,0:9:99:0,27,255	1/0:4,4:8:99:120,0,120	0/1:7,5:12:99:144,0,216	0/1:8,5:13:99:141,0,249	0/0:4,0:4:94:0,12,144	0/1:8,6:14:99:174,0,246	1/1:0,6:6:98:216,18,0	1/1:0,17:17:99:255,51,0	1/0:4,7:11:99:219,0,111	1/1:1,7:8:93:228,0,12	0/1:13,5:18:99:126,0,255	0/1:3,2:5:99:57,0,93	1/0:3,7:10:99:222,0,78	0/0:11,0:11:99:0,33,255	0/1:12,7:19:99:195,0,255	0/1:7,5:12:99:144,0,216	0/1:7,4:11:99:111,0,219	0/1:5,3:8:99:84,0,156	1/0:3,5:8:99:156,0,84	0/0:12,0:12:99:0,36,255
1	2264152	S1_2264152	A	C	.	PASS	.	GT:AD:DP:GQ:PL	1/1:0,4:4:94:144,12,0	0/0:7,0:7:99:0,21,252	0/1:5,5:10:99:150,0,150	0/0:7,0:7:99:0,21,252	0/0:14,0:14:99:0,42,255	0/0:6,0:6:98:0,18,216	0/0:2,0:2:79:0,6,72	0/1:1,1:2:99:30,0,30	0/0:5,0:5:96:0,15,180	0/0:8,0:8:99:0,24,255	0/0:2,0:2:79:0,6,72	0/0:6,0:6:98:0,18,216	0/0:3,0:3:88:0,9,108	1/0:1,4:5:99:129,0,21	0/1:5,1:6:98:18,0,162	1/0:5,6:11:99:183,0,147	1/0:2,5:7:99:159,0,51	0/0:11,0:11:99:0,33,255	0/1:5,4:9:99:117,0,153	0/0:13,0:13:99:0,39,255	0/0:3,0:3:88:0,9,108	0/0:15,0:15:99:0,45,255	0/0:7,0:7:99:0,21,252	1/0:9,11:20:99:255,0,255	0/0:4,0:4:94:0,12,144	1/1:0,6:6:98:216,18,0	0/1:5,2:7:99:51,0,159	1/1:0,3:3:88:108,9,0	0/0:17,0:17:99:0,51,255	0/0:7,0:7:99:0,21,252	0/0:1,0:1:66:0,3,36	0/1:4,2:6:99:54,0,126	1/0:1,3:4:99:96,0,24	0/0:7,0:7:99:0,21,252	0/0:7,0:7:99:0,21,252	1/0:4,6:10:99:186,0,114	0/1:1,1:2:99:30,0,30	0/0:4,0:4:94:0,12,144	0/1:4,4:8:99:120,0,120	1/0:5,6:11:99:183,0,147	0/1:3,2:5:99:57,0,93	0/0:4,0:4:94:0,12,144	0/0:4,0:4:94:0,12,144	0/0:5,0:5:96:0,15,180	0/0:1,0:1:66:0,3,36	0/0:4,0:4:94:0,12,144	0/0:9,0:9:99:0,27,255	0/0:1,0:1:66:0,3,36	0/0:10,0:10:99:0,30,255	1/0:4,6:10:99:186,0,114	1/1:0,3:3:88:108,9,0	0/0:4,0:4:94:0,12,144	0/0:9,0:9:99:0,27,255	0/1:8,3:11:99:75,0,255	0/1:3,2:5:99:57,0,93	0/0:10,0:10:99:0,30,255	0/0:9,0:9:99:0,27,255	0/0:6,0:6:98:0,18,216	0/0:9,0:9:99:0,27,255	0/0:8,0:8:99:0,24,255	0/0:7,0:7:99:0,21,252	0/0:14,0:14:99:0,42,255	0/0:5,0:5:96:0,15,180	0/1:9,2:11:99:39,0,255	0/0:6,0:6:98:0,18,216	1/1:0,5:5:96:180,15,0	0/0:13,0:13:99:0,39,255	0/1:4,1:5:99:21,0,129	0/1:5,2:7:99:51,0,159	0/1:4,4:8:99:120,0,120	0/0:13,0:13:99:0,39,255	1/0:3,5:8:99:156,0,84	0/0:10,0:10:99:0,30,255	0/0:6,0:6:98:0,18,216	1/0:1,2:3:99:63,0,27	0/0:7,0:7:99:0,21,252	0/0:3,0:3:88:0,9,108	0/0:3,0:3:88:0,9,108	0/1:7,3:10:99:78,0,222	0/0:9,0:9:99:0,27,255	0/0:9,0:9:99:0,27,255	1/1:0,3:3:88:108,9,0	1/0:2,4:6:99:126,0,54	1/1:0,14:14:99:255,42,0	0/1:4,2:6:99:54,0,126	0/0:22,0:22:99:0,66,255	0/0:9,0:9:99:0,27,255	0/0:2,0:2:79:0,6,72	1/1:0,16:16:99:255,48,0	0/0:11,0:11:99:0,33,255	0/0:8,0:8:99:0,24,255	1/0:6,7:13:99:213,0,177	1/0:6,7:13:99:213,0,177	1/1:0,1:1:66:36,3,0	0/0:11,0:11:99:0,33,255	1/1:0,19:19:99:255,57,0	1/0:5,12:17:99:255,0,129	1/0:2,4:6:99:126,0,54	0/0:9,0:9:99:0,27,255	0/0:10,0:10:99:0,30,255	0/1:1,1:2:99:30,0,30	1/0:3,8:11:99:255,0,75	0/0:4,0:4:94:0,12,144	0/1:4,1:5:99:21,0,129	1/1:1,7:8:93:228,0,12	1/0:4,10:14:99:255,0,102	1/0:4,5:9:99:153,0,117	1/1:0,14:14:99:255,42,0	0/0:8,0:8:99:0,24,255	0/0:3,0:3:88:0,9,108	0/0:13,0:13:99:0,39,255	0/1:6,4:10:99:114,0,186	0/1:4,3:7:99:87,0,123	0/0:8,0:8:99:0,24,255	0/0:4,0:4:94:0,12,144	0/0:10,0:10:99:0,30,255	1/0:1,2:3:99:63,0,27	1/0:1,5:6:98:162,0,18	1/0:2,7:9:99:225,0,45	0/1:8,6:14:99:174,0,246	1/0:3,8:11:99:255,0,75	0/0:9,0:9:99:0,27,255	0/0:11,0:11:99:0,33,255	0/0:6,1:7:96:15,0,195	0/0:6,0:6:98:0,18,216	1/0:3,4:7:99:123,0,87	1/1:0,7:7:99:252,21,0	0/1:5,3:8:99:84,0,156	0/0:8,0:8:99:0,24,255	1/1:0,4:4:94:144,12,0	0/0:10,0:10:99:0,30,255	0/0:15,0:15:99:0,45,255	1/0:3,4:7:99:123,0,87	1/0:5,11:16:99:255,0,132	0/1:3,3:6:99:90,0,90	0/1:6,3:9:99:81,0,189	1/0:9,13:22:99:255,0,255	0/0:8,0:8:99:0,24,255	0/1:7,4:11:99:111,0,219	1/0:3,5:8:99:156,0,84	1/0:1,3:4:99:96,0,24	1/0:2,3:5:99:93,0,57	0/0:4,0:4:94:0,12,144	0/1:5,4:9:99:117,0,153	0/1:7,2:9:99:45,0,225	0/1:12,3:15:99:63,0,255	0/0:6,0:6:98:0,18,216	0/1:5,3:8:99:84,0,156	0/0:4,0:4:94:0,12,144	1/1:1,6:7:96:195,0,15	0/0:2,0:2:79:0,6,72	0/0:4,0:4:94:0,12,144	1/1:0,7:7:99:252,21,0	0/0:5,0:5:96:0,15,180	./.:0,0:0:.:.	0/0:9,0:9:99:0,27,255	0/1:5,1:6:98:18,0,162	0/0:4,0:4:94:0,12,144	0/1:2,1:3:99:27,0,63	0/0:3,0:3:88:0,9,108	1/0:3,6:9:99:189,0,81	0/1:5,5:10:99:150,0,150	0/0:10,0:10:99:0,30,255	0/1:9,4:13:99:105,0,255	0/0:18,0:18:99:0,54,255	0/0:14,0:14:99:0,42,255	0/0:11,0:11:99:0,33,255	0/0:8,0:8:99:0,24,255	1/0:2,8:10:99:255,0,42	1/0:5,7:12:99:216,0,144	1/0:1,2:3:99:63,0,27	0/1:2,2:4:99:60,0,60	0/1:5,4:9:99:117,0,153	0/1:4,4:8:99:120,0,120	0/1:7,2:9:99:45,0,225	1/0:1,2:3:99:63,0,27	0/0:5,0:5:96:0,15,180	0/0:4,0:4:94:0,12,144	0/0:12,0:12:99:0,36,255	./.:0,0:0:.:.	0/0:6,0:6:98:0,18,216	1/0:5,8:13:99:249,0,141	0/0:4,0:4:94:0,12,144	0/1:4,2:6:99:54,0,126	1/0:3,4:7:99:123,0,87	0/0:5,0:5:96:0,15,180	0/0:6,0:6:98:0,18,216	1/1:0,1:1:66:36,3,0	0/0:1,0:1:66:0,3,36	1/1:0,6:6:98:216,18,0	1/0:3,6:9:99:189,0,81	0/0:2,0:2:79:0,6,72	0/0:10,0:10:99:0,30,255	0/0:3,0:3:88:0,9,108	0/0:5,0:5:96:0,15,180	1/1:1,6:7:96:195,0,15	0/0:14,0:14:99:0,42,255	0/1:7,7:14:99:210,0,210	0/0:8,0:8:99:0,24,255	1/0:1,4:5:99:129,0,21	0/1:7,3:10:99:78,0,222	0/0:5,0:5:96:0,15,180	0/0:5,0:5:96:0,15,180	0/0:9,0:9:99:0,27,255	1/0:3,4:7:99:123,0,87	0/0:5,0:5:96:0,15,180	0/0:6,0:6:98:0,18,216	0/1:3,2:5:99:57,0,93	1/1:0,7:7:99:252,21,0	0/0:17,0:17:99:0,51,255	1/0:2,5:7:99:159,0,51	0/0:7,0:7:99:0,21,252	0/0:16,2:18:98:18,0,255	1/1:0,6:6:98:216,18,0	0/1:4,4:8:99:120,0,120	0/1:1,1:2:99:30,0,30	1/0:2,4:6:99:126,0,54	0/0:9,0:9:99:0,27,255	0/0:5,0:5:96:0,15,180	0/0:9,0:9:99:0,27,255	0/0:12,0:12:99:0,36,255	1/0:5,6:11:99:183,0,147	0/0:7,0:7:99:0,21,252	0/0:8,0:8:99:0,24,255	0/0:6,0:6:98:0,18,216	0/0:5,0:5:96:0,15,180	0/1:9,8:17:99:237,0,255	1/1:0,7:7:99:252,21,0	0/1:7,2:9:99:45,0,225	0/1:4,4:8:99:120,0,120	0/0:17,0:17:99:0,51,255	0/0:16,0:16:99:0,48,255	0/0:9,0:9:99:0,27,255	0/1:1,1:2:99:30,0,30	0/0:3,0:3:88:0,9,108	0/0:6,0:6:98:0,18,216	1/0:8,10:18:99:255,0,234	0/0:13,0:13:99:0,39,255	1/1:0,1:1:66:36,3,0	0/0:12,0:12:99:0,36,255	0/0:10,0:10:99:0,30,255	0/1:6,3:9:99:81,0,189	0/0:11,0:11:99:0,33,255	1/1:0,3:3:88:108,9,0	0/1:6,6:12:99:180,0,180	0/0:2,0:2:79:0,6,72	0/0:11,0:11:99:0,33,255	1/0:1,2:3:99:63,0,27	0/1:2,1:3:99:27,0,63	1/0:4,6:10:99:186,0,114	0/0:3,0:3:88:0,9,108	0/1:5,1:6:98:18,0,162	./.:0,0:0:.:.	1/1:0,8:8:99:255,24,0	0/1:8,7:15:99:207,0,243	0/0:4,0:4:94:0,12,144	0/1:4,2:6:99:54,0,126	1/0:1,4:5:99:129,0,21	1/0:5,6:11:99:183,0,147	0/0:3,0:3:88:0,9,108	1/0:1,5:6:98:162,0,18	0/1:14,9:23:99:255,0,255	0/1:7,2:9:99:45,0,225	1/0:1,2:3:99:63,0,27	1/0:4,5:9:99:153,0,117	0/0:8,0:8:99:0,24,255
1	2264447	S1_2264447	N	NA	.	PASS	.	GT:AD:DP:GQ:PL	0/1:11,5:16:99:132,0,255	1/0:5,20:25:99:255,0,104	0/1:10,9:19:99:255,0,255	0/0:16,0:16:99:0,48,255	0/0:49,0:49:99:0,147,255	0/0:35,0:35:99:0,105,255	1/0:11,15:26:99:255,0,255	1/0:4,5:9:99:153,0,117	0/0:10,0:10:99:0,30,255	0/0:31,0:31:99:0,93,255	0/0:22,0:22:99:0,66,255	0/0:31,0:31:99:0,93,255	0/0:28,0:28:99:0,84,255	1/0:17,23:40:99:255,0,255	0/1:10,4:14:99:102,0,255	1/0:10,11:21:99:255,0,255	0/0:13,2:15:99:27,0,255	0/0:26,0:26:99:0,78,255	1/0:8,9:17:99:255,0,237	0/0:22,0:22:99:0,66,255	0/0:23,0:23:99:0,69,255	0/0:21,0:21:99:0,63,255	0/0:40,0:40:99:0,120,255	0/1:8,6:14:99:174,0,246	0/1:22,20:42:99:255,0,255	1/1:0,15:15:99:255,45,0	0/1:13,5:18:99:126,0,255	0/1:15,10:25:99:255,0,255	0/0:41,0:41:99:0,123,255	0/0:27,0:27:99:0,81,255	0/0:26,0:26:99:0,78,255	1/0:14,22:36:99:255,0,255	0/1:8,5:13:99:141,0,249	0/0:34,0:34:99:0,102,255	0/0:28,0:28:99:0,84,255	0/1:14,8:22:99:222,0,255	1/0:7,19:26:99:255,0,174	0/0:15,0:15:99:0,45,255	1/0:13,16:29:99:255,0,255	1/0:17,20:37:99:255,0,255	1/0:11,19:30:99:255,0,255	0/0:19,0:19:99:0,57,255	0/0:17,0:17:99:0,51,255	0/0:24,0:24:99:0,72,255	0/1:4,3:7:99:87,0,123	0/0:19,0:19:99:0,57,255	0/0:32,0:32:99:0,96,255	0/0:30,0:30:99:0,90,255	0/0:24,0:24:99:0,72,255	0/1:17,15:32:99:255,0,255	0/1:14,10:24:99:255,0,255	0/0:24,0:24:99:0,72,255	0/0:24,0:24:99:0,72,255	0/1:37,25:62:99:255,0,255	0/1:16,6:22:99:150,0,255	0/0:30,1:31:99:0,57,255	0/0:36,0:36:99:0,108,255	0/0:13,0:13:99:0,39,255	0/0:22,0:22:99:0,66,255	0/0:43,0:43:99:0,129,255	0/0:16,0:16:99:0,48,255	0/0:42,0:42:99:0,126,255	0/0:28,0:28:99:0,84,255	0/1:15,7:22:99:186,0,255	0/0:15,0:15:99:0,45,255	1/1:0,35:35:99:255,105,0	0/0:23,0:23:99:0,69,255	1/0:13,14:27:99:255,0,255	0/1:16,4:20:99:84,0,255	0/1:11,6:17:99:165,0,255	0/0:57,0:57:99:0,171,255	0/1:17,15:32:99:255,0,255	0/0:35,0:35:99:0,105,255	0/0:14,0:14:99:0,42,255	1/0:12,21:33:99:255,0,255	0/0:29,0:29:99:0,87,255	0/0:10,0:10:99:0,30,255	0/0:19,0:19:99:0,57,255	0/1:14,11:25:99:255,0,255	0/0:18,0:18:99:0,54,255	0/0:19,0:19:99:0,57,255	0/1:25,14:39:99:255,0,255	0/1:9,7:16:99:204,0,255	1/1:0,22:22:99:255,66,0	0/1:11,10:21:99:255,0,255	0/0:58,0:58:99:0,174,255	0/0:28,0:28:99:0,84,255	0/0:24,0:24:99:0,72,255	1/1:2,20:22:79:255,0,6	0/0:34,0:34:99:0,102,255	0/0:35,0:35:99:0,105,255	1/0:21,21:42:99:255,0,255	1/0:10,15:25:99:255,0,255	0/1:11,6:17:99:165,0,255	0/0:23,0:23:99:0,69,255	1/1:0,16:16:99:255,48,0	1/0:17,18:35:99:255,0,255	0/1:17,16:33:99:255,0,255	0/0:45,0:45:99:0,135,255	0/0:35,0:35:99:0,105,255	0/1:10,7:17:99:201,0,255	1/0:15,15:30:99:255,0,255	0/0:23,0:23:99:0,69,255	0/1:13,6:19:99:159,0,255	1/0:11,14:25:99:255,0,255	1/0:13,16:29:99:255,0,255	1/0:13,19:32:99:255,0,255	1/1:0,22:22:99:255,66,0	0/0:40,0:40:99:0,120,255	0/0:41,0:41:99:0,123,255	0/0:57,1:58:99:0,139,255	1/0:11,16:27:99:255,0,255	1/0:14,18:32:99:255,0,255	1/0:16,17:33:99:255,0,255	0/0:46,0:46:99:0,138,255	0/0:40,0:40:99:0,120,255	1/0:9,14:23:99:255,0,255	0/1:17,8:25:99:213,0,255	1/0:14,14:28:99:255,0,255	0/1:39,33:72:99:255,0,255	1/0:6,10:16:99:255,0,168	0/1:19,10:29:99:255,0,255	0/0:40,0:40:99:0,120,255	0/0:15,1:16:94:0,12,255	0/0:16,0:16:99:0,48,255	0/1:10,8:18:99:234,0,255	1/1:0,17:17:99:255,51,0	1/0:5,13:18:99:255,0,126	0/0:22,0:22:99:0,66,255	1/1:0,14:14:99:255,42,0	0/0:26,0:26:99:0,78,255	0/0:18,0:18:99:0,54,255	0/1:17,15:32:99:255,0,255	1/0:17,17:34:99:255,0,255	0/1:30,21:51:99:255,0,255	1/0:16,16:32:99:255,0,255	0/1:27,18:45:99:255,0,255	0/0:27,0:27:99:0,81,255	0/1:16,15:31:99:255,0,255	0/1:16,13:29:99:255,0,255	0/1:15,12:27:99:255,0,255	0/1:17,9:26:99:246,0,255	0/0:26,0:26:99:0,78,255	0/1:29,12:41:99:255,0,255	1/0:14,15:29:99:255,0,255	1/0:8,11:19:99:255,0,231	0/0:26,0:26:99:0,78,255	0/1:10,7:17:99:201,0,255	0/0:24,0:24:99:0,72,255	1/0:13,14:27:99:255,0,255	0/1:8,6:14:99:174,0,246	0/0:32,0:32:99:0,96,255	1/1:0,28:28:99:255,84,0	0/0:15,0:15:99:0,45,255	1/0:10,13:23:99:255,0,255	0/0:34,0:34:99:0,102,255	0/0:29,1:30:99:0,54,255	0/0:13,0:13:99:0,39,255	1/0:5,15:20:99:255,0,120	0/0:22,0:22:99:0,66,255	0/1:24,19:43:99:255,0,255	0/1:12,9:21:99:255,0,255	0/0:50,1:51:99:0,117,255	1/0:7,17:24:99:255,0,180	0/0:46,0:46:99:0,138,255	0/0:25,0:25:99:0,75,255	0/0:28,0:28:99:0,84,255	0/0:28,0:28:99:0,84,255	0/1:21,15:36:99:255,0,255	0/1:16,14:30:99:255,0,255	0/1:12,8:20:99:228,0,255	0/1:12,8:20:99:228,0,255	0/1:15,10:25:99:255,0,255	1/0:5,8:13:99:249,0,141	1/0:12,12:24:99:255,0,255	0/1:22,15:37:99:255,0,255	0/0:17,0:17:99:0,51,255	0/0:27,0:27:99:0,81,255	0/0:27,0:27:99:0,81,255	1/0:2,4:6:99:126,0,54	0/0:21,0:21:99:0,63,255	1/0:14,19:33:99:255,0,255	0/0:16,0:16:99:0,48,255	1/0:8,10:18:99:255,0,234	1/0:3,12:15:99:255,0,63	0/0:21,0:21:99:0,63,255	0/0:11,0:11:99:0,33,255	1/0:1,3:4:99:96,0,24	0/1:7,6:13:99:177,0,213	1/0:15,20:35:99:255,0,255	1/0:9,9:18:99:255,0,255	0/0:30,0:30:99:0,90,255	0/0:34,0:34:99:0,102,255	0/0:28,0:28:99:0,84,255	0/0:32,1:33:99:0,64,255	1/1:2,32:34:99:255,30,0	0/0:29,0:29:99:0,87,255	0/1:18,13:31:99:255,0,255	0/0:23,0:23:99:0,69,255	1/0:10,12:22:99:255,0,255	1/0:8,11:19:99:255,0,231	0/0:34,0:34:99:0,102,255	0/0:23,0:23:99:0,69,255	0/0:27,0:27:99:0,81,255	0/1:7,5:12:99:144,0,216	1/0:8,10:18:99:255,0,234	0/0:22,0:22:99:0,66,255	1/0:5,11:16:99:255,0,132	1/1:1,56:57:99:255,136,0	0/0:27,0:27:99:0,81,255	1/0:22,30:52:99:255,0,255	0/0:24,0:24:99:0,72,255	1/0:15,23:38:99:255,0,255	1/1:0,17:17:99:255,51,0	0/1:22,15:37:99:255,0,255	1/0:8,13:21:99:255,0,225	1/0:8,10:18:99:255,0,234	0/0:37,0:37:99:0,111,255	0/0:20,0:20:99:0,60,255	0/0:26,0:26:99:0,78,255	0/0:25,0:25:99:0,75,255	1/0:12,19:31:99:255,0,255	0/0:33,0:33:99:0,99,255	0/0:19,0:19:99:0,57,255	0/0:31,0:31:99:0,93,255	0/0:28,0:28:99:0,84,255	0/1:15,14:29:99:255,0,255	1/1:1,21:22:99:255,30,0	1/0:7,15:22:99:255,0,186	0/1:17,4:21:99:81,0,255	0/0:22,0:22:99:0,66,255	0/0:46,1:47:99:0,105,255	0/0:16,0:16:99:0,48,255	1/0:8,26:34:99:255,0,186	0/0:5,0:5:96:0,15,180	0/0:15,0:15:99:0,45,255	0/1:26,16:42:99:255,0,255	0/0:34,0:34:99:0,102,255	1/0:6,8:14:99:246,0,174	0/0:25,0:25:99:0,75,255	0/0:28,0:28:99:0,84,255	0/1:7,3:10:99:78,0,222	0/0:27,0:27:99:0,81,255	1/1:1,18:19:99:255,21,0	1/0:15,26:41:99:255,0,255	0/0:17,0:17:99:0,51,255	0/0:20,0:20:99:0,60,255	1/0:7,9:16:99:255,0,204	0/1:12,11:23:99:255,0,255	0/1:18,11:29:99:255,0,255	0/0:4,0:4:94:0,12,144	1/0:11,12:23:99:255,0,255	1/1:0,15:15:99:255,45,0	1/1:0,32:32:99:255,96,0	0/1:24,18:42:99:255,0,255	1/0:15,22:37:99:255,0,255	1/0:12,13:25:99:255,0,255	1/0:9,15:24:99:255,0,252	1/0:5,16:21:99:255,0,117	0/0:25,0:25:99:0,75,255	0/1:18,14:32:99:255,0,255	0/1:24,14:38:99:255,0,255	0/1:24,12:36:99:255,0,255	0/1:16,9:25:99:249,0,255	0/1:27,15:42:99:255,0,255	0/0:34,1:35:99:0,69,255
1	2264465	S1_2264465	NA	N	.	PASS	.	GT:AD:DP:GQ:PL	0/1:11,5:16:99:132,0,255	1/0:5,20:25:99:255,0,104	0/1:10,9:19:99:255,0,255	0/0:16,0:16:99:0,48,255	0/0:49,0:49:99:0,147,255	0/0:35,0:35:99:0,105,255	1/0:11,15:26:99:255,0,255	1/0:4,5:9:99:153,0,117	0/0:10,0:10:99:0,30,255	0/0:31,0:31:99:0,93,255	0/0:22,0:22:99:0,66,255	0/0:31,0:31:99:0,93,255	0/0:28,0:28:99:0,84,255	1/0:17,23:40:99:255,0,255	0/1:10,4:14:99:102,0,255	1/0:10,11:21:99:255,0,255	0/0:13,2:15:99:27,0,255	0/0:26,0:26:99:0,78,255	1/0:8,9:17:99:255,0,237	0/0:22,0:22:99:0,66,255	0/0:23,0:23:99:0,69,255	0/0:21,0:21:99:0,63,255	0/0:40,0:40:99:0,120,255	0/1:8,6:14:99:174,0,246	0/1:22,20:42:99:255,0,255	1/1:0,15:15:99:255,45,0	0/1:13,5:18:99:126,0,255	0/1:15,10:25:99:255,0,255	0/0:41,0:41:99:0,123,255	0/0:27,0:27:99:0,81,255	0/0:26,0:26:99:0,78,255	1/0:14,22:36:99:255,0,255	0/1:8,5:13:99:141,0,249	0/0:34,0:34:99:0,102,255	0/0:28,0:28:99:0,84,255	0/1:14,8:22:99:222,0,255	1/0:7,19:26:99:255,0,174	0/0:15,0:15:99:0,45,255	1/0:13,16:29:99:255,0,255	1/0:17,20:37:99:255,0,255	1/0:11,19:30:99:255,0,255	0/0:19,0:19:99:0,57,255	0/0:17,0:17:99:0,51,255	0/0:24,0:24:99:0,72,255	0/1:4,3:7:99:87,0,123	0/0:19,0:19:99:0,57,255	0/0:32,0:32:99:0,96,255	0/0:30,0:30:99:0,90,255	0/0:24,0:24:99:0,72,255	0/1:17,15:32:99:255,0,255	0/1:14,10:24:99:255,0,255	0/0:24,0:24:99:0,72,255	0/0:24,0:24:99:0,72,255	0/1:37,25:62:99:255,0,255	0/1:16,6:22:99:150,0,255	0/0:30,1:31:99:0,57,255	0/0:36,0:36:99:0,108,255	0/0:13,0:13:99:0,39,255	0/0:22,0:22:99:0,66,255	0/0:43,0:43:99:0,129,255	0/0:16,0:16:99:0,48,255	0/0:42,0:42:99:0,126,255	0/0:28,0:28:99:0,84,255	0/1:15,7:22:99:186,0,255	0/0:15,0:15:99:0,45,255	1/1:0,35:35:99:255,105,0	0/0:23,0:23:99:0,69,255	1/0:13,14:27:99:255,0,255	0/1:16,4:20:99:84,0,255	0/1:11,6:17:99:165,0,255	0/0:57,0:57:99:0,171,255	0/1:17,15:32:99:255,0,255	0/0:35,0:35:99:0,105,255	0/0:14,0:14:99:0,42,255	1/0:12,21:33:99:255,0,255	0/0:29,0:29:99:0,87,255	0/0:10,0:10:99:0,30,255	0/0:19,0:19:99:0,57,255	0/1:14,11:25:99:255,0,255	0/0:18,0:18:99:0,54,255	0/0:19,0:19:99:0,57,255	0/1:25,14:39:99:255,0,255	0/1:9,7:16:99:204,0,255	1/1:0,22:22:99:255,66,0	0/1:11,10:21:99:255,0,255	0/0:58,0:58:99:0,174,255	0/0:28,0:28:99:0,84,255	0/0:24,0:24:99:0,72,255	1/1:2,20:22:79:255,0,6	0/0:34,0:34:99:0,102,255	0/0:35,0:35:99:0,105,255	0/1:21,21:42:99:255,0,255	1/0:10,15:25:99:255,0,255	0/1:11,6:17:99:165,0,255	0/0:23,0:23:99:0,69,255	1/1:0,16:16:99:255,48,0	1/0:17,18:35:99:255,0,255	0/1:17,16:33:99:255,0,255	0/0:45,0:45:99:0,135,255	0/0:35,0:35:99:0,105,255	0/1:10,7:17:99:201,0,255	0/1:15,15:30:99:255,0,255	0/0:23,0:23:99:0,69,255	0/1:13,6:19:99:159,0,255	1/0:11,14:25:99:255,0,255	1/0:13,16:29:99:255,0,255	1/0:13,19:32:99:255,0,255	1/1:0,22:22:99:255,66,0	0/0:40,0:40:99:0,120,255	0/0:41,0:41:99:0,123,255	0/0:57,1:58:99:0,139,255	1/0:11,16:27:99:255,0,255	1/0:14,18:32:99:255,0,255	1/0:16,17:33:99:255,0,255	0/0:46,0:46:99:0,138,255	0/0:40,0:40:99:0,120,255	1/0:9,14:23:99:255,0,255	0/1:17,8:25:99:213,0,255	0/1:14,14:28:99:255,0,255	0/1:39,33:72:99:255,0,255	1/0:6,10:16:99:255,0,168	0/1:19,10:29:99:255,0,255	0/0:40,0:40:99:0,120,255	0/0:15,1:16:94:0,12,255	0/0:16,0:16:99:0,48,255	0/1:10,8:18:99:234,0,255	1/1:0,17:17:99:255,51,0	1/0:5,13:18:99:255,0,126	0/0:22,0:22:99:0,66,255	1/1:0,14:14:99:255,42,0	0/0:26,0:26:99:0,78,255	0/0:18,0:18:99:0,54,255	0/1:17,15:32:99:255,0,255	0/1:17,17:34:99:255,0,255	0/1:30,21:51:99:255,0,255	0/1:16,16:32:99:255,0,255	0/1:27,18:45:99:255,0,255	0/0:27,0:27:99:0,81,255	0/1:16,15:31:99:255,0,255	0/1:16,13:29:99:255,0,255	0/1:15,12:27:99:255,0,255	0/1:17,9:26:99:246,0,255	0/0:26,0:26:99:0,78,255	0/1:29,12:41:99:255,0,255	1/0:14,15:29:99:255,0,255	1/0:8,11:19:99:255,0,231	0/0:26,0:26:99:0,78,255	0/1:10,7:17:99:201,0,255	0/0:24,0:24:99:0,72,255	1/0:13,14:27:99:255,0,255	0/1:8,6:14:99:174,0,246	0/0:32,0:32:99:0,96,255	1/1:0,28:28:99:255,84,0	0/0:15,0:15:99:0,45,255	1/0:10,13:23:99:255,0,255	0/0:34,0:34:99:0,102,255	0/0:29,1:30:99:0,54,255	0/0:13,0:13:99:0,39,255	1/0:5,15:20:99:255,0,120	0/0:22,0:22:99:0,66,255	0/1:24,19:43:99:255,0,255	0/1:12,9:21:99:255,0,255	0/0:50,1:51:99:0,117,255	1/0:7,17:24:99:255,0,180	0/0:46,0:46:99:0,138,255	0/0:25,0:25:99:0,75,255	0/0:28,0:28:99:0,84,255	0/0:28,0:28:99:0,84,255	0/1:21,15:36:99:255,0,255	0/1:16,14:30:99:255,0,255	0/1:12,8:20:99:228,0,255	0/1:12,8:20:99:228,0,255	0/1:15,10:25:99:255,0,255	1/0:5,8:13:99:249,0,141	0/1:12,12:24:99:255,0,255	0/1:22,15:37:99:255,0,255	0/0:17,0:17:99:0,51,255	0/0:27,0:27:99:0,81,255	0/0:27,0:27:99:0,81,255	1/0:2,4:6:99:126,0,54	0/0:21,0:21:99:0,63,255	1/0:14,19:33:99:255,0,255	0/0:16,0:16:99:0,48,255	1/0:8,10:18:99:255,0,234	1/0:3,12:15:99:255,0,63	0/0:21,0:21:99:0,63,255	0/0:11,0:11:99:0,33,255	1/0:1,3:4:99:96,0,24	0/1:7,6:13:99:177,0,213	1/0:15,20:35:99:255,0,255	0/1:9,9:18:99:255,0,255	0/0:30,0:30:99:0,90,255	0/0:34,0:34:99:0,102,255	0/0:28,0:28:99:0,84,255	0/0:32,1:33:99:0,64,255	1/1:2,32:34:99:255,30,0	0/0:29,0:29:99:0,87,255	0/1:18,13:31:99:255,0,255	0/0:23,0:23:99:0,69,255	1/0:10,12:22:99:255,0,255	1/0:8,11:19:99:255,0,231	0/0:34,0:34:99:0,102,255	0/0:23,0:23:99:0,69,255	0/0:27,0:27:99:0,81,255	0/1:7,5:12:99:144,0,216	1/0:8,10:18:99:255,0,234	0/0:22,0:22:99:0,66,255	1/0:5,11:16:99:255,0,132	1/1:1,56:57:99:255,136,0	0/0:27,0:27:99:0,81,255	1/0:22,30:52:99:255,0,255	0/0:24,0:24:99:0,72,255	1/0:15,23:38:99:255,0,255	1/1:0,17:17:99:255,51,0	0/1:22,15:37:99:255,0,255	1/0:8,13:21:99:255,0,225	1/0:8,10:18:99:255,0,234	0/0:37,0:37:99:0,111,255	0/0:20,0:20:99:0,60,255	0/0:26,0:26:99:0,78,255	0/0:25,0:25:99:0,75,255	1/0:12,19:31:99:255,0,255	0/0:33,0:33:99:0,99,255	0/0:19,0:19:99:0,57,255	0/0:31,0:31:99:0,93,255	0/0:28,0:28:99:0,84,255	0/1:15,14:29:99:255,0,255	1/1:1,21:22:99:255,30,0	1/0:7,15:22:99:255,0,186	0/1:17,4:21:99:81,0,255	0/0:22,0:22:99:0,66,255	0/0:46,1:47:99:0,105,255	0/0:16,0:16:99:0,48,255	1/0:8,26:34:99:255,0,186	0/0:5,0:5:96:0,15,180	0/0:15,0:15:99:0,45,255	0/1:26,16:42:99:255,0,255	0/0:34,0:34:99:0,102,255	1/0:6,8:14:99:246,0,174	0/0:25,0:25:99:0,75,255	0/0:28,0:28:99:0,84,255	0/1:7,3:10:99:78,0,222	0/0:27,0:27:99:0,81,255	1/1:1,18:19:99:255,21,0	1/0:15,26:41:99:255,0,255	0/0:17,0:17:99:0,51,255	0/0:20,0:20:99:0,60,255	1/0:7,9:16:99:255,0,204	0/1:12,11:23:99:255,0,255	0/1:18,11:29:99:255,0,255	0/0:4,0:4:94:0,12,144	1/0:11,12:23:99:255,0,255	1/1:0,15:15:99:255,45,0	1/1:0,32:32:99:255,96,0	0/1:24,18:42:99:255,0,255	1/0:15,22:37:99:255,0,255	1/0:12,13:25:99:255,0,255	1/0:9,15:24:99:255,0,252	1/0:5,16:21:99:255,0,117	0/0:25,0:25:99:0,75,255	0/1:18,14:32:99:255,0,255	0/1:24,14:38:99:255,0,255	0/1:24,12:36:99:255,0,255	0/1:16,9:25:99:249,0,255	0/1:27,15:42:99:255,0,255	0/0:34,1:35:99:0,69,255
1	2369849	S1_2369849	G	T	.	PASS	.	GT:AD:DP:GQ:PL	0/0:21,0:21:99:0,63,255	1/0:8,10:18:99:255,0,234	0/1:7,4:11:99:111,0,219	0/1:12,11:23:99:255,0,255	0/0:31,0:31:99:0,93,255	0/0:13,0:13:99:0,39,255	0/0:17,0:17:99:0,51,255	0/1:4,1:5:99:21,0,129	1/0:6,12:18:99:255,0,162	0/0:23,0:23:99:0,69,255	1/0:7,11:18:99:255,0,198	0/0:36,0:36:99:0,108,255	0/0:21,0:21:99:0,63,255	0/1:21,13:34:99:255,0,255	0/0:32,0:32:99:0,96,255	0/1:11,7:18:99:198,0,255	1/0:8,14:22:99:255,0,222	1/0:8,12:20:99:255,0,228	0/0:30,0:30:99:0,90,255	0/0:18,0:18:99:0,54,255	1/1:0,28:28:99:255,84,0	0/0:17,1:18:98:0,18,255	0/0:21,0:21:99:0,63,255	0/0:26,0:26:99:0,78,255	0/0:21,0:21:99:0,63,255	1/1:0,12:12:99:255,36,0	0/0:15,0:15:99:0,45,255	0/0:27,0:27:99:0,81,255	0/0:38,0:38:99:0,114,255	0/1:10,7:17:99:201,0,255	1/0:8,12:20:99:255,0,228	1/0:14,15:29:99:255,0,255	0/1:12,8:20:99:228,0,255	0/0:23,0:23:99:0,69,255	0/0:35,0:35:99:0,105,255	0/1:9,9:18:99:255,0,255	0/1:12,8:20:99:228,0,255	0/1:14,8:22:99:222,0,255	0/0:28,0:28:99:0,84,255	0/0:41,0:41:99:0,123,255	0/0:26,0:26:99:0,78,255	0/1:8,6:14:99:174,0,246	1/1:0,17:17:99:255,51,0	0/1:11,11:22:99:255,0,255	0/0:6,0:6:98:0,18,216	0/1:17,11:28:99:255,0,255	0/0:27,0:27:99:0,81,255	0/0:34,0:34:99:0,102,255	1/0:4,12:16:99:255,0,96	0/0:21,0:21:99:0,63,255	0/0:20,0:20:99:0,60,255	1/0:4,14:18:99:255,0,90	1/0:7,9:16:99:255,0,204	0/0:46,3:49:99:0,39,255	0/0:8,0:8:99:0,24,255	0/1:14,10:24:99:255,0,255	0/0:22,0:22:99:0,66,255	0/0:22,1:23:99:0,33,255	0/1:12,10:22:99:255,0,255	0/0:26,0:26:99:0,78,255	0/0:24,0:24:99:0,72,255	1/1:0,22:22:99:255,66,0	0/0:22,0:22:99:0,66,255	0/1:13,9:22:99:255,0,255	1/0:7,13:20:99:255,0,192	1/0:21,22:43:99:255,0,255	1/0:3,8:11:99:255,0,75	0/0:27,0:27:99:0,81,255	1/0:8,9:17:99:255,0,237	1/0:9,12:21:99:255,0,255	0/0:45,2:47:99:0,70,255	0/0:35,0:35:99:0,105,255	0/0:24,0:24:99:0,72,255	1/0:8,13:21:99:255,0,225	1/0:13,14:27:99:255,0,255	0/1:13,13:26:99:255,0,255	0/0:18,0:18:99:0,54,255	0/0:13,0:13:99:0,39,255	1/0:12,15:27:99:255,0,255	1/0:7,11:18:99:255,0,198	0/0:24,0:24:99:0,72,255	1/0:7,13:20:99:255,0,192	1/1:1,13:14:80:255,6,0	0/1:7,6:13:99:177,0,213	1/0:8,9:17:99:255,0,237	0/0:51,1:52:99:0,120,255	0/0:16,0:16:99:0,48,255	0/1:7,6:13:99:177,0,213	0/0:23,0:23:99:0,69,255	0/0:26,0:26:99:0,78,255	0/0:26,0:26:99:0,78,255	1/0:12,15:27:99:255,0,255	0/1:12,11:23:99:255,0,255	1/0:2,6:8:99:192,0,48	0/0:22,0:22:99:0,66,255	1/1:1,29:30:99:255,54,0	0/1:17,16:33:99:255,0,255	1/0:9,10:19:99:255,0,255	0/1:16,16:32:99:255,0,255	1/0:15,16:31:99:255,0,255	0/1:7,3:10:99:78,0,222	0/0:15,1:16:94:0,12,255	0/1:14,10:24:99:255,0,255	1/0:11,18:29:99:255,0,255	1/0:4,13:17:99:255,0,93	1/0:16,19:35:99:255,0,255	1/1:0,44:44:99:255,132,0	1/1:0,42:42:99:255,126,0	0/0:50,0:50:99:0,150,255	0/0:41,1:42:99:0,91,255	0/1:29,26:55:99:255,0,255	1/0:12,21:33:99:255,0,255	0/1:13,10:23:99:255,0,255	0/1:17,10:27:99:255,0,255	0/1:14,14:28:99:255,0,255	0/0:34,0:34:99:0,102,255	0/1:14,11:25:99:255,0,255	0/0:41,0:41:99:0,123,255	0/0:36,0:36:99:0,108,255	0/1:39,32:71:99:255,0,255	0/0:29,1:30:99:0,54,255	0/0:31,0:31:99:0,93,255	0/0:55,0:55:99:0,165,255	0/1:21,17:38:99:255,0,255	0/1:6,5:11:99:147,0,183	0/0:17,0:17:99:0,51,255	1/0:8,10:18:99:255,0,234	0/1:6,6:12:99:180,0,180	0/1:13,6:19:99:159,0,255	0/1:8,8:16:99:240,0,240	0/1:13,10:23:99:255,0,255	0/1:10,10:20:99:255,0,255	0/0:22,0:22:99:0,66,255	1/0:25,26:51:99:255,0,255	0/0:30,1:31:99:0,57,255	0/1:13,4:17:99:93,0,255	0/0:45,2:47:99:0,70,255	0/1:11,8:19:99:231,0,255	0/0:27,0:27:99:0,81,255	0/0:17,0:17:99:0,51,255	0/1:7,6:13:99:177,0,213	1/0:12,15:27:99:255,0,255	0/0:40,0:40:99:0,120,255	1/1:0,32:32:99:255,96,0	1/0:4,9:13:99:255,0,105	1/0:8,9:17:99:255,0,237	1/0:7,9:16:99:255,0,204	1/0:12,13:25:99:255,0,255	0/0:17,0:17:99:0,51,255	0/1:10,7:17:99:201,0,255	0/1:11,5:16:99:132,0,255	1/0:8,15:23:99:255,0,219	0/0:23,0:23:99:0,69,255	0/0:13,0:13:99:0,39,255	0/0:31,0:31:99:0,93,255	0/1:13,13:26:99:255,0,255	0/1:11,6:17:99:165,0,255	1/0:2,3:5:99:93,0,57	0/0:21,0:21:99:0,63,255	0/1:9,8:17:99:237,0,255	1/0:12,16:28:99:255,0,255	0/0:15,0:15:99:0,45,255	0/0:44,0:44:99:0,132,255	0/1:19,14:33:99:255,0,255	0/0:46,0:46:99:0,138,255	0/0:28,0:28:99:0,84,255	0/0:32,0:32:99:0,96,255	0/1:17,9:26:99:246,0,255	0/1:11,11:22:99:255,0,255	0/0:29,0:29:99:0,87,255	0/1:4,3:7:99:87,0,123	1/0:8,20:28:99:255,0,204	0/1:17,15:32:99:255,0,255	0/1:18,6:24:99:143,0,255	1/0:8,19:27:99:255,0,207	1/0:7,11:18:99:255,0,198	0/1:8,7:15:99:207,0,243	0/1:16,9:25:99:249,0,255	0/0:13,0:13:99:0,39,255	0/1:1,1:2:99:30,0,30	0/0:49,0:49:99:0,147,255	0/0:11,0:11:99:0,33,255	0/0:21,0:21:99:0,63,255	0/0:21,0:21:99:0,63,255	1/0:13,22:35:99:255,0,255	0/0:25,0:25:99:0,75,255	0/1:7,6:13:99:177,0,213	0/1:2,1:3:99:27,0,63	0/0:14,0:14:99:0,42,255	0/0:26,0:26:99:0,78,255	0/0:21,0:21:99:0,63,255	0/1:11,7:18:99:198,0,255	0/0:21,0:21:99:0,63,255	0/1:9,9:18:99:255,0,255	1/0:8,10:18:99:255,0,234	0/1:8,4:12:99:108,0,252	0/1:9,8:17:99:237,0,255	0/1:21,13:34:99:255,0,255	0/0:24,0:24:99:0,72,255	0/0:20,0:20:99:0,60,255	0/0:19,0:19:99:0,57,255	0/0:15,0:15:99:0,45,255	0/1:2,2:4:99:60,0,60	0/0:17,0:17:99:0,51,255	0/0:18,0:18:99:0,54,255	0/1:11,9:20:99:255,0,255	1/0:7,8:15:99:243,0,207	1/0:7,9:16:99:255,0,204	1/0:20,22:42:99:255,0,255	0/0:22,0:22:99:0,66,255	1/0:14,22:36:99:255,0,255	0/0:23,0:23:99:0,69,255	1/0:9,12:21:99:255,0,255	0/0:19,0:19:99:0,57,255	1/0:12,22:34:99:255,0,255	1/0:13,16:29:99:255,0,255	1/0:8,9:17:99:255,0,237	1/0:17,19:36:99:255,0,255	0/0:20,0:20:99:0,60,255	0/0:15,0:15:99:0,45,255	0/0:22,0:22:99:0,66,255	0/0:24,1:25:99:0,39,255	0/0:17,0:17:99:0,51,255	0/0:31,0:31:99:0,93,255	0/0:13,0:13:99:0,39,255	0/0:19,0:19:99:0,57,255	0/0:30,0:30:99:0,90,255	0/1:12,7:19:99:195,0,255	0/1:16,9:25:99:249,0,255	0/0:18,0:18:99:0,54,255	0/0:13,0:13:99:0,39,255	0/0:43,1:44:99:0,97,255	0/0:21,0:21:99:0,63,255	1/1:1,34:35:99:255,69,0	0/0:2,0:2:79:0,6,72	1/1:1,18:19:99:255,21,0	1/0:12,15:27:99:255,0,255	0/1:14,9:23:99:255,0,255	1/1:0,4:4:94:144,12,0	0/0:29,0:29:99:0,87,255	0/0:17,0:17:99:0,51,255	0/0:15,0:15:99:0,45,255	0/0:17,0:17:99:0,51,255	1/0:22,29:51:99:255,0,255	0/1:27,13:40:99:255,0,255	0/1:14,8:22:99:222,0,255	0/0:20,0:20:99:0,60,255	0/0:20,0:20:99:0,60,255	0/1:10,4:14:99:102,0,255	1/0:13,24:37:99:255,0,255	1/0:3,10:13:99:255,0,69	1/0:6,13:19:99:255,0,159	0/1:7,5:12:99:144,0,216	1/1:0,24:24:99:255,72,0	1/0:10,25:35:99:255,0,255	1/0:14,25:39:99:255,0,255	0/1:16,15:31:99:255,0,255	1/0:10,12:22:99:255,0,255	1/1:0,43:43:99:255,129,0	0/1:16,10:26:99:255,0,255	0/0:57,0:57:99:0,171,255	0/0:45,0:45:99:0,135,255	1/0:9,10:19:99:255,0,255	0/1:17,11:28:99:255,0,255	0/0:40,0:40:99:0,120,255	0/0:25,0:25:99:0,75,255
1	2602366	S1_2602366	C	A	.	PASS	.	GT:AD:DP:GQ:PL	0/1:16,8:24:99:216,0,255	0/0:14,2:16:99:24,0,255	0/1:9,3:12:99:72,0,255	1/0:2,4:6:99:126,0,54	0/0:8,1:9:88:9,0,255	1/0:1,3:4:99:96,0,24	0/0:2,0:2:79:0,6,72	1/1:0,2:2:79:72,6,0	0/1:11,5:16:99:132,0,255	0/1:18,4:22:99:78,0,255	0/1:11,7:18:99:198,0,255	0/0:11,0:11:99:0,33,255	0/0:9,1:10:79:6,0,255	1/0:4,5:9:99:153,0,117	1/0:3,9:12:99:255,0,72	1/0:3,4:7:99:123,0,87	1/0:3,4:7:99:123,0,87	1/0:4,4:8:99:120,0,120	0/0:18,0:18:99:0,54,255	1/0:3,8:11:99:255,0,75	0/1:4,3:7:99:87,0,123	0/0:22,0:22:99:0,66,255	0/1:15,8:23:99:219,0,255	0/0:6,0:6:98:0,18,216	0/1:14,4:18:99:90,0,255	1/1:0,4:4:94:144,12,0	0/0:14,0:14:99:0,42,255	0/0:16,0:16:99:0,48,255	0/0:8,1:9:88:9,0,255	0/0:10,0:10:99:0,30,255	0/0:12,2:14:99:30,0,255	0/0:17,0:17:99:0,51,255	0/0:12,2:14:99:30,0,255	0/1:11,7:18:99:198,0,255	0/1:19,9:28:99:240,0,255	0/1:12,5:17:99:129,0,255	0/1:2,1:3:99:27,0,63	0/0:17,0:17:99:0,51,255	0/0:14,0:14:99:0,42,255	0/0:7,0:7:99:0,21,252	0/0:10,0:10:99:0,30,255	0/0:9,0:9:99:0,27,255	1/0:4,4:8:99:120,0,120	0/1:23,4:27:99:63,0,255	./.:0,0:0:.:.	0/1:13,6:19:99:159,0,255	0/0:18,0:18:99:0,54,255	0/1:14,3:17:99:57,0,255	0/0:8,0:8:99:0,24,255	0/0:21,1:22:99:0,30,255	0/0:4,0:4:94:0,12,144	0/1:5,3:8:99:84,0,156	0/0:14,0:14:99:0,42,255	0/1:22,5:27:99:99,0,255	0/0:6,0:6:98:0,18,216	0/0:11,0:11:99:0,33,255	0/1:15,4:19:99:87,0,255	0/0:10,0:10:99:0,30,255	0/0:11,0:11:99:0,33,255	0/0:20,0:20:99:0,60,255	0/0:5,0:5:96:0,15,180	0/0:26,2:28:94:0,12,255	1/0:2,4:6:99:126,0,54	0/0:10,0:10:99:0,30,255	0/1:13,6:19:99:159,0,255	0/1:20,16:36:99:255,0,255	0/1:15,5:20:99:120,0,255	0/0:7,0:7:99:0,21,252	0/1:6,3:9:99:81,0,189	0/0:14,0:14:99:0,42,255	0/1:79,15:94:99:255,0,255	0/0:13,1:14:80:0,6,255	1/0:3,8:11:99:255,0,75	0/0:9,0:9:99:0,27,255	0/0:16,0:16:99:0,48,255	0/1:2,1:3:99:27,0,63	0/1:10,4:14:99:102,0,255	0/1:22,8:30:99:198,0,255	0/0:11,1:12:50:0,0,255	0/1:8,6:14:99:174,0,246	1/0:6,8:14:99:246,0,174	0/0:8,1:9:88:9,0,255	1/0:14,15:29:99:255,0,255	0/1:10,5:15:99:135,0,255	0/0:7,0:7:99:0,21,252	0/0:9,0:9:99:0,27,255	0/1:14,6:20:99:156,0,255	0/0:9,0:9:99:0,27,255	0/0:9,0:9:99:0,27,255	0/0:1,0:1:66:0,3,36	0/1:15,3:18:99:53,0,255	0/0:9,0:9:99:0,27,255	0/0:2,0:2:79:0,6,72	0/0:2,0:2:79:0,6,72	1/1:0,2:2:79:72,6,0	1/0:12,13:25:99:255,0,255	1/0:17,18:35:99:255,0,255	0/0:8,0:8:99:0,24,255	1/0:3,4:7:99:123,0,87	0/1:17,4:21:99:81,0,255	0/0:4,0:4:94:0,12,144	1/1:0,2:2:79:72,6,0	1/0:3,3:6:99:90,0,90	0/1:12,4:16:99:96,0,255	0/0:4,0:4:94:0,12,144	0/1:5,3:8:99:84,0,156	0/0:21,3:24:99:36,0,255	0/1:9,2:11:99:39,0,255	0/0:10,0:10:99:0,30,255	0/0:9,0:9:99:0,27,255	1/0:15,23:38:99:255,0,255	0/0:26,0:26:99:0,78,255	0/0:15,2:17:99:21,0,255	1/0:5,7:12:99:216,0,144	0/1:20,6:26:99:138,0,255	0/1:17,4:21:99:81,0,255	0/1:11,3:14:99:66,0,255	0/0:9,0:9:99:0,27,255	0/0:5,0:5:96:0,15,180	0/1:17,10:27:99:255,0,255	0/0:14,0:14:99:0,42,255	0/0:21,0:21:99:0,63,255	0/0:8,0:8:99:0,24,255	0/1:17,6:23:99:147,0,255	0/1:6,4:10:99:114,0,186	0/0:4,0:4:94:0,12,144	./.:0,0:0:.:.	0/0:8,0:8:99:0,24,255	0/0:8,0:8:99:0,24,255	0/0:20,3:23:99:39,0,255	0/0:36,5:41:99:57,0,255	0/0:22,0:22:99:0,66,255	1/0:8,10:18:99:255,0,234	1/1:0,3:3:88:108,9,0	0/1:24,5:29:99:93,0,255	0/0:12,0:12:99:0,36,255	0/0:27,2:29:97:0,15,255	0/1:7,4:11:99:111,0,219	0/1:23,4:27:99:63,0,255	0/1:6,2:8:99:48,0,192	0/0:11,0:11:99:0,33,255	0/1:19,5:24:99:107,0,255	0/0:19,0:19:99:0,57,255	1/1:1,8:9:88:255,0,9	1/0:4,6:10:99:186,0,114	0/0:9,1:10:79:6,0,255	0/0:14,1:15:89:0,9,255	1/1:1,7:8:93:228,0,12	0/0:17,0:17:99:0,51,255	0/1:8,4:12:99:108,0,252	0/0:3,0:3:88:0,9,108	0/1:4,3:7:99:87,0,123	0/0:17,0:17:99:0,51,255	0/1:3,1:4:99:24,0,96	1/0:7,7:14:99:210,0,210	0/0:15,0:15:99:0,45,255	1/0:1,3:4:99:96,0,24	0/0:4,0:4:94:0,12,144	0/1:12,8:20:99:228,0,255	0/0:9,0:9:99:0,27,255	1/0:5,6:11:99:183,0,147	0/1:16,4:20:99:84,0,255	0/0:7,0:7:99:0,21,252	0/1:7,3:10:99:78,0,222	0/0:29,1:30:99:0,54,255	0/0:22,1:23:99:0,33,255	0/0:15,0:15:99:0,45,255	0/1:10,4:14:99:102,0,255	0/0:23,0:23:99:0,69,255	0/1:12,4:16:99:96,0,255	1/0:1,2:3:99:63,0,27	0/0:13,0:13:99:0,39,255	0/1:12,8:20:99:228,0,255	0/1:15,14:29:99:255,0,255	0/0:11,1:12:50:0,0,255	0/0:14,1:15:89:0,9,255	0/0:8,1:9:88:9,0,255	0/0:16,0:16:99:0,48,255	./.:0,0:0:.:.	./.:0,0:0:.:.	0/0:2,0:2:79:0,6,72	0/0:2,0:2:79:0,6,72	1/1:0,5:5:96:180,15,0	0/1:6,4:10:99:114,0,186	0/0:28,1:29:99:0,51,255	0/0:4,0:4:94:0,12,144	0/1:7,4:11:99:111,0,219	0/0:2,0:2:79:0,6,72	0/1:8,3:11:99:75,0,255	0/0:6,0:6:98:0,18,216	0/0:9,0:9:99:0,27,255	0/1:6,3:9:99:81,0,189	0/1:10,5:15:99:135,0,255	0/1:11,3:14:99:66,0,255	0/0:11,0:11:99:0,33,255	0/1:15,4:19:99:87,0,255	0/0:12,2:14:99:30,0,255	1/0:8,11:19:99:255,0,231	0/1:12,4:16:99:96,0,255	0/1:9,6:15:99:171,0,255	0/1:9,5:14:99:138,0,255	0/0:13,0:13:99:0,39,255	1/0:3,3:6:99:90,0,90	0/0:8,0:8:99:0,24,255	0/0:12,0:12:99:0,36,255	0/0:6,0:6:98:0,18,216	0/0:7,1:8:93:12,0,228	0/1:9,5:14:99:138,0,255	1/0:9,12:21:99:255,0,255	0/0:4,0:4:94:0,12,144	0/1:16,11:27:99:255,0,255	0/1:13,5:18:99:126,0,255	0/1:13,5:18:99:126,0,255	0/0:13,0:13:99:0,39,255	0/0:5,0:5:96:0,15,180	0/1:10,5:15:99:135,0,255	0/0:16,1:17:97:0,15,255	1/0:5,8:13:99:249,0,141	0/1:12,3:15:99:63,0,255	0/0:13,0:13:99:0,39,255	0/0:23,0:23:99:0,69,255	0/1:11,7:18:99:198,0,255	1/0:1,4:5:99:129,0,21	0/0:10,0:10:99:0,30,255	0/0:2,0:2:79:0,6,72	1/0:1,1:2:99:30,0,30	0/1:8,3:11:99:75,0,255	0/1:12,6:18:99:162,0,255	1/1:0,4:4:94:144,12,0	0/1:7,6:13:99:177,0,213	0/0:6,1:7:96:15,0,195	0/1:25,9:34:99:222,0,255	0/1:4,3:7:99:87,0,123	1/0:4,7:11:99:219,0,111	./.:0,0:0:.:.	1/0:5,15:20:99:255,0,120	0/1:9,7:16:99:204,0,255	0/0:16,0:16:99:0,48,255	0/0:2,0:2:79:0,6,72	0/0:8,0:8:99:0,24,255	0/0:9,0:9:99:0,27,255	0/1:11,4:15:99:99,0,255	0/0:13,0:13:99:0,39,255	0/1:16,7:23:99:183,0,255	0/0:18,0:18:99:0,54,255	0/0:9,0:9:99:0,27,255	0/0:11,1:12:50:0,0,255	0/0:4,0:4:94:0,12,144	0/0:5,0:5:96:0,15,180	1/0:4,4:8:99:120,0,120	0/1:5,2:7:99:51,0,159	1/0:2,3:5:99:93,0,57	0/0:5,0:5:96:0,15,180	1/0:2,2:4:99:60,0,60	1/0:9,17:26:99:255,0,246	0/0:6,0:6:98:0,18,216	0/0:12,0:12:99:0,36,255	1/0:3,6:9:99:189,0,81	0/1:17,6:23:99:147,0,255	0/0:10,0:10:99:0,30,255	0/1:7,5:12:99:144,0,216	0/0:10,1:11:66:3,0,255	0/0:14,0:14:99:0,42,255	1/0:6,7:13:99:213,0,177	0/0:12,2:14:99:30,0,255	0/1:12,3:15:99:63,0,255
1	2670020	S1_2670020	G	A	.	PASS	.	GT:AD:DP:GQ:PL	0/0:12,0:12:99:0,36,255	0/1:11,8:19:99:231,0,255	0/0:10,0:10:99:0,30,255	0/1:13,4:17:99:93,0,255	0/0:25,0:25:99:0,75,255	0/0:6,0:6:98:0,18,216	0/0:10,0:10:99:0,30,255	./.:0,0:0:.:.	0/0:6,1:7:96:15,0,195	0/0:4,0:4:94:0,12,144	0/0:14,0:14:99:0,42,255	0/0:16,0:16:99:0,48,255	0/0:10,0:10:99:0,30,255	0/0:12,0:12:99:0,36,255	0/0:16,1:17:97:0,15,255	0/1:6,4:10:99:114,0,186	0/1:9,2:11:99:39,0,255	0/1:8,2:10:99:42,0,255	0/0:16,0:16:99:0,48,255	0/0:20,0:20:99:0,60,255	1/1:0,4:4:94:144,12,0	0/0:10,0:10:99:0,30,255	0/0:11,0:11:99:0,33,255	0/0:20,0:20:99:0,60,255	0/0:12,0:12:99:0,36,255	1/1:0,2:2:79:72,6,0	1/0:1,5:6:98:162,0,18	0/0:11,0:11:99:0,33,255	0/0:24,1:25:99:0,39,255	1/0:3,6:9:99:189,0,81	0/0:8,0:8:99:0,24,255	0/1:14,4:18:99:90,0,255	1/0:6,7:13:99:213,0,177	0/0:20,0:20:99:0,60,255	0/0:13,0:13:99:0,39,255	0/1:7,3:10:99:78,0,222	0/1:4,2:6:99:54,0,126	0/0:5,0:5:96:0,15,180	0/1:5,4:9:99:117,0,153	0/0:16,0:16:99:0,48,255	0/1:7,4:11:99:111,0,219	0/0:2,0:2:79:0,6,72	0/1:13,3:16:99:60,0,255	0/0:8,1:9:88:9,0,255	1/0:2,2:4:99:60,0,60	0/0:19,0:19:99:0,57,255	0/0:22,0:22:99:0,66,255	0/0:15,0:15:99:0,45,255	0/1:8,2:10:99:42,0,255	0/0:20,0:20:99:0,60,255	0/0:13,0:13:99:0,39,255	0/0:15,0:15:99:0,45,255	1/0:4,4:8:99:120,0,120	1/0:5,6:11:99:183,0,147	0/0:14,0:14:99:0,42,255	0/1:4,3:7:99:87,0,123	0/0:12,0:12:99:0,36,255	0/0:5,0:5:96:0,15,180	0/0:11,0:11:99:0,33,255	0/0:15,0:15:99:0,45,255	0/0:4,0:4:94:0,12,144	0/1:6,2:8:99:48,0,192	0/0:5,0:5:96:0,15,180	0/1:4,2:6:99:54,0,126	1/0:5,6:11:99:183,0,147	0/1:10,3:13:99:69,0,255	0/0:4,0:4:94:0,12,144	1/0:2,9:11:99:255,0,39	0/0:4,0:4:94:0,12,144	0/1:7,3:10:99:78,0,222	0/0:29,0:29:99:0,87,255	0/1:6,2:8:99:48,0,192	0/0:14,0:14:99:0,42,255	0/1:5,3:8:99:84,0,156	0/1:9,4:13:99:105,0,255	1/0:3,4:7:99:123,0,87	0/0:14,0:14:99:0,42,255	0/0:14,0:14:99:0,42,255	0/1:10,2:12:99:36,0,255	1/0:6,7:13:99:213,0,177	0/0:13,0:13:99:0,39,255	1/0:3,5:8:99:156,0,84	1/0:1,3:4:99:96,0,24	1/1:0,7:7:99:252,21,0	1/0:3,4:7:99:123,0,87	0/0:42,0:42:99:0,126,255	0/0:5,0:5:96:0,15,180	1/0:2,5:7:99:159,0,51	0/0:12,0:12:99:0,36,255	0/0:16,0:16:99:0,48,255	0/0:15,0:15:99:0,45,255	0/1:4,1:5:99:21,0,129	0/0:13,1:14:80:0,6,255	0/0:3,0:3:88:0,9,108	0/0:3,0:3:88:0,9,108	1/1:1,15:16:94:255,12,0	0/1:8,3:11:99:75,0,255	0/1:3,1:4:99:24,0,96	0/0:7,1:8:93:12,0,228	0/0:13,0:13:99:0,39,255	0/1:11,4:15:99:99,0,255	0/1:9,4:13:99:105,0,255	0/1:6,5:11:99:147,0,183	0/1:6,2:8:99:48,0,192	0/1:5,2:7:99:51,0,159	0/0:2,0:2:79:0,6,72	0/1:16,9:25:99:249,0,255	1/1:1,13:14:80:255,6,0	0/0:15,0:15:99:0,45,255	0/1:6,5:11:99:147,0,183	0/1:16,13:29:99:255,0,255	0/1:9,4:13:99:105,0,255	0/0:15,0:15:99:0,45,255	0/1:5,3:8:99:84,0,156	0/1:3,2:5:99:57,0,93	0/0:12,0:12:99:0,36,255	0/1:9,3:12:99:72,0,255	0/0:10,0:10:99:0,30,255	1/0:5,5:10:99:150,0,150	0/1:22,7:29:99:165,0,255	1/0:5,6:11:99:183,0,147	0/0:11,1:12:50:0,0,255	0/0:11,0:11:99:0,33,255	0/0:18,0:18:99:0,54,255	0/1:5,2:7:99:51,0,159	0/0:5,0:5:96:0,15,180	1/0:3,3:6:99:90,0,90	0/0:7,0:7:99:0,21,252	1/0:7,9:16:99:255,0,204	0/1:5,3:8:99:84,0,156	0/1:5,1:6:98:18,0,162	0/1:9,4:13:99:105,0,255	0/0:7,0:7:99:0,21,252	1/0:11,11:22:99:255,0,255	0/1:9,3:12:99:72,0,255	1/0:2,4:6:99:126,0,54	0/0:14,0:14:99:0,42,255	1/0:5,8:13:99:249,0,141	0/1:12,6:18:99:162,0,255	0/1:8,5:13:99:141,0,249	0/1:4,3:7:99:87,0,123	0/1:3,1:4:99:24,0,96	0/0:21,1:22:99:0,30,255	1/1:1,7:8:93:228,0,12	0/0:6,0:6:98:0,18,216	0/0:8,1:9:88:9,0,255	0/1:4,3:7:99:87,0,123	0/1:4,1:5:99:21,0,129	0/0:15,0:15:99:0,45,255	0/1:5,2:7:99:51,0,159	0/1:5,3:8:99:84,0,156	0/0:10,0:10:99:0,30,255	0/1:7,3:10:99:78,0,222	0/0:4,0:4:94:0,12,144	0/0:22,0:22:99:0,66,255	0/1:5,3:8:99:84,0,156	0/1:8,6:14:99:174,0,246	0/0:3,0:3:88:0,9,108	0/0:8,0:8:99:0,24,255	0/1:10,5:15:99:135,0,255	0/1:7,4:11:99:111,0,219	0/0:14,0:14:99:0,42,255	0/0:17,0:17:99:0,51,255	0/0:7,1:8:93:12,0,228	0/0:28,0:28:99:0,84,255	0/0:16,0:16:99:0,48,255	0/0:17,0:17:99:0,51,255	0/0:16,0:16:99:0,48,255	0/1:14,4:18:99:90,0,255	0/0:32,0:32:99:0,96,255	0/0:6,0:6:98:0,18,216	0/1:6,3:9:99:81,0,189	1/0:4,5:9:99:153,0,117	0/1:3,1:4:99:24,0,96	0/1:9,5:14:99:138,0,255	0/1:6,3:9:99:81,0,189	0/1:9,3:12:99:72,0,255	1/0:5,5:10:99:150,0,150	0/0:15,0:15:99:0,45,255	0/0:2,0:2:79:0,6,72	0/0:20,0:20:99:0,60,255	0/0:16,0:16:99:0,48,255	0/0:10,0:10:99:0,30,255	0/0:14,0:14:99:0,42,255	0/1:9,2:11:99:39,0,255	0/0:9,0:9:99:0,27,255	1/0:1,3:4:99:96,0,24	1/1:0,1:1:66:36,3,0	0/1:7,2:9:99:45,0,225	0/0:20,0:20:99:0,60,255	0/0:9,0:9:99:0,27,255	0/0:8,0:8:99:0,24,255	0/0:13,0:13:99:0,39,255	0/0:4,0:4:94:0,12,144	0/1:3,1:4:99:24,0,96	0/0:2,0:2:79:0,6,72	0/0:9,1:10:79:6,0,255	0/1:13,7:20:99:192,0,255	0/0:16,0:16:99:0,48,255	0/1:5,4:9:99:117,0,153	0/0:12,0:12:99:0,36,255	0/0:17,0:17:99:0,51,255	1/1:0,3:3:88:108,9,0	0/0:12,0:12:99:0,36,255	1/0:2,3:5:99:93,0,57	0/0:9,1:10:79:6,0,255	0/1:4,1:5:99:21,0,129	1/0:1,1:2:99:30,0,30	0/1:7,4:11:99:111,0,219	0/0:19,0:19:99:0,57,255	1/1:0,9:9:99:255,27,0	0/0:23,0:23:99:0,69,255	0/0:6,1:7:96:15,0,195	0/0:11,0:11:99:0,33,255	1/0:5,5:10:99:150,0,150	0/1:4,1:5:99:21,0,129	0/0:4,0:4:94:0,12,144	0/1:6,4:10:99:114,0,186	0/0:17,0:17:99:0,51,255	0/0:12,0:12:99:0,36,255	0/0:12,0:12:99:0,36,255	0/0:9,1:10:79:6,0,255	0/0:14,0:14:99:0,42,255	0/0:11,0:11:99:0,33,255	0/1:13,3:16:99:60,0,255	0/0:14,1:15:89:0,9,255	0/1:10,4:14:99:102,0,255	1/0:5,5:10:99:150,0,150	0/0:6,1:7:96:15,0,195	0/0:12,0:12:99:0,36,255	0/0:16,0:16:99:0,48,255	0/0:28,0:28:99:0,84,255	0/0:20,0:20:99:0,60,255	1/0:3,3:6:99:90,0,90	1/1:0,1:1:66:36,3,0	0/1:8,3:11:99:75,0,255	0/1:6,5:11:99:147,0,183	0/0:17,0:17:99:0,51,255	1/1:0,4:4:94:144,12,0	0/0:12,0:12:99:0,36,255	0/0:12,0:12:99:0,36,255	0/1:10,4:14:99:102,0,255	0/0:7,0:7:99:0,21,252	0/1:5,4:9:99:117,0,153	1/0:5,7:12:99:216,0,144	1/0:3,4:7:99:123,0,87	0/0:4,0:4:94:0,12,144	0/0:14,0:14:99:0,42,255	1/0:3,6:9:99:189,0,81	0/1:13,6:19:99:159,0,255	0/0:2,0:2:79:0,6,72	0/1:4,2:6:99:54,0,126	0/1:3,1:4:99:24,0,96	1/1:0,8:8:99:255,24,0	0/0:14,1:15:89:0,9,255	1/0:4,7:11:99:219,0,111	1/0:5,7:12:99:216,0,144	0/1:5,1:6:98:18,0,162	0/1:4,2:6:99:54,0,126	0/1:6,4:10:99:114,0,186	0/0:15,0:15:99:0,45,255	0/1:9,5:14:99:138,0,255	0/1:2,1:3:99:27,0,63	0/0:9,0:9:99:0,27,255	0/0:19,0:19:99:0,57,255	0/0:12,0:12:99:0,36,255
1	2710081	S1_2710081	C	A	.	PASS	.	GT:AD:DP:GQ:PL	0/0:6,0:6:98:0,18,216	1/0:1,4:5:99:129,0,21	0/0:15,0:15:99:0,45,255	1/0:4,7:11:99:219,0,111	0/0:37,0:37:99:0,111,255	0/0:18,0:18:99:0,54,255	0/0:11,0:11:99:0,33,255	0/1:5,3:8:99:84,0,156	0/0:4,0:4:94:0,12,144	0/0:16,0:16:99:0,48,255	0/0:13,0:13:99:0,39,255	0/0:32,0:32:99:0,96,255	0/0:39,0:39:99:0,117,255	0/0:30,0:30:99:0,90,255	0/0:14,0:14:99:0,42,255	0/1:15,14:29:99:255,0,255	1/0:9,15:24:99:255,0,252	1/0:4,7:11:99:219,0,111	0/0:15,0:15:99:0,45,255	0/0:33,0:33:99:0,99,255	1/1:1,22:23:99:255,33,0	0/0:20,0:20:99:0,60,255	0/0:16,0:16:99:0,48,255	0/0:19,0:19:99:0,57,255	0/0:25,0:25:99:0,75,255	1/1:0,5:5:96:180,15,0	0/1:5,4:9:99:117,0,153	0/0:13,0:13:99:0,39,255	0/0:19,0:19:99:0,57,255	1/0:7,9:16:99:255,0,204	0/1:9,5:14:99:138,0,255	0/1:17,9:26:99:246,0,255	1/0:5,13:18:99:255,0,126	0/0:30,0:30:99:0,90,255	0/0:27,0:27:99:0,81,255	0/1:12,10:22:99:255,0,255	0/1:7,6:13:99:177,0,213	0/0:15,0:15:99:0,45,255	1/0:6,9:15:99:255,0,171	0/0:21,0:21:99:0,63,255	1/0:11,12:23:99:255,0,255	0/1:16,8:24:99:216,0,255	0/1:6,5:11:99:147,0,183	1/0:7,7:14:99:210,0,210	1/1:0,2:2:79:72,6,0	0/0:20,0:20:99:0,60,255	0/0:28,0:28:99:0,84,255	0/0:22,0:22:99:0,66,255	0/1:12,5:17:99:129,0,255	0/0:13,0:13:99:0,39,255	0/0:20,0:20:99:0,60,255	0/0:10,0:10:99:0,30,255	1/0:8,9:17:99:255,0,237	0/1:25,13:38:99:255,0,255	0/0:12,0:12:99:0,36,255	0/1:8,4:12:99:108,0,252	0/0:17,0:17:99:0,51,255	0/0:9,0:9:99:0,27,255	0/0:23,0:23:99:0,69,255	0/0:16,0:16:99:0,48,255	0/0:14,0:14:99:0,42,255	0/1:12,8:20:99:228,0,255	0/0:13,0:13:99:0,39,255	0/1:11,7:18:99:198,0,255	0/1:10,8:18:99:234,0,255	1/0:16,18:34:99:255,0,255	0/1:9,7:16:99:204,0,255	1/0:7,8:15:99:243,0,207	0/1:12,10:22:99:255,0,255	0/1:10,7:17:99:201,0,255	1/0:2,2:4:99:60,0,60	0/1:12,4:16:99:96,0,255	0/0:26,0:26:99:0,78,255	0/1:12,6:18:99:162,0,255	1/0:6,18:24:99:255,0,143	1/0:8,10:18:99:255,0,234	0/0:11,0:11:99:0,33,255	0/0:11,0:11:99:0,33,255	1/0:5,15:20:99:255,0,120	1/0:7,10:17:99:255,0,201	0/0:8,0:8:99:0,24,255	0/1:10,4:14:99:102,0,255	1/1:0,21:21:99:255,63,0	1/1:1,12:13:67:255,4,0	0/1:7,5:12:99:144,0,216	0/0:35,0:35:99:0,105,255	0/0:16,0:16:99:0,48,255	0/1:8,7:15:99:207,0,243	0/0:18,0:18:99:0,54,255	0/0:18,0:18:99:0,54,255	0/0:14,0:14:99:0,42,255	0/1:13,5:18:99:126,0,255	1/0:4,6:10:99:186,0,114	1/0:4,5:9:99:153,0,117	0/0:11,0:11:99:0,33,255	1/1:1,18:19:99:255,21,0	1/0:13,13:26:99:255,0,255	0/1:9,5:14:99:138,0,255	1/0:10,11:21:99:255,0,255	0/0:25,0:25:99:0,75,255	1/0:4,8:12:99:252,0,108	0/1:10,3:13:99:69,0,255	0/1:11,7:18:99:198,0,255	0/1:11,10:21:99:255,0,255	0/1:12,4:16:99:96,0,255	0/1:10,4:14:99:102,0,255	0/1:12,10:22:99:255,0,255	1/1:0,22:22:99:255,66,0	0/0:32,0:32:99:0,96,255	0/1:15,4:19:99:87,0,255	0/1:17,14:31:99:255,0,255	0/1:12,10:22:99:255,0,255	0/0:21,0:21:99:0,63,255	1/0:4,12:16:99:255,0,96	0/1:12,9:21:99:255,0,255	0/0:29,0:29:99:0,87,255	1/0:7,12:19:99:255,0,195	0/0:28,0:28:99:0,84,255	1/0:12,13:25:99:255,0,255	0/1:30,17:47:99:255,0,255	0/1:10,7:17:99:201,0,255	0/1:15,10:25:99:255,0,255	0/0:27,0:27:99:0,81,255	0/0:16,0:16:99:0,48,255	0/1:3,2:5:99:57,0,93	0/0:8,0:8:99:0,24,255	0/1:11,8:19:99:231,0,255	1/0:2,2:4:99:60,0,60	1/0:8,10:18:99:255,0,234	1/0:6,8:14:99:246,0,174	1/0:10,13:23:99:255,0,255	1/0:9,10:19:99:255,0,255	0/0:29,0:29:99:0,87,255	1/0:9,14:23:99:255,0,255	1/0:9,9:18:99:255,0,255	0/1:6,4:10:99:114,0,186	0/0:32,0:32:99:0,96,255	0/1:8,2:10:99:42,0,255	0/1:10,7:17:99:201,0,255	1/0:6,8:14:99:246,0,174	0/1:10,7:17:99:201,0,255	1/0:11,20:31:99:255,0,255	0/0:16,0:16:99:0,48,255	1/1:0,22:22:99:255,66,0	1/0:5,7:12:99:216,0,144	1/0:5,6:11:99:183,0,147	1/0:7,7:14:99:210,0,210	0/1:11,2:13:99:33,0,255	0/0:15,1:16:94:0,12,255	1/0:4,16:20:99:255,0,84	0/1:4,3:7:99:87,0,123	0/0:13,0:13:99:0,39,255	0/1:11,9:20:99:255,0,255	0/0:10,0:10:99:0,30,255	0/0:13,0:13:99:0,39,255	1/0:6,7:13:99:213,0,177	1/0:8,8:16:99:240,0,240	0/1:2,1:3:99:27,0,63	0/0:16,0:16:99:0,48,255	0/1:8,6:14:99:174,0,246	0/1:14,10:24:99:255,0,255	0/0:14,1:15:89:0,9,255	0/0:24,0:24:99:0,72,255	0/1:14,8:22:99:222,0,255	0/0:22,0:22:99:0,66,255	0/0:24,0:24:99:0,72,255	0/0:18,0:18:99:0,54,255	0/0:17,0:17:99:0,51,255	1/0:9,10:19:99:255,0,255	0/0:19,0:19:99:0,57,255	1/0:6,6:12:99:180,0,180	0/1:15,9:24:99:252,0,255	0/1:15,8:23:99:219,0,255	0/1:10,7:17:99:201,0,255	0/1:9,3:12:99:72,0,255	1/0:10,11:21:99:255,0,255	0/1:7,3:10:99:78,0,222	1/0:12,14:26:99:255,0,255	0/0:14,0:14:99:0,42,255	1/1:0,1:1:66:36,3,0	0/0:23,0:23:99:0,69,255	0/0:21,0:21:99:0,63,255	0/0:24,0:24:99:0,72,255	0/0:16,1:17:97:0,15,255	1/0:9,16:25:99:255,0,249	0/0:18,0:18:99:0,54,255	0/1:7,4:11:99:111,0,219	1/1:0,1:1:66:36,3,0	0/1:6,3:9:99:81,0,189	0/0:27,0:27:99:0,81,255	0/0:5,0:5:96:0,15,180	0/0:17,0:17:99:0,51,255	0/0:20,0:20:99:0,60,255	0/1:5,4:9:99:117,0,153	1/0:7,7:14:99:210,0,210	0/1:12,5:17:99:129,0,255	1/0:8,8:16:99:240,0,240	0/1:12,11:23:99:255,0,255	0/0:18,0:18:99:0,54,255	0/1:15,8:23:99:219,0,255	0/0:13,0:13:99:0,39,255	0/0:8,0:8:99:0,24,255	0/0:9,0:9:99:0,27,255	0/0:9,0:9:99:0,27,255	0/1:6,3:9:99:81,0,189	0/1:5,4:9:99:117,0,153	0/1:10,4:14:99:102,0,255	0/1:6,5:11:99:147,0,183	0/1:13,12:25:99:255,0,255	0/0:22,0:22:99:0,66,255	1/1:0,25:25:99:255,75,0	0/0:33,0:33:99:0,99,255	1/0:4,10:14:99:255,0,102	0/0:18,0:18:99:0,54,255	1/0:13,17:30:99:255,0,255	0/1:9,5:14:99:138,0,255	0/1:10,4:14:99:102,0,255	0/0:20,0:20:99:0,60,255	0/0:16,0:16:99:0,48,255	0/0:24,0:24:99:0,72,255	0/0:11,0:11:99:0,33,255	1/0:9,9:18:99:255,0,255	0/0:23,0:23:99:0,69,255	0/0:15,0:15:99:0,45,255	0/0:13,0:13:99:0,39,255	0/0:11,0:11:99:0,33,255	1/0:8,8:16:99:240,0,240	0/1:14,5:19:99:123,0,255	0/1:14,9:23:99:255,0,255	0/0:18,0:18:99:0,54,255	0/0:18,0:18:99:0,54,255	0/0:37,0:37:99:0,111,255	0/0:18,0:18:99:0,54,255	0/1:12,7:19:99:195,0,255	0/1:5,1:6:98:18,0,162	1/0:4,7:11:99:219,0,111	1/0:7,13:20:99:255,0,192	0/0:22,0:22:99:0,66,255	1/0:1,3:4:99:96,0,24	0/0:17,0:17:99:0,51,255	0/0:21,0:21:99:0,63,255	0/1:6,4:10:99:114,0,186	0/0:12,0:12:99:0,36,255	1/0:11,11:22:99:255,0,255	1/0:7,15:22:99:255,0,186	1/0:8,8:16:99:240,0,240	0/0:12,0:12:99:0,36,255	0/0:18,0:18:99:0,54,255	1/0:5,5:10:99:150,0,150	0/1:19,15:34:99:255,0,255	0/1:4,2:6:99:54,0,126	0/1:11,9:20:99:255,0,255	1/0:1,5:6:98:162,0,18	1/1:0,19:19:99:255,57,0	0/1:10,8:18:99:234,0,255	1/0:11,14:25:99:255,0,255	1/0:9,21:30:99:255,0,234	0/1:8,4:12:99:108,0,252	1/0:6,7:13:99:213,0,177	0/1:14,7:21:99:189,0,255	0/0:26,0:26:99:0,78,255	0/1:11,10:21:99:255,0,255	0/1:10,9:19:99:255,0,255	1/0:4,10:14:99:255,0,102	0/0:25,0:25:99:0,75,255	0/0:15,0:15:99:0,45,255
1	2722119	S1_2722119	C	T	.	PASS	.	GT:AD:DP:GQ:PL	0/0:10,0:10:99:0,30,255	0/1:4,3:7:99:87,0,123	0/0:8,0:8:99:0,24,255	0/1:3,1:4:99:24,0,96	0/0:9,0:9:99:0,27,255	0/0:4,0:4:94:0,12,144	0/0:8,0:8:99:0,24,255	1/1:0,2:2:79:72,6,0	1/0:6,7:13:99:213,0,177	0/0:16,0:16:99:0,48,255	0/0:4,0:4:94:0,12,144	0/0:14,0:14:99:0,42,255	0/0:8,0:8:99:0,24,255	0/0:7,0:7:99:0,21,252	0/0:5,0:5:96:0,15,180	0/1:2,2:4:99:60,0,60	1/1:0,6:6:98:216,18,0	0/1:3,2:5:99:57,0,93	0/0:3,0:3:88:0,9,108	0/0:9,0:9:99:0,27,255	1/1:0,7:7:99:252,21,0	0/1:4,1:5:99:21,0,129	0/0:9,0:9:99:0,27,255	0/0:6,0:6:98:0,18,216	0/0:9,0:9:99:0,27,255	1/1:0,1:1:66:36,3,0	0/1:1,1:2:99:30,0,30	0/0:8,0:8:99:0,24,255	0/0:16,0:16:99:0,48,255	0/1:6,3:9:99:81,0,189	1/0:1,4:5:99:129,0,21	0/1:6,2:8:99:48,0,192	1/0:2,5:7:99:159,0,51	0/0:12,0:12:99:0,36,255	0/0:13,0:13:99:0,39,255	0/1:12,4:16:99:96,0,255	0/1:4,2:6:99:54,0,126	0/0:6,0:6:98:0,18,216	0/1:13,5:18:99:126,0,255	0/0:15,0:15:99:0,45,255	1/0:1,4:5:99:129,0,21	0/0:6,1:7:96:15,0,195	0/1:3,3:6:99:90,0,90	0/1:3,2:5:99:57,0,93	0/1:2,1:3:99:27,0,63	0/0:10,0:10:99:0,30,255	0/0:26,0:26:99:0,78,255	0/0:14,0:14:99:0,42,255	0/1:3,3:6:99:90,0,90	0/0:9,0:9:99:0,27,255	0/0:6,0:6:98:0,18,216	0/0:4,0:4:94:0,12,144	1/0:3,8:11:99:255,0,75	0/1:8,6:14:99:174,0,246	0/0:3,0:3:88:0,9,108	0/1:4,1:5:99:21,0,129	0/0:7,0:7:99:0,21,252	0/0:2,0:2:79:0,6,72	0/0:10,0:10:99:0,30,255	0/0:7,0:7:99:0,21,252	0/0:5,0:5:96:0,15,180	1/0:2,7:9:99:225,0,45	0/0:6,0:6:98:0,18,216	1/0:2,3:5:99:93,0,57	0/1:2,1:3:99:27,0,63	0/1:11,9:20:99:255,0,255	0/0:1,0:1:66:0,3,36	1/0:1,4:5:99:129,0,21	1/0:3,5:8:99:156,0,84	1/0:4,5:9:99:153,0,117	1/1:1,10:11:66:255,0,3	0/1:5,2:7:99:51,0,159	0/0:5,0:5:96:0,15,180	0/1:2,2:4:99:60,0,60	1/0:5,9:14:99:255,0,138	1/0:1,2:3:99:63,0,27	0/0:2,0:2:79:0,6,72	0/0:7,0:7:99:0,21,252	0/1:4,2:6:99:54,0,126	0/0:6,1:7:96:15,0,195	0/0:4,0:4:94:0,12,144	0/1:2,1:3:99:27,0,63	1/1:0,10:10:99:255,30,0	1/1:0,5:5:96:180,15,0	0/1:2,2:4:99:60,0,60	0/0:11,0:11:99:0,33,255	0/0:2,0:2:79:0,6,72	0/1:3,2:5:99:57,0,93	0/0:8,0:8:99:0,24,255	0/0:4,0:4:94:0,12,144	0/0:13,0:13:99:0,39,255	0/1:11,7:18:99:198,0,255	0/1:10,6:16:99:168,0,255	1/0:2,6:8:99:192,0,48	0/0:11,0:11:99:0,33,255	1/1:0,14:14:99:255,42,0	0/1:12,8:20:99:228,0,255	0/0:1,0:1:66:0,3,36	0/1:7,4:11:99:111,0,219	0/0:10,0:10:99:0,30,255	0/0:4,0:4:94:0,12,144	0/1:5,5:10:99:150,0,150	0/1:11,2:13:99:33,0,255	1/0:2,5:7:99:159,0,51	0/1:5,4:9:99:117,0,153	0/1:9,7:16:99:204,0,255	0/1:8,2:10:99:42,0,255	1/1:0,6:6:98:216,18,0	0/0:12,0:12:99:0,36,255	0/1:6,3:9:99:81,0,189	0/1:16,8:24:99:216,0,255	0/1:6,5:11:99:147,0,183	0/0:20,0:20:99:0,60,255	0/1:8,7:15:99:207,0,243	0/1:5,2:7:99:51,0,159	0/0:20,0:20:99:0,60,255	0/0:6,1:7:96:15,0,195	0/0:11,0:11:99:0,33,255	1/0:4,10:14:99:255,0,102	1/0:8,22:30:99:255,0,198	0/1:13,7:20:99:192,0,255	0/1:9,9:18:99:255,0,255	0/0:19,0:19:99:0,57,255	0/0:9,0:9:99:0,27,255	0/1:1,1:2:99:30,0,30	0/0:5,0:5:96:0,15,180	0/1:10,8:18:99:234,0,255	0/1:5,4:9:99:117,0,153	1/0:3,4:7:99:123,0,87	1/0:1,2:3:99:63,0,27	1/0:4,5:9:99:153,0,117	1/0:1,3:4:99:96,0,24	0/0:3,0:3:88:0,9,108	1/0:3,5:8:99:156,0,84	1/0:1,4:5:99:129,0,21	0/1:8,2:10:99:42,0,255	0/0:15,0:15:99:0,45,255	0/1:8,3:11:99:75,0,255	0/1:5,4:9:99:117,0,153	0/1:2,1:3:99:27,0,63	0/1:6,2:8:99:48,0,192	1/0:2,9:11:99:255,0,39	0/0:10,0:10:99:0,30,255	1/1:0,18:18:99:255,54,0	0/0:7,1:8:93:12,0,228	0/1:2,1:3:99:27,0,63	0/1:1,1:2:99:30,0,30	0/0:11,1:12:50:0,0,255	0/0:6,0:6:98:0,18,216	1/0:3,4:7:99:123,0,87	1/0:2,7:9:99:225,0,45	0/0:4,0:4:94:0,12,144	1/0:2,4:6:99:126,0,54	0/0:5,0:5:96:0,15,180	0/0:3,0:3:88:0,9,108	0/1:7,3:10:99:78,0,222	0/1:5,4:9:99:117,0,153	1/0:1,4:5:99:129,0,21	0/0:10,0:10:99:0,30,255	0/0:6,0:6:98:0,18,216	0/1:7,4:11:99:111,0,219	0/0:10,0:10:99:0,30,255	0/0:10,0:10:99:0,30,255	0/1:4,3:7:99:87,0,123	0/0:18,0:18:99:0,54,255	0/0:13,0:13:99:0,39,255	0/0:8,0:8:99:0,24,255	0/0:3,0:3:88:0,9,108	0/1:8,8:16:99:240,0,240	0/0:7,0:7:99:0,21,252	1/1:0,4:4:94:144,12,0	0/0:10,1:11:66:3,0,255	0/1:7,6:13:99:177,0,213	1/1:0,2:2:79:72,6,0	0/1:5,2:7:99:51,0,159	1/0:2,3:5:99:93,0,57	1/1:0,1:1:66:36,3,0	0/1:8,5:13:99:141,0,249	0/0:6,0:6:98:0,18,216	1/1:0,1:1:66:36,3,0	0/0:13,0:13:99:0,39,255	0/0:19,0:19:99:0,57,255	0/0:5,0:5:96:0,15,180	0/0:7,0:7:99:0,21,252	0/1:12,7:19:99:195,0,255	0/0:7,0:7:99:0,21,252	1/0:1,3:4:99:96,0,24	./.:0,0:0:.:.	1/0:3,4:7:99:123,0,87	0/0:10,0:10:99:0,30,255	0/0:6,0:6:98:0,18,216	0/0:8,0:8:99:0,24,255	0/0:10,0:10:99:0,30,255	0/0:3,0:3:88:0,9,108	0/1:4,3:7:99:87,0,123	0/1:4,3:7:99:87,0,123	0/1:4,3:7:99:87,0,123	1/0:6,7:13:99:213,0,177	0/0:7,0:7:99:0,21,252	0/1:7,3:10:99:78,0,222	0/0:7,0:7:99:0,21,252	0/0:8,0:8:99:0,24,255	1/0:1,3:4:99:96,0,24	0/0:6,0:6:98:0,18,216	1/0:2,3:5:99:93,0,57	1/1:0,3:3:88:108,9,0	1/0:2,7:9:99:225,0,45	1/0:1,2:3:99:63,0,27	0/1:9,7:16:99:204,0,255	0/0:10,0:10:99:0,30,255	1/1:0,10:10:99:255,30,0	0/0:11,0:11:99:0,33,255	0/1:5,2:7:99:51,0,159	0/0:7,0:7:99:0,21,252	0/1:6,2:8:99:48,0,192	1/0:3,5:8:99:156,0,84	0/1:5,4:9:99:117,0,153	0/0:13,0:13:99:0,39,255	0/0:6,0:6:98:0,18,216	0/0:11,0:11:99:0,33,255	0/0:11,0:11:99:0,33,255	1/0:4,5:9:99:153,0,117	0/0:5,0:5:96:0,15,180	0/0:10,0:10:99:0,30,255	0/0:8,0:8:99:0,24,255	0/0:4,0:4:94:0,12,144	0/0:2,0:2:79:0,6,72	0/0:4,0:4:94:0,12,144	0/1:3,2:5:99:57,0,93	0/0:4,0:4:94:0,12,144	0/0:17,0:17:99:0,51,255	0/0:31,0:31:99:0,93,255	0/0:6,0:6:98:0,18,216	0/1:7,4:11:99:111,0,219	0/0:1,0:1:66:0,3,36	0/1:1,1:2:99:30,0,30	1/0:6,8:14:99:246,0,174	0/0:8,0:8:99:0,24,255	1/1:0,1:1:66:36,3,0	0/0:5,0:5:96:0,15,180	0/0:4,0:4:94:0,12,144	1/0:1,4:5:99:129,0,21	0/0:6,0:6:98:0,18,216	0/1:14,7:21:99:189,0,255	0/1:8,3:11:99:75,0,255	0/1:11,2:13:99:33,0,255	0/0:8,0:8:99:0,24,255	0/0:8,0:8:99:0,24,255	0/1:7,6:13:99:177,0,213	1/0:3,7:10:99:222,0,78	0/1:3,1:4:99:24,0,96	0/1:10,2:12:99:36,0,255	1/0:2,5:7:99:159,0,51	1/1:1,8:9:88:255,0,9	0/1:5,5:10:99:150,0,150	0/1:9,9:18:99:255,0,255	0/1:6,2:8:99:48,0,192	1/0:5,9:14:99:255,0,138	0/1:10,8:18:99:234,0,255	1/0:2,4:6:99:126,0,54	0/0:15,0:15:99:0,45,255	0/1:7,4:11:99:111,0,219	0/1:2,1:3:99:27,0,63	0/1:5,1:6:98:18,0,162	0/0:15,0:15:99:0,45,255	0/0:22,0:22:99:0,66,255
1	2836741	S1_2836741	A	G	.	PASS	.	GT:AD:DP:GQ:PL	0/0:29,0:29:99:0,87,255	0/1:19,18:37:99:255,0,255	0/0:25,0:25:99:0,75,255	0/1:33,26:59:99:255,0,255	0/0:54,0:54:99:0,162,255	0/0:14,1:15:89:0,9,255	0/0:27,0:27:99:0,81,255	0/1:8,8:16:99:240,0,240	1/0:14,17:31:99:255,0,255	0/0:34,0:34:99:0,102,255	0/0:32,0:32:99:0,96,255	0/0:30,0:30:99:0,90,255	0/0:38,0:38:99:0,114,255	0/0:59,0:59:99:0,177,255	0/0:27,1:28:99:0,48,255	0/1:20,11:31:99:255,0,255	1/0:10,25:35:99:255,0,255	0/1:12,12:24:99:255,0,255	0/0:25,0:25:99:0,75,255	0/0:36,0:36:99:0,108,255	1/1:1,31:32:99:255,60,0	0/0:35,0:35:99:0,105,255	0/0:24,1:25:99:0,39,255	0/0:39,0:39:99:0,117,255	1/0:20,36:56:99:255,0,255	1/1:0,23:23:99:255,69,0	1/0:10,20:30:99:255,0,255	0/0:29,0:29:99:0,87,255	0/0:45,0:45:99:0,135,255	1/0:15,23:38:99:255,0,255	0/1:15,11:26:99:255,0,255	1/0:17,20:37:99:255,0,255	0/1:20,11:31:99:255,0,255	0/0:31,0:31:99:0,93,255	0/0:33,0:33:99:0,99,255	1/0:16,19:35:99:255,0,255	0/1:21,16:37:99:255,0,255	0/0:19,0:19:99:0,57,255	1/0:25,26:51:99:255,0,255	0/0:33,0:33:99:0,99,255	1/0:14,20:34:99:255,0,255	1/0:8,9:17:99:255,0,237	1/0:11,18:29:99:255,0,255	1/0:13,17:30:99:255,0,255	0/1:5,3:8:99:84,0,156	0/0:25,0:25:99:0,75,255	0/0:44,1:45:99:0,100,255	0/0:41,0:41:99:0,123,255	0/1:17,15:32:99:255,0,255	0/0:37,0:37:99:0,111,255	0/0:28,0:28:99:0,84,255	0/0:25,0:25:99:0,75,255	0/0:30,0:30:99:0,90,255	1/0:23,29:52:99:255,0,255	0/0:23,0:23:99:0,69,255	1/0:7,17:24:99:255,0,180	0/0:25,0:25:99:0,75,255	0/0:20,0:20:99:0,60,255	0/0:39,1:40:99:0,84,255	0/0:43,0:43:99:0,129,255	0/0:41,1:42:99:0,91,255	1/0:13,19:32:99:255,0,255	0/0:29,0:29:99:0,87,255	1/0:20,21:41:99:255,0,255	0/1:14,14:28:99:255,0,255	1/1:1,36:37:99:255,75,0	0/1:4,3:7:99:87,0,123	1/0:8,13:21:99:255,0,225	0/1:24,18:42:99:255,0,255	1/0:10,15:25:99:255,0,255	0/0:75,0:75:99:0,225,255	1/0:17,20:37:99:255,0,255	0/0:29,0:29:99:0,87,255	1/0:15,17:32:99:255,0,255	1/0:19,24:43:99:255,0,255	0/1:22,19:41:99:255,0,255	0/0:25,1:26:99:0,43,255	0/0:18,0:18:99:0,54,255	0/1:21,21:42:99:255,0,255	1/0:17,18:35:99:255,0,255	0/0:29,0:29:99:0,87,255	0/1:20,6:26:99:138,0,255	0/1:20,15:35:99:255,0,255	1/1:0,14:14:99:255,42,0	1/0:15,21:36:99:255,0,255	0/0:68,0:68:99:0,204,255	0/0:31,0:31:99:0,93,255	0/1:17,10:27:99:255,0,255	0/1:17,13:30:99:255,0,255	0/0:44,0:44:99:0,132,255	0/0:34,0:34:99:0,102,255	1/0:14,23:37:99:255,0,255	0/1:14,8:22:99:222,0,255	0/1:16,8:24:99:216,0,255	0/0:24,0:24:99:0,72,255	1/1:0,33:33:99:255,99,0	0/1:23,16:39:99:255,0,255	1/0:16,18:34:99:255,0,255	0/1:28,20:48:99:255,0,255	0/0:25,0:25:99:0,75,255	1/0:11,13:24:99:255,0,255	0/1:11,11:22:99:255,0,255	1/0:18,20:38:99:255,0,255	1/0:10,17:27:99:255,0,255	1/0:13,27:40:99:255,0,255	0/1:27,14:41:99:255,0,255	1/0:18,21:39:99:255,0,255	1/1:0,37:37:99:255,111,0	0/0:47,0:47:99:0,141,255	1/0:12,16:28:99:255,0,255	0/1:41,21:62:99:255,0,255	1/0:23,25:48:99:255,0,255	0/0:31,1:32:99:0,60,255	1/0:15,19:34:99:255,0,255	1/0:16,19:35:99:255,0,255	0/0:47,0:47:99:0,141,255	0/1:19,17:36:99:255,0,255	0/0:37,0:37:99:0,111,255	1/0:12,19:31:99:255,0,255	0/1:43,40:83:99:255,0,255	0/1:16,14:30:99:255,0,255	0/1:27,13:40:99:255,0,255	0/0:48,0:48:99:0,144,255	0/0:29,0:29:99:0,87,255	0/1:12,11:23:99:255,0,255	1/0:17,18:35:99:255,0,255	0/1:12,8:20:99:228,0,255	1/0:11,12:23:99:255,0,255	0/1:17,11:28:99:255,0,255	0/1:10,10:20:99:255,0,255	1/0:13,18:31:99:255,0,255	1/0:9,13:22:99:255,0,255	0/0:28,0:28:99:0,84,255	0/1:24,19:43:99:255,0,255	1/0:18,20:38:99:255,0,255	0/1:23,19:42:99:255,0,255	0/0:75,1:76:99:0,193,255	0/1:10,8:18:99:234,0,255	1/0:15,30:45:99:255,0,255	0/1:24,16:40:99:255,0,255	1/0:14,22:36:99:255,0,255	0/1:22,7:29:99:165,0,255	0/0:30,1:31:99:0,57,255	1/1:0,50:50:99:255,150,0	0/1:15,11:26:99:255,0,255	1/0:14,15:29:99:255,0,255	0/1:7,7:14:99:210,0,210	1/0:5,10:15:99:255,0,135	0/0:16,0:16:99:0,48,255	0/1:12,5:17:99:129,0,255	1/0:5,15:20:99:255,0,120	0/0:33,0:33:99:0,99,255	1/0:15,19:34:99:255,0,255	0/0:17,0:17:99:0,51,255	0/0:36,0:36:99:0,108,255	0/1:27,25:52:99:255,0,255	1/0:4,15:19:99:255,0,87	1/0:7,9:16:99:255,0,204	0/0:36,0:36:99:0,108,255	0/0:27,0:27:99:0,81,255	1/0:14,17:31:99:255,0,255	0/0:37,0:37:99:0,111,255	0/0:62,0:62:99:0,186,255	1/0:32,35:67:99:255,0,255	0/0:60,0:60:99:0,180,255	0/0:41,0:41:99:0,123,255	0/0:34,0:34:99:0,102,255	0/0:46,0:46:99:0,138,255	1/0:19,26:45:99:255,0,255	0/0:54,0:54:99:0,162,255	1/0:1,5:6:98:162,0,18	0/1:20,15:35:99:255,0,255	1/0:15,17:32:99:255,0,255	1/0:11,12:23:99:255,0,255	0/1:23,19:42:99:255,0,255	0/1:23,17:40:99:255,0,255	1/0:10,14:24:99:255,0,255	0/0:51,1:52:99:0,120,255	0/0:22,0:22:99:0,66,255	0/0:3,0:3:88:0,9,108	0/0:38,0:38:99:0,114,255	0/0:41,0:41:99:0,123,255	0/0:29,0:29:99:0,87,255	0/0:23,0:23:99:0,69,255	1/0:12,17:29:99:255,0,255	0/0:26,0:26:99:0,78,255	0/1:11,7:18:99:198,0,255	1/1:0,4:4:94:144,12,0	1/0:7,8:15:99:243,0,207	0/0:34,0:34:99:0,102,255	0/0:13,0:13:99:0,39,255	0/0:25,0:25:99:0,75,255	0/0:25,0:25:99:0,75,255	1/0:9,17:26:99:255,0,246	1/0:17,24:41:99:255,0,255	0/1:25,6:31:99:123,0,255	1/0:14,17:31:99:255,0,255	1/0:21,27:48:99:255,0,255	0/0:22,0:22:99:0,66,255	0/1:18,9:27:99:243,0,255	0/0:23,0:23:99:0,69,255	0/0:24,0:24:99:0,72,255	0/0:16,1:17:97:0,15,255	0/0:28,0:28:99:0,84,255	1/0:14,24:38:99:255,0,255	1/0:12,21:33:99:255,0,255	1/0:16,24:40:99:255,0,255	1/0:2,9:11:99:255,0,39	1/0:17,20:37:99:255,0,255	0/0:43,0:43:99:0,129,255	1/0:18,33:51:99:255,0,255	0/0:42,0:42:99:0,126,255	1/0:17,25:42:99:255,0,255	0/0:27,0:27:99:0,81,255	1/0:13,17:30:99:255,0,255	0/1:21,14:35:99:255,0,255	1/0:12,16:28:99:255,0,255	0/0:47,0:47:99:0,141,255	0/0:21,0:21:99:0,63,255	0/0:35,0:35:99:0,105,255	0/0:27,0:27:99:0,81,255	1/0:14,15:29:99:255,0,255	0/0:50,0:50:99:0,150,255	0/0:25,0:25:99:0,75,255	0/0:35,0:35:99:0,105,255	0/0:30,2:32:99:0,24,255	1/0:11,17:28:99:255,0,255	0/1:9,9:18:99:255,0,255	1/0:15,18:33:99:255,0,255	0/0:21,1:22:99:0,30,255	0/0:32,0:32:99:0,96,255	0/0:55,0:55:99:0,165,255	0/0:31,0:31:99:0,93,255	0/1:19,19:38:99:255,0,255	1/0:1,2:3:99:63,0,27	0/1:15,15:30:99:255,0,255	0/1:22,19:41:99:255,0,255	0/0:22,0:22:99:0,66,255	1/1:0,8:8:99:255,24,0	0/0:18,1:19:99:0,21,255	0/0:23,0:23:99:0,69,255	0/1:18,18:36:99:255,0,255	0/0:32,0:32:99:0,96,255	1/1:0,21:21:99:255,63,0	1/0:16,25:41:99:255,0,255	0/0:27,0:27:99:0,81,255	0/0:15,0:15:99:0,45,255	0/0:21,1:22:99:0,30,255	0/1:17,14:31:99:255,0,255	1/0:8,17:25:99:255,0,213	0/1:8,4:12:99:108,0,252	1/0:7,19:26:99:255,0,174	0/1:16,12:28:99:255,0,255	1/1:1,37:38:99:255,78,0	1/0:20,28:48:99:255,0,255	1/0:12,22:34:99:255,0,255	1/0:15,17:32:99:255,0,255	0/1:15,15:30:99:255,0,255	0/1:22,22:44:99:255,0,255	1/0:10,16:26:99:255,0,255	0/0:45,0:45:99:0,135,255	1/0:21,22:43:99:255,0,255	1/0:5,9:14:99:255,0,138	0/1:12,10:22:99:255,0,255	0/0:51,0:51:99:0,153,255	0/0:23,0:23:99:0,69,255
1	2878477	S1_2878477	A	T	.	PASS	.	GT:AD:DP:GQ:PL	0/0:6,0:6:98:0,18,216	./.:0,0:0:.:.	0/0:9,0:9:99:0,27,255	./.:0,0:0:.:.	0/1:4,3:7:99:87,0,123	1/1:0,1:1:66:36,3,0	0/0:6,0:6:98:0,18,216	0/0:1,0:1:66:0,3,36	./.:0,0:0:.:.	0/0:8,0:8:99:0,24,255	0/0:2,0:2:79:0,6,72	0/0:12,0:12:99:0,36,255	0/1:10,3:13:99:69,0,255	0/0:6,0:6:98:0,18,216	0/0:5,0:5:96:0,15,180	0/0:3,0:3:88:0,9,108	0/0:3,0:3:88:0,9,108	1/1:0,1:1:66:36,3,0	0/0:6,0:6:98:0,18,216	0/0:4,0:4:94:0,12,144	1/1:0,3:3:88:108,9,0	0/0:4,0:4:94:0,12,144	0/0:7,0:7:99:0,21,252	0/0:8,0:8:99:0,24,255	0/0:6,0:6:98:0,18,216	1/1:0,2:2:79:72,6,0	0/0:5,0:5:96:0,15,180	0/1:5,1:6:98:18,0,162	0/0:11,0:11:99:0,33,255	1/1:0,1:1:66:36,3,0	0/0:3,0:3:88:0,9,108	0/0:6,1:7:96:15,0,195	0/0:2,0:2:79:0,6,72	0/0:8,0:8:99:0,24,255	0/0:11,0:11:99:0,33,255	0/1:10,3:13:99:69,0,255	0/1:5,1:6:98:18,0,162	0/0:7,0:7:99:0,21,252	1/1:0,2:2:79:72,6,0	0/0:15,0:15:99:0,45,255	1/1:0,6:6:98:216,18,0	0/1:2,1:3:99:27,0,63	1/0:1,3:4:99:96,0,24	0/1:5,5:10:99:150,0,150	./.:0,0:0:.:.	0/0:11,0:11:99:0,33,255	0/0:15,0:15:99:0,45,255	0/0:2,0:2:79:0,6,72	0/0:6,0:6:98:0,18,216	0/0:8,0:8:99:0,24,255	./.:0,0:0:.:.	0/0:14,0:14:99:0,42,255	0/0:9,0:9:99:0,27,255	1/1:0,5:5:96:180,15,0	0/0:4,0:4:94:0,12,144	1/1:0,2:2:79:72,6,0	0/1:6,4:10:99:114,0,186	0/0:5,0:5:96:0,15,180	0/0:12,0:12:99:0,36,255	0/0:5,0:5:96:0,15,180	0/1:1,1:2:99:30,0,30	0/1:5,2:7:99:51,0,159	0/0:5,0:5:96:0,15,180	1/1:0,2:2:79:72,6,0	1/1:0,2:2:79:72,6,0	1/1:0,9:9:99:255,27,0	0/0:1,0:1:66:0,3,36	0/0:2,0:2:79:0,6,72	0/1:2,1:3:99:27,0,63	1/1:0,1:1:66:36,3,0	1/1:0,2:2:79:72,6,0	0/1:2,1:3:99:27,0,63	0/1:3,2:5:99:57,0,93	1/1:0,2:2:79:72,6,0	0/0:4,0:4:94:0,12,144	0/1:4,1:5:99:21,0,129	0/0:3,0:3:88:0,9,108	0/0:4,0:4:94:0,12,144	1/1:0,2:2:79:72,6,0	0/1:10,3:13:99:69,0,255	0/0:5,0:5:96:0,15,180	1/1:0,1:1:66:36,3,0	1/1:0,1:1:66:36,3,0	1/1:0,3:3:88:108,9,0	0/0:2,0:2:79:0,6,72	0/0:20,0:20:99:0,60,255	0/0:5,0:5:96:0,15,180	0/0:3,0:3:88:0,9,108	0/1:7,7:14:99:210,0,210	0/0:14,0:14:99:0,42,255	0/0:10,0:10:99:0,30,255	0/0:4,0:4:94:0,12,144	0/1:5,1:6:98:18,0,162	1/1:0,2:2:79:72,6,0	./.:0,0:0:.:.	1/1:0,1:1:66:36,3,0	0/0:6,0:6:98:0,18,216	0/1:2,1:3:99:27,0,63	0/1:2,2:4:99:60,0,60	0/0:9,0:9:99:0,27,255	1/1:0,2:2:79:72,6,0	1/1:0,2:2:79:72,6,0	0/0:7,1:8:93:12,0,228	0/1:5,4:9:99:117,0,153	1/1:0,2:2:79:72,6,0	1/0:5,7:12:99:216,0,144	0/0:7,0:7:99:0,21,252	1/1:0,3:3:88:108,9,0	0/0:11,0:11:99:0,33,255	1/1:0,7:7:99:252,21,0	0/1:8,6:14:99:174,0,246	0/0:7,1:8:93:12,0,228	1/0:3,4:7:99:123,0,87	0/1:2,2:4:99:60,0,60	1/1:0,1:1:66:36,3,0	0/0:11,0:11:99:0,33,255	1/1:0,1:1:66:36,3,0	0/1:2,2:4:99:60,0,60	1/1:0,2:2:79:72,6,0	0/1:13,6:19:99:159,0,255	0/0:3,0:3:88:0,9,108	1/0:1,2:3:99:63,0,27	0/0:21,0:21:99:0,63,255	0/0:8,0:8:99:0,24,255	1/0:1,3:4:99:96,0,24	1/1:0,2:2:79:72,6,0	1/1:0,2:2:79:72,6,0	1/1:0,4:4:94:144,12,0	1/1:0,1:1:66:36,3,0	0/0:7,0:7:99:0,21,252	1/1:0,3:3:88:108,9,0	0/0:4,0:4:94:0,12,144	0/0:9,1:10:79:6,0,255	0/1:3,2:5:99:57,0,93	1/1:0,1:1:66:36,3,0	0/0:3,0:3:88:0,9,108	0/0:12,0:12:99:0,36,255	1/1:0,6:6:98:216,18,0	0/0:6,0:6:98:0,18,216	0/1:4,1:5:99:21,0,129	0/0:1,0:1:66:0,3,36	1/1:0,3:3:88:108,9,0	0/1:7,4:11:99:111,0,219	1/1:0,12:12:99:255,36,0	0/0:1,0:1:66:0,3,36	0/1:2,2:4:99:60,0,60	./.:0,0:0:.:.	./.:0,0:0:.:.	0/1:4,2:6:99:54,0,126	0/1:3,3:6:99:90,0,90	1/1:0,1:1:66:36,3,0	0/0:10,0:10:99:0,30,255	0/0:4,0:4:94:0,12,144	0/0:3,0:3:88:0,9,108	0/0:5,0:5:96:0,15,180	0/1:8,3:11:99:75,0,255	0/0:7,0:7:99:0,21,252	./.:0,0:0:.:.	0/0:11,0:11:99:0,33,255	0/1:6,2:8:99:48,0,192	0/1:9,4:13:99:105,0,255	0/1:5,1:6:98:18,0,162	0/0:17,0:17:99:0,51,255	0/0:3,0:3:88:0,9,108	0/1:3,2:5:99:57,0,93	0/0:16,0:16:99:0,48,255	0/1:4,2:6:99:54,0,126	0/1:1,1:2:99:30,0,30	0/0:2,0:2:79:0,6,72	0/0:6,0:6:98:0,18,216	./.:0,0:0:.:.	./.:0,0:0:.:.	1/1:0,5:5:96:180,15,0	1/0:2,3:5:99:93,0,57	0/1:3,2:5:99:57,0,93	1/1:0,1:1:66:36,3,0	./.:0,0:0:.:.	0/0:7,1:8:93:12,0,228	0/0:2,0:2:79:0,6,72	0/1:1,1:2:99:30,0,30	0/0:11,0:11:99:0,33,255	0/0:4,0:4:94:0,12,144	0/0:2,0:2:79:0,6,72	0/0:3,0:3:88:0,9,108	0/0:10,0:10:99:0,30,255	0/0:5,0:5:96:0,15,180	1/1:0,1:1:66:36,3,0	./.:0,0:0:.:.	0/0:3,0:3:88:0,9,108	0/0:7,0:7:99:0,21,252	0/0:7,0:7:99:0,21,252	0/0:9,1:10:79:6,0,255	0/0:6,0:6:98:0,18,216	./.:0,0:0:.:.	1/1:0,5:5:96:180,15,0	0/1:3,1:4:99:24,0,96	./.:0,0:0:.:.	0/1:6,2:8:99:48,0,192	0/1:2,1:3:99:27,0,63	0/1:1,1:2:99:30,0,30	0/0:3,0:3:88:0,9,108	0/0:3,0:3:88:0,9,108	0/0:3,0:3:88:0,9,108	0/0:2,0:2:79:0,6,72	0/0:5,0:5:96:0,15,180	1/1:0,3:3:88:108,9,0	0/1:3,2:5:99:57,0,93	0/1:3,1:4:99:24,0,96	0/1:4,2:6:99:54,0,126	0/1:5,1:6:98:18,0,162	0/1:4,1:5:99:21,0,129	0/0:18,0:18:99:0,54,255	0/0:1,0:1:66:0,3,36	0/0:4,0:4:94:0,12,144	1/1:0,1:1:66:36,3,0	0/1:5,1:6:98:18,0,162	1/1:0,2:2:79:72,6,0	0/0:8,0:8:99:0,24,255	0/0:10,0:10:99:0,30,255	0/0:3,0:3:88:0,9,108	0/0:1,0:1:66:0,3,36	./.:0,0:0:.:.	0/0:3,0:3:88:0,9,108	0/1:2,1:3:99:27,0,63	0/1:5,1:6:98:18,0,162	0/0:3,0:3:88:0,9,108	0/0:1,0:1:66:0,3,36	0/0:4,0:4:94:0,12,144	./.:0,0:0:.:.	0/0:7,0:7:99:0,21,252	0/0:9,0:9:99:0,27,255	0/1:4,1:5:99:21,0,129	0/0:8,0:8:99:0,24,255	0/0:7,0:7:99:0,21,252	./.:0,0:0:.:.	0/0:8,1:9:88:9,0,255	1/1:0,2:2:79:72,6,0	0/1:2,1:3:99:27,0,63	./.:0,0:0:.:.	1/0:4,5:9:99:153,0,117	0/0:4,0:4:94:0,12,144	1/1:0,3:3:88:108,9,0	0/0:7,0:7:99:0,21,252	1/1:0,4:4:94:144,12,0	1/1:0,1:1:66:36,3,0	0/0:15,0:15:99:0,45,255	0/0:4,0:4:94:0,12,144	0/1:1,1:2:99:30,0,30	0/0:2,0:2:79:0,6,72	0/0:8,1:9:88:9,0,255	./.:0,0:0:.:.	0/0:7,1:8:93:12,0,228	0/0:6,0:6:98:0,18,216	1/1:0,8:8:99:255,24,0	0/1:2,2:4:99:60,0,60	1/1:0,2:2:79:72,6,0	0/1:7,2:9:99:45,0,225	0/0:2,0:2:79:0,6,72	0/0:10,1:11:66:3,0,255	1/1:0,2:2:79:72,6,0	0/0:11,0:11:99:0,33,255	0/0:5,0:5:96:0,15,180	1/1:0,1:1:66:36,3,0	0/1:10,2:12:99:36,0,255	0/0:9,0:9:99:0,27,255	0/0:11,0:11:99:0,33,255
1	2878481	S1_2878481	A	T	.	PASS	.	GT:AD:DP:GQ:PL	0/0:6,0:6:98:0,18,216	./.:0,0:0:.:.	0/0:9,0:9:99:0,27,255	./.:0,0:0:.:.	0/1:4,3:7:99:87,0,123	1/1:0,1:1:66:36,3,0	0/0:6,0:6:98:0,18,216	0/0:1,0:1:66:0,3,36	./.:0,0:0:.:.	0/0:8,0:8:99:0,24,255	0/0:2,0:2:79:0,6,72	0/0:12,0:12:99:0,36,255	0/1:10,3:13:99:69,0,255	0/0:6,0:6:98:0,18,216	0/0:5,0:5:96:0,15,180	0/0:3,0:3:88:0,9,108	0/0:3,0:3:88:0,9,108	1/1:0,1:1:66:36,3,0	0/0:6,0:6:98:0,18,216	0/0:4,0:4:94:0,12,144	1/1:0,3:3:88:108,9,0	0/0:4,0:4:94:0,12,144	0/0:7,0:7:99:0,21,252	0/0:8,0:8:99:0,24,255	0/0:6,0:6:98:0,18,216	1/1:0,2:2:79:72,6,0	0/0:5,0:5:96:0,15,180	0/1:5,1:6:98:18,0,162	0/0:11,0:11:99:0,33,255	1/1:0,1:1:66:36,3,0	0/0:3,0:3:88:0,9,108	0/0:6,1:7:96:15,0,195	0/0:2,0:2:79:0,6,72	0/0:8,0:8:99:0,24,255	0/0:11,0:11:99:0,33,255	0/1:10,3:13:99:69,0,255	0/1:5,1:6:98:18,0,162	0/0:7,0:7:99:0,21,252	1/1:0,2:2:79:72,6,0	0/0:15,0:15:99:0,45,255	1/1:0,6:6:98:216,18,0	0/1:2,1:3:99:27,0,63	1/0:1,3:4:99:96,0,24	0/1:5,5:10:99:150,0,150	./.:0,0:0:.:.	0/0:11,0:11:99:0,33,255	0/0:15,0:15:99:0,45,255	0/0:2,0:2:79:0,6,72	0/0:6,0:6:98:0,18,216	0/0:8,0:8:99:0,24,255	./.:0,0:0:.:.	0/0:14,0:14:99:0,42,255	0/0:9,0:9:99:0,27,255	1/1:0,5:5:96:180,15,0	0/0:4,0:4:94:0,12,144	1/1:0,2:2:79:72,6,0	0/1:6,4:10:99:114,0,186	0/0:5,0:5:96:0,15,180	0/0:12,0:12:99:0,36,255	0/0:5,0:5:96:0,15,180	0/1:1,1:2:99:30,0,30	0/1:5,2:7:99:51,0,159	0/0:5,0:5:96:0,15,180	1/1:0,2:2:79:72,6,0	1/1:0,2:2:79:72,6,0	1/1:0,9:9:99:255,27,0	0/0:1,0:1:66:0,3,36	0/0:2,0:2:79:0,6,72	0/1:2,1:3:99:27,0,63	1/1:0,1:1:66:36,3,0	1/1:0,2:2:79:72,6,0	0/1:2,1:3:99:27,0,63	0/1:3,2:5:99:57,0,93	1/1:0,2:2:79:72,6,0	0/0:4,0:4:94:0,12,144	0/1:4,1:5:99:21,0,129	0/0:3,0:3:88:0,9,108	0/0:4,0:4:94:0,12,144	1/1:0,2:2:79:72,6,0	0/1:10,3:13:99:69,0,255	0/0:5,0:5:96:0,15,180	1/1:0,1:1:66:36,3,0	1/1:0,1:1:66:36,3,0	1/1:0,3:3:88:108,9,0	0/0:2,0:2:79:0,6,72	0/0:20,0:20:99:0,60,255	0/0:5,0:5:96:0,15,180	0/0:3,0:3:88:0,9,108	0/1:7,7:14:99:210,0,210	0/0:14,0:14:99:0,42,255	0/0:10,0:10:99:0,30,255	0/0:4,0:4:94:0,12,144	0/1:5,1:6:98:18,0,162	1/1:0,2:2:79:72,6,0	./.:0,0:0:.:.	1/1:0,1:1:66:36,3,0	0/0:6,0:6:98:0,18,216	0/1:2,1:3:99:27,0,63	0/1:2,2:4:99:60,0,60	0/0:9,0:9:99:0,27,255	1/1:0,2:2:79:72,6,0	1/1:0,2:2:79:72,6,0	0/0:7,1:8:93:12,0,228	0/1:5,4:9:99:117,0,153	1/1:0,2:2:79:72,6,0	1/0:5,7:12:99:216,0,144	0/0:7,0:7:99:0,21,252	1/1:0,3:3:88:108,9,0	0/0:11,0:11:99:0,33,255	1/1:0,7:7:99:252,21,0	0/1:8,6:14:99:174,0,246	0/0:7,1:8:93:12,0,228	1/0:3,4:7:99:123,0,87	0/1:2,2:4:99:60,0,60	1/1:0,1:1:66:36,3,0	0/0:11,0:11:99:0,33,255	1/1:0,1:1:66:36,3,0	0/1:2,2:4:99:60,0,60	1/1:0,2:2:79:72,6,0	0/1:13,6:19:99:159,0,255	0/0:3,0:3:88:0,9,108	1/0:1,2:3:99:63,0,27	0/0:21,0:21:99:0,63,255	0/0:8,0:8:99:0,24,255	1/0:1,3:4:99:96,0,24	1/1:0,2:2:79:72,6,0	1/1:0,2:2:79:72,6,0	1/1:0,4:4:94:144,12,0	1/1:0,1:1:66:36,3,0	0/0:7,0:7:99:0,21,252	1/1:0,3:3:88:108,9,0	0/0:4,0:4:94:0,12,144	0/0:9,1:10:79:6,0,255	0/1:3,2:5:99:57,0,93	1/1:0,1:1:66:36,3,0	0/0:3,0:3:88:0,9,108	0/0:12,0:12:99:0,36,255	1/1:0,6:6:98:216,18,0	0/0:6,0:6:98:0,18,216	0/1:4,1:5:99:21,0,129	0/0:1,0:1:66:0,3,36	1/1:0,3:3:88:108,9,0	0/1:7,4:11:99:111,0,219	1/1:0,12:12:99:255,36,0	0/0:1,0:1:66:0,3,36	0/1:2,2:4:99:60,0,60	./.:0,0:0:.:.	./.:0,0:0:.:.	0/1:4,2:6:99:54,0,126	0/1:3,3:6:99:90,0,90	1/1:0,1:1:66:36,3,0	0/0:10,0:10:99:0,30,255	0/0:4,0:4:94:0,12,144	0/0:3,0:3:88:0,9,108	0/0:5,0:5:96:0,15,180	0/1:8,3:11:99:75,0,255	0/0:7,0:7:99:0,21,252	./.:0,0:0:.:.	0/0:11,0:11:99:0,33,255	0/1:6,2:8:99:48,0,192	0/1:9,4:13:99:105,0,255	0/1:5,1:6:98:18,0,162	0/0:17,0:17:99:0,51,255	0/0:3,0:3:88:0,9,108	0/1:3,2:5:99:57,0,93	0/0:16,0:16:99:0,48,255	0/1:4,2:6:99:54,0,126	0/1:1,1:2:99:30,0,30	0/0:2,0:2:79:0,6,72	0/0:6,0:6:98:0,18,216	./.:0,0:0:.:.	./.:0,0:0:.:.	1/1:0,5:5:96:180,15,0	1/0:2,3:5:99:93,0,57	0/1:3,2:5:99:57,0,93	1/1:0,1:1:66:36,3,0	./.:0,0:0:.:.	0/0:7,1:8:93:12,0,228	0/0:2,0:2:79:0,6,72	0/1:1,1:2:99:30,0,30	0/0:11,0:11:99:0,33,255	0/0:4,0:4:94:0,12,144	0/0:2,0:2:79:0,6,72	0/0:3,0:3:88:0,9,108	0/0:10,0:10:99:0,30,255	0/0:5,0:5:96:0,15,180	1/1:0,1:1:66:36,3,0	./.:0,0:0:.:.	0/0:3,0:3:88:0,9,108	0/0:7,0:7:99:0,21,252	0/0:7,0:7:99:0,21,252	0/0:9,1:10:79:6,0,255	0/0:6,0:6:98:0,18,216	./.:0,0:0:.:.	1/1:0,5:5:96:180,15,0	0/1:3,1:4:99:24,0,96	./.:0,0:0:.:.	0/1:6,2:8:99:48,0,192	0/1:2,1:3:99:27,0,63	0/1:1,1:2:99:30,0,30	0/0:3,0:3:88:0,9,108	0/0:3,0:3:88:0,9,108	0/0:3,0:3:88:0,9,108	0/0:2,0:2:79:0,6,72	0/0:5,0:5:96:0,15,180	1/1:0,3:3:88:108,9,0	0/1:3,2:5:99:57,0,93	0/1:3,1:4:99:24,0,96	0/1:4,2:6:99:54,0,126	0/1:5,1:6:98:18,0,162	0/1:4,1:5:99:21,0,129	0/0:18,0:18:99:0,54,255	0/0:1,0:1:66:0,3,36	0/0:4,0:4:94:0,12,144	1/1:0,1:1:66:36,3,0	0/1:5,1:6:98:18,0,162	1/1:0,2:2:79:72,6,0	0/0:8,0:8:99:0,24,255	0/0:10,0:10:99:0,30,255	0/0:3,0:3:88:0,9,108	0/0:1,0:1:66:0,3,36	./.:0,0:0:.:.	0/0:3,0:3:88:0,9,108	0/1:2,1:3:99:27,0,63	0/1:5,1:6:98:18,0,162	0/0:3,0:3:88:0,9,108	0/0:1,0:1:66:0,3,36	0/0:4,0:4:94:0,12,144	./.:0,0:0:.:.	0/0:7,0:7:99:0,21,252	0/0:9,0:9:99:0,27,255	0/1:4,1:5:99:21,0,129	0/0:8,0:8:99:0,24,255	0/0:7,0:7:99:0,21,252	./.:0,0:0:.:.	0/0:8,1:9:88:9,0,255	1/1:0,2:2:79:72,6,0	0/1:2,1:3:99:27,0,63	./.:0,0:0:.:.	1/0:4,5:9:99:153,0,117	0/0:4,0:4:94:0,12,144	1/1:0,3:3:88:108,9,0	0/0:7,0:7:99:0,21,252	1/1:0,4:4:94:144,12,0	1/1:0,1:1:66:36,3,0	0/0:15,0:15:99:0,45,255	0/0:4,0:4:94:0,12,144	0/1:1,1:2:99:30,0,30	0/0:2,0:2:79:0,6,72	0/0:8,1:9:88:9,0,255	./.:0,0:0:.:.	0/0:7,1:8:93:12,0,228	0/0:6,0:6:98:0,18,216	1/1:0,8:8:99:255,24,0	0/1:2,2:4:99:60,0,60	1/1:0,2:2:79:72,6,0	0/1:7,2:9:99:45,0,225	0/0:2,0:2:79:0,6,72	0/0:10,1:11:66:3,0,255	1/1:0,2:2:79:72,6,0	0/0:11,0:11:99:0,33,255	0/0:5,0:5:96:0,15,180	1/1:0,1:1:66:36,3,0	0/1:10,2:12:99:36,0,255	0/0:9,0:9:99:0,27,255	0/0:11,0:11:99:0,33,255
1	2878487	S1_2878487	C	T	.	PASS	.	GT:AD:DP:GQ:PL	0/0:6,0:6:98:0,18,216	./.:0,0:0:.:.	0/0:9,0:9:99:0,27,255	./.:0,0:0:.:.	0/1:4,3:7:99:87,0,123	1/1:0,1:1:66:36,3,0	0/0:6,0:6:98:0,18,216	0/0:1,0:1:66:0,3,36	./.:0,0:0:.:.	0/0:8,0:8:99:0,24,255	0/0:2,0:2:79:0,6,72	0/0:12,0:12:99:0,36,255	0/1:10,3:13:99:69,0,255	0/0:6,0:6:98:0,18,216	0/0:5,0:5:96:0,15,180	0/0:3,0:3:88:0,9,108	0/0:3,0:3:88:0,9,108	1/1:0,1:1:66:36,3,0	0/0:6,0:6:98:0,18,216	0/0:4,0:4:94:0,12,144	1/1:0,3:3:88:108,9,0	0/0:4,0:4:94:0,12,144	0/0:7,0:7:99:0,21,252	0/0:8,0:8:99:0,24,255	0/0:6,0:6:98:0,18,216	1/1:0,2:2:79:72,6,0	0/0:5,0:5:96:0,15,180	0/1:5,1:6:98:18,0,162	0/0:11,0:11:99:0,33,255	1/1:0,1:1:66:36,3,0	0/0:3,0:3:88:0,9,108	0/0:6,1:7:96:15,0,195	0/0:2,0:2:79:0,6,72	0/0:8,0:8:99:0,24,255	0/0:11,0:11:99:0,33,255	0/1:10,3:13:99:69,0,255	0/1:5,1:6:98:18,0,162	0/0:7,0:7:99:0,21,252	1/1:0,2:2:79:72,6,0	0/0:15,0:15:99:0,45,255	1/1:0,6:6:98:216,18,0	0/1:2,1:3:99:27,0,63	1/0:1,3:4:99:96,0,24	0/1:5,5:10:99:150,0,150	./.:0,0:0:.:.	0/0:11,0:11:99:0,33,255	0/0:15,0:15:99:0,45,255	0/0:2,0:2:79:0,6,72	0/0:6,0:6:98:0,18,216	0/0:8,0:8:99:0,24,255	./.:0,0:0:.:.	0/0:14,0:14:99:0,42,255	0/0:9,0:9:99:0,27,255	1/1:0,5:5:96:180,15,0	0/0:4,0:4:94:0,12,144	1/1:0,2:2:79:72,6,0	0/1:6,4:10:99:114,0,186	0/0:5,0:5:96:0,15,180	0/0:12,0:12:99:0,36,255	0/0:5,0:5:96:0,15,180	0/1:1,1:2:99:30,0,30	0/1:5,2:7:99:51,0,159	0/0:5,0:5:96:0,15,180	1/1:0,2:2:79:72,6,0	1/1:0,2:2:79:72,6,0	1/1:0,9:9:99:255,27,0	0/0:1,0:1:66:0,3,36	0/0:2,0:2:79:0,6,72	0/1:2,1:3:99:27,0,63	1/1:0,1:1:66:36,3,0	1/1:0,2:2:79:72,6,0	0/1:2,1:3:99:27,0,63	0/1:3,2:5:99:57,0,93	1/1:0,2:2:79:72,6,0	0/0:4,0:4:94:0,12,144	0/1:4,1:5:99:21,0,129	0/0:3,0:3:88:0,9,108	0/0:4,0:4:94:0,12,144	1/1:0,2:2:79:72,6,0	0/1:10,3:13:99:69,0,255	0/0:5,0:5:96:0,15,180	1/1:0,1:1:66:36,3,0	1/1:0,1:1:66:36,3,0	1/1:0,3:3:88:108,9,0	0/0:2,0:2:79:0,6,72	0/0:20,0:20:99:0,60,255	0/0:5,0:5:96:0,15,180	0/0:3,0:3:88:0,9,108	0/1:7,7:14:99:210,0,210	0/0:14,0:14:99:0,42,255	0/0:10,0:10:99:0,30,255	0/0:4,0:4:94:0,12,144	0/1:5,1:6:98:18,0,162	1/1:0,2:2:79:72,6,0	./.:0,0:0:.:.	1/1:0,1:1:66:36,3,0	0/0:6,0:6:98:0,18,216	0/1:2,1:3:99:27,0,63	0/1:2,2:4:99:60,0,60	0/0:9,0:9:99:0,27,255	1/1:0,2:2:79:72,6,0	1/1:0,2:2:79:72,6,0	0/0:7,1:8:93:12,0,228	0/1:5,4:9:99:117,0,153	1/1:0,2:2:79:72,6,0	1/0:5,7:12:99:216,0,144	0/0:7,0:7:99:0,21,252	1/1:0,3:3:88:108,9,0	0/0:11,0:11:99:0,33,255	1/1:0,7:7:99:252,21,0	0/1:8,6:14:99:174,0,246	0/0:7,1:8:93:12,0,228	1/0:3,4:7:99:123,0,87	0/1:2,2:4:99:60,0,60	1/1:0,1:1:66:36,3,0	0/0:11,0:11:99:0,33,255	1/1:0,1:1:66:36,3,0	0/1:2,2:4:99:60,0,60	1/1:0,2:2:79:72,6,0	0/1:13,6:19:99:159,0,255	0/0:3,0:3:88:0,9,108	1/0:1,2:3:99:63,0,27	0/0:21,0:21:99:0,63,255	0/0:8,0:8:99:0,24,255	1/0:1,3:4:99:96,0,24	1/1:0,2:2:79:72,6,0	1/1:0,2:2:79:72,6,0	1/1:0,4:4:94:144,12,0	1/1:0,1:1:66:36,3,0	0/0:7,0:7:99:0,21,252	1/1:0,3:3:88:108,9,0	0/0:4,0:4:94:0,12,144	0/0:9,1:10:79:6,0,255	0/1:3,2:5:99:57,0,93	1/1:0,1:1:66:36,3,0	0/0:3,0:3:88:0,9,108	0/0:12,0:12:99:0,36,255	1/1:0,6:6:98:216,18,0	0/0:6,0:6:98:0,18,216	0/1:4,1:5:99:21,0,129	0/0:1,0:1:66:0,3,36	1/1:0,3:3:88:108,9,0	0/1:7,4:11:99:111,0,219	1/1:0,12:12:99:255,36,0	0/0:1,0:1:66:0,3,36	0/1:2,2:4:99:60,0,60	./.:0,0:0:.:.	./.:0,0:0:.:.	0/1:4,2:6:99:54,0,126	0/1:3,3:6:99:90,0,90	1/1:0,1:1:66:36,3,0	0/0:10,0:10:99:0,30,255	0/0:4,0:4:94:0,12,144	0/0:3,0:3:88:0,9,108	0/0:5,0:5:96:0,15,180	0/1:8,3:11:99:75,0,255	0/0:7,0:7:99:0,21,252	./.:0,0:0:.:.	0/0:11,0:11:99:0,33,255	0/1:6,2:8:99:48,0,192	0/1:9,4:13:99:105,0,255	0/1:5,1:6:98:18,0,162	0/0:17,0:17:99:0,51,255	0/0:3,0:3:88:0,9,108	0/1:3,2:5:99:57,0,93	0/0:16,0:16:99:0,48,255	0/1:4,2:6:99:54,0,126	0/1:1,1:2:99:30,0,30	0/0:2,0:2:79:0,6,72	0/0:6,0:6:98:0,18,216	./.:0,0:0:.:.	./.:0,0:0:.:.	1/1:0,5:5:96:180,15,0	1/0:2,3:5:99:93,0,57	0/1:3,2:5:99:57,0,93	1/1:0,1:1:66:36,3,0	./.:0,0:0:.:.	0/0:7,1:8:93:12,0,228	0/0:2,0:2:79:0,6,72	0/1:1,1:2:99:30,0,30	0/0:11,0:11:99:0,33,255	0/0:4,0:4:94:0,12,144	0/0:2,0:2:79:0,6,72	0/0:3,0:3:88:0,9,108	0/0:10,0:10:99:0,30,255	0/0:5,0:5:96:0,15,180	1/1:0,1:1:66:36,3,0	./.:0,0:0:.:.	0/0:3,0:3:88:0,9,108	0/0:7,0:7:99:0,21,252	0/0:7,0:7:99:0,21,252	0/0:9,1:10:79:6,0,255	0/0:6,0:6:98:0,18,216	./.:0,0:0:.:.	1/1:0,5:5:96:180,15,0	0/1:3,1:4:99:24,0,96	./.:0,0:0:.:.	0/1:6,2:8:99:48,0,192	0/1:2,1:3:99:27,0,63	0/1:1,1:2:99:30,0,30	0/0:3,0:3:88:0,9,108	0/0:3,0:3:88:0,9,108	0/0:3,0:3:88:0,9,108	0/0:2,0:2:79:0,6,72	0/0:5,0:5:96:0,15,180	1/1:0,3:3:88:108,9,0	0/1:3,2:5:99:57,0,93	0/1:3,1:4:99:24,0,96	0/1:4,2:6:99:54,0,126	0/1:5,1:6:98:18,0,162	0/1:4,1:5:99:21,0,129	0/0:18,0:18:99:0,54,255	0/0:1,0:1:66:0,3,36	0/0:4,0:4:94:0,12,144	1/1:0,1:1:66:36,3,0	0/1:5,1:6:98:18,0,162	1/1:0,2:2:79:72,6,0	0/0:8,0:8:99:0,24,255	0/0:10,0:10:99:0,30,255	0/0:3,0:3:88:0,9,108	0/0:1,0:1:66:0,3,36	./.:0,0:0:.:.	0/0:3,0:3:88:0,9,108	0/1:2,1:3:99:27,0,63	0/1:5,1:6:98:18,0,162	0/0:3,0:3:88:0,9,108	0/0:1,0:1:66:0,3,36	0/0:4,0:4:94:0,12,144	./.:0,0:0:.:.	0/0:7,0:7:99:0,21,252	0/0:9,0:9:99:0,27,255	0/1:4,1:5:99:21,0,129	0/0:8,0:8:99:0,24,255	0/0:7,0:7:99:0,21,252	./.:0,0:0:.:.	0/0:8,1:9:88:9,0,255	1/1:0,2:2:79:72,6,0	0/1:2,1:3:99:27,0,63	./.:0,0:0:.:.	1/0:4,5:9:99:153,0,117	0/0:4,0:4:94:0,12,144	1/1:0,3:3:88:108,9,0	0/0:7,0:7:99:0,21,252	1/1:0,4:4:94:144,12,0	1/1:0,1:1:66:36,3,0	0/0:15,0:15:99:0,45,255	0/0:4,0:4:94:0,12,144	0/1:1,1:2:99:30,0,30	0/0:2,0:2:79:0,6,72	0/0:8,1:9:88:9,0,255	./.:0,0:0:.:.	0/0:7,1:8:93:12,0,228	0/0:6,0:6:98:0,18,216	1/1:0,8:8:99:255,24,0	0/1:2,2:4:99:60,0,60	1/1:0,2:2:79:72,6,0	0/1:7,2:9:99:45,0,225	0/0:2,0:2:79:0,6,72	0/0:10,1:11:66:3,0,255	1/1:0,2:2:79:72,6,0	0/0:11,0:11:99:0,33,255	0/0:5,0:5:96:0,15,180	1/1:0,1:1:66:36,3,0	0/1:10,2:12:99:36,0,255	0/0:9,0:9:99:0,27,255	0/0:11,0:11:99:0,33,255
1	3045109	S1_3045109	T	G	.	PASS	.	GT:AD:DP:GQ:PL	0/0:6,0:6:98:0,18,216	1/0:3,4:7:99:123,0,87	0/1:5,1:6:98:18,0,162	0/1:3,1:4:99:24,0,96	0/0:4,0:4:94:0,12,144	1/1:0,7:7:99:252,21,0	0/0:4,0:4:94:0,12,144	0/0:1,0:1:66:0,3,36	1/0:1,1:2:99:30,0,30	0/0:3,0:3:88:0,9,108	0/0:4,0:4:94:0,12,144	0/0:4,0:4:94:0,12,144	0/0:8,0:8:99:0,24,255	0/0:7,0:7:99:0,21,252	0/0:6,0:6:98:0,18,216	0/0:7,0:7:99:0,21,252	0/0:4,0:4:94:0,12,144	1/0:2,2:4:99:60,0,60	0/0:4,0:4:94:0,12,144	0/0:10,0:10:99:0,30,255	1/0:3,5:8:99:156,0,84	0/0:2,0:2:79:0,6,72	0/0:10,0:10:99:0,30,255	0/0:6,0:6:98:0,18,216	0/0:4,0:4:94:0,12,144	1/1:0,4:4:94:144,12,0	1/1:0,2:2:79:72,6,0	0/0:7,0:7:99:0,21,252	0/0:10,0:10:99:0,30,255	1/0:1,3:4:99:96,0,24	0/0:3,0:3:88:0,9,108	0/1:4,3:7:99:87,0,123	0/1:4,1:5:99:21,0,129	0/0:4,0:4:94:0,12,144	0/0:7,0:7:99:0,21,252	1/1:1,7:8:93:228,0,12	1/0:1,2:3:99:63,0,27	0/0:2,0:2:79:0,6,72	0/1:3,1:4:99:24,0,96	0/0:4,0:4:94:0,12,144	1/0:3,4:7:99:123,0,87	0/1:5,4:9:99:117,0,153	1/0:3,6:9:99:189,0,81	0/0:2,0:2:79:0,6,72	0/1:4,1:5:99:21,0,129	0/0:2,0:2:79:0,6,72	0/0:5,0:5:96:0,15,180	0/0:10,0:10:99:0,30,255	1/0:3,3:6:99:90,0,90	0/0:5,0:5:96:0,15,180	0/0:1,0:1:66:0,3,36	0/0:5,0:5:96:0,15,180	0/0:8,0:8:99:0,24,255	1/0:2,3:5:99:93,0,57	0/0:2,0:2:79:0,6,72	1/1:0,6:6:98:216,18,0	0/0:5,0:5:96:0,15,180	0/0:14,0:14:99:0,42,255	0/0:7,0:7:99:0,21,252	0/0:6,0:6:98:0,18,216	0/0:4,0:4:94:0,12,144	1/0:4,4:8:99:120,0,120	0/0:5,0:5:96:0,15,180	1/0:1,1:2:99:30,0,30	1/1:0,2:2:79:72,6,0	1/1:0,15:15:99:255,45,0	1/0:2,3:5:99:93,0,57	0/0:2,0:2:79:0,6,72	1/1:0,1:1:66:36,3,0	1/0:2,3:5:99:93,0,57	0/1:5,1:6:98:18,0,162	1/0:3,4:7:99:123,0,87	0/0:10,0:10:99:0,30,255	0/0:6,0:6:98:0,18,216	0/1:9,6:15:99:171,0,255	0/1:4,2:6:99:54,0,126	0/0:4,0:4:94:0,12,144	0/0:6,0:6:98:0,18,216	1/0:2,7:9:99:225,0,45	0/0:3,0:3:88:0,9,108	0/0:10,0:10:99:0,30,255	0/1:4,2:6:99:54,0,126	1/0:2,3:5:99:93,0,57	1/1:0,7:7:99:252,21,0	1/1:0,2:2:79:72,6,0	0/0:11,0:11:99:0,33,255	0/0:7,0:7:99:0,21,252	1/1:0,1:1:66:36,3,0	1/0:3,4:7:99:123,0,87	0/0:3,0:3:88:0,9,108	0/0:5,0:5:96:0,15,180	1/0:3,3:6:99:90,0,90	1/0:4,5:9:99:153,0,117	1/1:0,4:4:94:144,12,0	0/0:5,0:5:96:0,15,180	1/1:0,14:14:99:255,42,0	1/0:3,4:7:99:123,0,87	0/1:6,3:9:99:81,0,189	1/0:5,5:10:99:150,0,150	0/0:7,0:7:99:0,21,252	0/1:4,3:7:99:87,0,123	1/0:2,4:6:99:126,0,54	1/1:0,4:4:94:144,12,0	0/1:5,4:9:99:117,0,153	1/0:1,3:4:99:96,0,24	1/0:1,5:6:98:162,0,18	1/0:3,6:9:99:189,0,81	1/1:0,20:20:99:255,60,0	0/0:4,0:4:94:0,12,144	0/0:3,0:3:88:0,9,108	1/0:4,6:10:99:186,0,114	1/0:5,5:10:99:150,0,150	0/0:9,0:9:99:0,27,255	1/0:2,6:8:99:192,0,48	1/0:7,7:14:99:210,0,210	0/0:4,0:4:94:0,12,144	1/0:2,3:5:99:93,0,57	0/0:13,0:13:99:0,39,255	0/1:5,2:7:99:51,0,159	1/1:1,6:7:96:195,0,15	0/1:5,2:7:99:51,0,159	0/1:2,1:3:99:27,0,63	0/0:9,0:9:99:0,27,255	0/0:9,0:9:99:0,27,255	1/0:1,1:2:99:30,0,30	1/0:2,2:4:99:60,0,60	1/1:0,5:5:96:180,15,0	1/1:0,1:1:66:36,3,0	1/0:1,1:2:99:30,0,30	1/1:0,4:4:94:144,12,0	1/0:3,8:11:99:255,0,75	1/0:4,5:9:99:153,0,117	0/0:5,0:5:96:0,15,180	1/0:8,8:16:99:240,0,240	0/1:11,2:13:99:33,0,255	0/1:5,4:9:99:117,0,153	0/0:8,0:8:99:0,24,255	1/0:2,7:9:99:225,0,45	0/1:7,5:12:99:144,0,216	0/1:4,3:7:99:87,0,123	1/0:2,3:5:99:93,0,57	1/0:3,3:6:99:90,0,90	0/0:6,0:6:98:0,18,216	1/1:0,7:7:99:252,21,0	0/0:1,0:1:66:0,3,36	1/0:2,2:4:99:60,0,60	1/1:0,2:2:79:72,6,0	1/0:2,2:4:99:60,0,60	0/0:6,0:6:98:0,18,216	1/1:1,7:8:93:228,0,12	0/1:2,1:3:99:27,0,63	0/0:7,0:7:99:0,21,252	1/0:3,6:9:99:189,0,81	0/0:6,0:6:98:0,18,216	0/0:5,0:5:96:0,15,180	0/0:5,0:5:96:0,15,180	0/0:3,0:3:88:0,9,108	1/1:0,1:1:66:36,3,0	0/0:5,0:5:96:0,15,180	0/0:7,0:7:99:0,21,252	1/0:2,3:5:99:93,0,57	0/0:8,0:8:99:0,24,255	0/0:7,0:7:99:0,21,252	1/1:0,6:6:98:216,18,0	0/0:14,0:14:99:0,42,255	0/0:5,0:5:96:0,15,180	0/0:2,0:2:79:0,6,72	0/0:6,0:6:98:0,18,216	1/0:3,4:7:99:123,0,87	0/0:9,0:9:99:0,27,255	1/1:0,2:2:79:72,6,0	1/0:1,1:2:99:30,0,30	1/1:0,2:2:79:72,6,0	./.:0,0:0:.:.	0/1:2,1:3:99:27,0,63	1/1:0,1:1:66:36,3,0	0/0:2,0:2:79:0,6,72	0/0:2,0:2:79:0,6,72	0/0:10,0:10:99:0,30,255	1/0:1,2:3:99:63,0,27	0/0:5,0:5:96:0,15,180	0/0:9,0:9:99:0,27,255	0/0:4,0:4:94:0,12,144	0/0:7,0:7:99:0,21,252	0/1:6,4:10:99:114,0,186	0/0:6,0:6:98:0,18,216	1/0:4,4:8:99:120,0,120	./.:0,0:0:.:.	1/0:1,1:2:99:30,0,30	0/0:11,0:11:99:0,33,255	0/0:3,0:3:88:0,9,108	./.:0,0:0:.:.	0/0:4,0:4:94:0,12,144	1/0:2,3:5:99:93,0,57	0/0:7,0:7:99:0,21,252	1/0:2,2:4:99:60,0,60	1/1:0,4:4:94:144,12,0	0/1:5,4:9:99:117,0,153	0/0:3,0:3:88:0,9,108	0/1:4,1:5:99:21,0,129	0/0:8,0:8:99:0,24,255	0/0:4,0:4:94:0,12,144	0/0:6,0:6:98:0,18,216	0/0:5,0:5:96:0,15,180	1/0:1,3:4:99:96,0,24	0/0:2,0:2:79:0,6,72	1/0:5,5:10:99:150,0,150	1/0:4,4:8:99:120,0,120	1/0:2,8:10:99:255,0,42	0/0:4,0:4:94:0,12,144	1/0:4,6:10:99:186,0,114	0/0:12,0:12:99:0,36,255	0/1:4,1:5:99:21,0,129	0/0:3,0:3:88:0,9,108	0/1:4,3:7:99:87,0,123	0/0:3,0:3:88:0,9,108	0/0:3,0:3:88:0,9,108	0/0:7,0:7:99:0,21,252	0/0:2,0:2:79:0,6,72	0/0:8,0:8:99:0,24,255	0/0:9,0:9:99:0,27,255	0/1:4,2:6:99:54,0,126	0/0:7,0:7:99:0,21,252	0/0:5,0:5:96:0,15,180	0/0:7,0:7:99:0,21,252	0/0:5,0:5:96:0,15,180	1/0:2,3:5:99:93,0,57	1/1:0,3:3:88:108,9,0	1/0:3,3:6:99:90,0,90	0/0:6,0:6:98:0,18,216	0/0:6,0:6:98:0,18,216	0/0:7,0:7:99:0,21,252	0/0:9,0:9:99:0,27,255	1/0:2,4:6:99:126,0,54	./.:0,0:0:.:.	0/1:3,1:4:99:24,0,96	0/1:7,2:9:99:45,0,225	0/0:3,0:3:88:0,9,108	1/1:0,1:1:66:36,3,0	0/0:7,0:7:99:0,21,252	0/0:3,0:3:88:0,9,108	1/1:0,3:3:88:108,9,0	0/0:4,0:4:94:0,12,144	0/0:1,0:1:66:0,3,36	1/0:5,5:10:99:150,0,150	0/0:3,0:3:88:0,9,108	0/0:12,0:12:99:0,36,255	0/0:6,0:6:98:0,18,216	1/1:0,3:3:88:108,9,0	0/1:8,2:10:99:42,0,255	1/0:2,6:8:99:192,0,48	1/0:2,5:7:99:159,0,51	0/0:3,0:3:88:0,9,108	1/1:0,7:7:99:252,21,0	1/1:0,4:4:94:144,12,0	0/0:3,0:3:88:0,9,108	1/0:1,2:3:99:63,0,27	1/0:1,2:3:99:63,0,27	1/0:2,7:9:99:225,0,45	1/0:3,3:6:99:90,0,90	0/0:6,0:6:98:0,18,216	1/0:2,3:5:99:93,0,57	0/1:3,2:5:99:57,0,93	0/0:3,0:3:88:0,9,108	0/0:5,0:5:96:0,15,180	0/0:6,0:6:98:0,18,216
1	3089163	S1_3089163	G	A	.	PASS	.	GT:AD:DP:GQ:PL	0/0:2,0:2:79:0,6,72	1/0:2,2:4:99:60,0,60	0/0:3,0:3:88:0,9,108	0/0:5,0:5:96:0,15,180	0/0:2,0:2:79:0,6,72	0/0:1,0:1:66:0,3,36	0/0:7,0:7:99:0,21,252	./.:0,0:0:.:.	0/0:10,1:11:66:3,0,255	0/0:7,0:7:99:0,21,252	0/0:9,0:9:99:0,27,255	0/0:11,0:11:99:0,33,255	0/0:4,0:4:94:0,12,144	0/1:9,7:16:99:204,0,255	0/0:10,0:10:99:0,30,255	1/1:0,3:3:88:108,9,0	0/0:3,0:3:88:0,9,108	0/0:2,0:2:79:0,6,72	0/1:6,3:9:99:81,0,189	1/0:5,5:10:99:150,0,150	0/0:15,1:16:94:0,12,255	0/1:4,3:7:99:87,0,123	0/0:6,0:6:98:0,18,216	0/0:1,0:1:66:0,3,36	0/0:7,0:7:99:0,21,252	0/0:4,0:4:94:0,12,144	0/1:4,2:6:99:54,0,126	1/1:0,3:3:88:108,9,0	0/0:11,0:11:99:0,33,255	0/0:4,0:4:94:0,12,144	0/1:3,2:5:99:57,0,93	1/1:0,5:5:96:180,15,0	0/1:8,5:13:99:141,0,249	0/0:4,0:4:94:0,12,144	0/0:4,0:4:94:0,12,144	0/0:11,0:11:99:0,33,255	0/0:6,0:6:98:0,18,216	1/0:1,1:2:99:30,0,30	0/1:5,2:7:99:51,0,159	0/0:1,0:1:66:0,3,36	0/1:6,5:11:99:147,0,183	1/0:3,4:7:99:123,0,87	0/0:4,0:4:94:0,12,144	0/0:7,0:7:99:0,21,252	./.:0,0:0:.:.	0/0:3,0:3:88:0,9,108	0/0:8,0:8:99:0,24,255	1/0:4,6:10:99:186,0,114	0/1:11,2:13:99:33,0,255	0/0:9,1:10:79:6,0,255	1/0:3,3:6:99:90,0,90	1/0:1,4:5:99:129,0,21	0/1:2,1:3:99:27,0,63	0/1:9,2:11:99:39,0,255	1/0:1,1:2:99:30,0,30	0/1:3,1:4:99:24,0,96	0/1:7,5:12:99:144,0,216	0/0:6,0:6:98:0,18,216	0/1:4,2:6:99:54,0,126	1/0:2,4:6:99:126,0,54	1/0:2,6:8:99:192,0,48	0/0:6,0:6:98:0,18,216	0/0:2,0:2:79:0,6,72	0/1:9,8:17:99:237,0,255	0/1:4,2:6:99:54,0,126	0/0:23,0:23:99:0,69,255	0/0:1,0:1:66:0,3,36	0/1:3,2:5:99:57,0,93	0/1:4,3:7:99:87,0,123	0/1:4,1:5:99:21,0,129	0/0:1,0:1:66:0,3,36	0/1:9,3:12:99:72,0,255	0/0:4,0:4:94:0,12,144	0/0:5,0:5:96:0,15,180	0/1:2,1:3:99:27,0,63	0/0:11,0:11:99:0,33,255	0/0:2,0:2:79:0,6,72	0/1:8,2:10:99:42,0,255	0/0:5,0:5:96:0,15,180	0/0:9,1:10:79:6,0,255	0/1:4,3:7:99:87,0,123	0/1:5,1:6:98:18,0,162	0/0:10,0:10:99:0,30,255	0/0:8,0:8:99:0,24,255	0/1:5,1:6:98:18,0,162	0/0:14,1:15:89:0,9,255	0/1:5,2:7:99:51,0,159	0/1:5,3:8:99:84,0,156	0/0:11,0:11:99:0,33,255	0/0:10,0:10:99:0,30,255	1/0:3,3:6:99:90,0,90	0/0:3,0:3:88:0,9,108	0/1:6,3:9:99:81,0,189	1/0:1,3:4:99:96,0,24	0/0:6,0:6:98:0,18,216	0/0:21,3:24:99:36,0,255	0/0:15,0:15:99:0,45,255	0/1:3,1:4:99:24,0,96	1/0:3,4:7:99:123,0,87	./.:0,0:0:.:.	0/0:3,0:3:88:0,9,108	0/0:3,0:3:88:0,9,108	0/0:8,1:9:88:9,0,255	0/1:4,2:6:99:54,0,126	0/0:12,0:12:99:0,36,255	0/1:5,1:6:98:18,0,162	0/0:13,2:15:99:27,0,255	0/1:8,2:10:99:42,0,255	0/0:5,0:5:96:0,15,180	./.:0,0:0:.:.	0/0:19,0:19:99:0,57,255	0/0:15,0:15:99:0,45,255	1/0:4,6:10:99:186,0,114	0/0:6,0:6:98:0,18,216	0/1:7,3:10:99:78,0,222	0/0:9,0:9:99:0,27,255	0/0:11,1:12:50:0,0,255	1/0:2,3:5:99:93,0,57	1/1:1,6:7:96:195,0,15	0/0:14,0:14:99:0,42,255	0/1:7,2:9:99:45,0,225	1/0:2,4:6:99:126,0,54	0/1:3,2:5:99:57,0,93	0/1:3,1:4:99:24,0,96	0/1:3,2:5:99:57,0,93	0/0:7,1:8:93:12,0,228	0/0:1,0:1:66:0,3,36	0/1:3,2:5:99:57,0,93	0/1:2,1:3:99:27,0,63	0/0:3,0:3:88:0,9,108	0/1:5,3:8:99:84,0,156	1/0:2,6:8:99:192,0,48	1/0:3,4:7:99:123,0,87	1/0:4,5:9:99:153,0,117	0/1:8,2:10:99:42,0,255	0/1:4,1:5:99:21,0,129	0/1:10,7:17:99:201,0,255	1/1:0,3:3:88:108,9,0	0/0:7,0:7:99:0,21,252	0/1:12,4:16:99:96,0,255	0/1:8,2:10:99:42,0,255	./.:0,0:0:.:.	1/1:0,4:4:94:144,12,0	0/0:18,0:18:99:0,54,255	0/0:3,0:3:88:0,9,108	0/0:1,0:1:66:0,3,36	0/0:4,0:4:94:0,12,144	1/0:3,3:6:99:90,0,90	0/1:8,2:10:99:42,0,255	0/0:5,0:5:96:0,15,180	1/1:0,2:2:79:72,6,0	0/0:7,1:8:93:12,0,228	0/1:8,4:12:99:108,0,252	0/0:3,0:3:88:0,9,108	0/0:3,0:3:88:0,9,108	0/0:4,0:4:94:0,12,144	1/1:0,2:2:79:72,6,0	0/0:2,0:2:79:0,6,72	0/0:4,0:4:94:0,12,144	0/0:9,0:9:99:0,27,255	0/0:9,0:9:99:0,27,255	1/0:2,5:7:99:159,0,51	0/0:9,0:9:99:0,27,255	0/0:6,0:6:98:0,18,216	0/0:13,1:14:80:0,6,255	0/0:2,0:2:79:0,6,72	0/1:3,1:4:99:24,0,96	0/1:2,1:3:99:27,0,63	0/0:5,0:5:96:0,15,180	./.:0,0:0:.:.	./.:0,0:0:.:.	0/0:4,0:4:94:0,12,144	0/0:5,0:5:96:0,15,180	0/1:4,1:5:99:21,0,129	0/1:4,2:6:99:54,0,126	0/0:5,0:5:96:0,15,180	0/0:3,0:3:88:0,9,108	0/0:16,0:16:99:0,48,255	0/1:5,2:7:99:51,0,159	0/0:1,0:1:66:0,3,36	0/0:4,0:4:94:0,12,144	1/0:4,5:9:99:153,0,117	1/0:1,1:2:99:30,0,30	0/0:10,0:10:99:0,30,255	1/1:0,3:3:88:108,9,0	0/1:7,3:10:99:78,0,222	0/1:6,4:10:99:114,0,186	./.:0,0:0:.:.	0/0:1,0:1:66:0,3,36	0/1:5,3:8:99:84,0,156	0/0:2,0:2:79:0,6,72	1/0:1,3:4:99:96,0,24	0/0:6,1:7:96:15,0,195	0/0:1,0:1:66:0,3,36	0/0:7,1:8:93:12,0,228	0/0:7,0:7:99:0,21,252	0/0:2,0:2:79:0,6,72	0/1:11,2:13:99:33,0,255	0/1:8,2:10:99:42,0,255	1/1:0,1:1:66:36,3,0	0/0:7,0:7:99:0,21,252	0/1:7,2:9:99:45,0,225	0/0:3,0:3:88:0,9,108	0/1:8,5:13:99:141,0,249	0/0:4,0:4:94:0,12,144	0/1:7,6:13:99:177,0,213	0/0:1,0:1:66:0,3,36	0/0:3,0:3:88:0,9,108	0/0:11,0:11:99:0,33,255	1/0:6,6:12:99:180,0,180	0/0:10,0:10:99:0,30,255	0/0:3,0:3:88:0,9,108	0/1:4,2:6:99:54,0,126	0/0:4,0:4:94:0,12,144	0/1:4,1:5:99:21,0,129	0/0:8,1:9:88:9,0,255	0/0:12,0:12:99:0,36,255	1/0:1,2:3:99:63,0,27	0/0:1,0:1:66:0,3,36	1/1:0,2:2:79:72,6,0	0/0:6,0:6:98:0,18,216	0/1:6,3:9:99:81,0,189	0/1:3,2:5:99:57,0,93	0/1:7,6:13:99:177,0,213	1/0:3,6:9:99:189,0,81	0/0:8,1:9:88:9,0,255	0/0:10,0:10:99:0,30,255	0/0:6,0:6:98:0,18,216	0/0:5,0:5:96:0,15,180	0/0:7,0:7:99:0,21,252	0/1:6,2:8:99:48,0,192	0/0:7,0:7:99:0,21,252	0/0:6,1:7:96:15,0,195	0/0:9,0:9:99:0,27,255	0/0:2,0:2:79:0,6,72	0/1:4,1:5:99:21,0,129	0/1:15,4:19:99:87,0,255	1/0:4,4:8:99:120,0,120	0/0:6,0:6:98:0,18,216	1/1:0,2:2:79:72,6,0	0/0:3,0:3:88:0,9,108	1/0:2,6:8:99:192,0,48	0/1:5,1:6:98:18,0,162	0/0:10,0:10:99:0,30,255	0/1:7,3:10:99:78,0,222	1/0:2,3:5:99:93,0,57	0/0:2,0:2:79:0,6,72	1/0:2,2:4:99:60,0,60	0/1:3,1:4:99:24,0,96	0/0:10,0:10:99:0,30,255	0/1:5,1:6:98:18,0,162	0/1:5,1:6:98:18,0,162	0/0:3,0:3:88:0,9,108	0/1:3,1:4:99:24,0,96	0/0:20,0:20:99:0,60,255	0/0:2,0:2:79:0,6,72	0/1:6,3:9:99:81,0,189	0/0:2,0:2:79:0,6,72	0/0:7,1:8:93:12,0,228	0/0:4,0:4:94:0,12,144	0/0:1,0:1:66:0,3,36	0/1:10,8:18:99:234,0,255	0/1:4,1:5:99:21,0,129	0/1:8,3:11:99:75,0,255	1/0:5,5:10:99:150,0,150	0/0:1,0:1:66:0,3,36
1	3089312	S1_3089312	C	A	.	PASS	.	GT:AD:DP:GQ:PL	0/0:3,0:3:88:0,9,108	0/1:11,3:14:99:66,0,255	0/0:4,0:4:94:0,12,144	0/0:7,0:7:99:0,21,252	0/0:1,0:1:66:0,3,36	0/0:2,0:2:79:0,6,72	0/1:4,1:5:99:21,0,129	0/0:2,0:2:79:0,6,72	0/0:7,1:8:93:12,0,228	0/0:6,0:6:98:0,18,216	0/0:3,0:3:88:0,9,108	0/1:6,3:9:99:81,0,189	0/0:3,0:3:88:0,9,108	1/0:2,3:5:99:93,0,57	0/0:4,0:4:94:0,12,144	0/1:4,1:5:99:21,0,129	./.:0,0:0:.:.	1/0:3,7:10:99:222,0,78	0/1:4,1:5:99:21,0,129	1/0:6,9:15:99:255,0,171	1/0:2,4:6:99:126,0,54	1/0:1,2:3:99:63,0,27	0/0:4,0:4:94:0,12,144	0/0:4,0:4:94:0,12,144	0/1:2,1:3:99:27,0,63	0/0:4,0:4:94:0,12,144	0/1:4,2:6:99:54,0,126	1/1:0,3:3:88:108,9,0	0/0:4,0:4:94:0,12,144	0/0:4,0:4:94:0,12,144	0/0:3,0:3:88:0,9,108	1/0:6,10:16:99:255,0,168	0/0:3,0:3:88:0,9,108	0/0:7,0:7:99:0,21,252	0/0:4,0:4:94:0,12,144	0/0:10,0:10:99:0,30,255	0/0:3,0:3:88:0,9,108	0/1:5,4:9:99:117,0,153	1/0:5,7:12:99:216,0,144	0/0:6,0:6:98:0,18,216	0/0:8,1:9:88:9,0,255	0/1:3,1:4:99:24,0,96	0/1:2,1:3:99:27,0,63	0/1:3,2:5:99:57,0,93	0/0:1,0:1:66:0,3,36	0/1:5,1:6:98:18,0,162	0/0:11,0:11:99:0,33,255	1/0:5,9:14:99:255,0,138	0/1:10,4:14:99:102,0,255	1/0:1,5:6:98:162,0,18	0/1:5,1:6:98:18,0,162	0/0:2,0:2:79:0,6,72	0/1:7,2:9:99:45,0,225	0/1:11,4:15:99:99,0,255	./.:0,0:0:.:.	./.:0,0:0:.:.	0/1:5,2:7:99:51,0,159	0/0:8,0:8:99:0,24,255	0/1:11,4:15:99:99,0,255	0/1:6,5:11:99:147,0,183	1/0:1,1:2:99:30,0,30	0/0:7,0:7:99:0,21,252	0/0:5,0:5:96:0,15,180	1/1:0,8:8:99:255,24,0	0/1:8,2:10:99:42,0,255	0/0:6,0:6:98:0,18,216	1/0:2,2:4:99:60,0,60	0/1:3,2:5:99:57,0,93	1/0:2,3:5:99:93,0,57	0/0:9,0:9:99:0,27,255	0/0:1,0:1:66:0,3,36	0/1:3,1:4:99:24,0,96	0/0:2,0:2:79:0,6,72	0/0:6,0:6:98:0,18,216	0/0:7,0:7:99:0,21,252	0/0:5,0:5:96:0,15,180	0/0:4,0:4:94:0,12,144	0/0:6,0:6:98:0,18,216	0/1:5,1:6:98:18,0,162	0/0:7,0:7:99:0,21,252	1/0:4,7:11:99:219,0,111	0/1:5,4:9:99:117,0,153	0/0:6,0:6:98:0,18,216	0/0:5,0:5:96:0,15,180	1/1:0,4:4:94:144,12,0	0/0:14,0:14:99:0,42,255	0/1:5,2:7:99:51,0,159	0/0:2,0:2:79:0,6,72	0/0:3,0:3:88:0,9,108	0/0:4,0:4:94:0,12,144	1/0:1,4:5:99:129,0,21	0/0:5,0:5:96:0,15,180	0/1:9,2:11:99:39,0,255	1/0:3,3:6:99:90,0,90	0/0:4,0:4:94:0,12,144	1/0:3,4:7:99:123,0,87	0/0:12,1:13:67:0,4,255	0/0:1,0:1:66:0,3,36	0/0:6,1:7:96:15,0,195	0/0:2,0:2:79:0,6,72	0/1:2,1:3:99:27,0,63	1/0:1,4:5:99:129,0,21	0/1:5,1:6:98:18,0,162	0/1:7,5:12:99:144,0,216	1/0:1,1:2:99:30,0,30	0/0:4,0:4:94:0,12,144	0/1:5,2:7:99:51,0,159	0/0:9,0:9:99:0,27,255	0/0:2,0:2:79:0,6,72	0/0:1,0:1:66:0,3,36	0/0:16,1:17:97:0,15,255	0/1:9,4:13:99:105,0,255	1/0:6,13:19:99:255,0,159	0/0:12,0:12:99:0,36,255	0/1:5,2:7:99:51,0,159	0/0:14,0:14:99:0,42,255	0/1:5,1:6:98:18,0,162	1/0:5,8:13:99:249,0,141	1/0:5,7:12:99:216,0,144	0/0:21,0:21:99:0,63,255	0/1:4,2:6:99:54,0,126	0/1:13,4:17:99:93,0,255	0/1:5,2:7:99:51,0,159	1/0:1,2:3:99:63,0,27	1/0:3,3:6:99:90,0,90	0/1:5,1:6:98:18,0,162	./.:0,0:0:.:.	0/1:8,4:12:99:108,0,252	0/1:2,1:3:99:27,0,63	0/0:4,0:4:94:0,12,144	0/1:9,3:12:99:72,0,255	0/1:4,2:6:99:54,0,126	1/0:2,5:7:99:159,0,51	0/1:19,5:24:99:107,0,255	0/1:9,2:11:99:39,0,255	0/1:4,2:6:99:54,0,126	0/1:9,4:13:99:105,0,255	1/0:3,6:9:99:189,0,81	0/0:6,0:6:98:0,18,216	0/0:6,1:7:96:15,0,195	0/1:3,2:5:99:57,0,93	0/0:5,0:5:96:0,15,180	1/0:2,5:7:99:159,0,51	0/0:9,0:9:99:0,27,255	0/0:8,0:8:99:0,24,255	0/0:6,0:6:98:0,18,216	0/0:2,0:2:79:0,6,72	1/0:6,6:12:99:180,0,180	0/0:5,0:5:96:0,15,180	0/0:6,0:6:98:0,18,216	./.:0,0:0:.:.	0/0:16,1:17:97:0,15,255	0/1:10,5:15:99:135,0,255	1/0:1,1:2:99:30,0,30	0/0:1,0:1:66:0,3,36	0/1:7,4:11:99:111,0,219	1/0:3,3:6:99:90,0,90	0/0:3,0:3:88:0,9,108	0/0:8,0:8:99:0,24,255	0/0:4,0:4:94:0,12,144	0/0:9,1:10:79:6,0,255	1/0:2,4:6:99:126,0,54	0/1:2,1:3:99:27,0,63	0/0:1,0:1:66:0,3,36	0/0:10,0:10:99:0,30,255	0/0:3,0:3:88:0,9,108	0/1:7,2:9:99:45,0,225	1/0:2,4:6:99:126,0,54	0/0:4,0:4:94:0,12,144	./.:0,0:0:.:.	1/1:0,2:2:79:72,6,0	1/0:2,2:4:99:60,0,60	1/0:2,7:9:99:225,0,45	0/1:4,1:5:99:21,0,129	0/1:7,2:9:99:45,0,225	0/0:6,1:7:96:15,0,195	1/0:1,3:4:99:96,0,24	0/0:5,0:5:96:0,15,180	1/0:1,5:6:98:162,0,18	./.:0,0:0:.:.	1/0:1,1:2:99:30,0,30	1/0:3,4:7:99:123,0,87	0/1:3,2:5:99:57,0,93	0/0:9,0:9:99:0,27,255	0/1:7,6:13:99:177,0,213	0/1:7,2:9:99:45,0,225	1/0:2,3:5:99:93,0,57	0/0:1,0:1:66:0,3,36	0/0:2,0:2:79:0,6,72	0/1:5,2:7:99:51,0,159	0/0:2,0:2:79:0,6,72	0/1:2,1:3:99:27,0,63	0/0:13,1:14:80:0,6,255	0/0:2,0:2:79:0,6,72	0/0:1,0:1:66:0,3,36	0/0:5,0:5:96:0,15,180	0/0:1,0:1:66:0,3,36	0/0:6,1:7:96:15,0,195	0/1:3,1:4:99:24,0,96	0/1:5,2:7:99:51,0,159	0/1:8,2:10:99:42,0,255	1/0:3,3:6:99:90,0,90	0/0:2,0:2:79:0,6,72	0/1:9,3:12:99:72,0,255	0/0:2,0:2:79:0,6,72	1/0:3,3:6:99:90,0,90	0/0:4,0:4:94:0,12,144	0/0:1,0:1:66:0,3,36	0/0:5,0:5:96:0,15,180	0/0:6,1:7:96:15,0,195	0/0:3,0:3:88:0,9,108	0/0:5,0:5:96:0,15,180	0/0:4,0:4:94:0,12,144	0/0:7,0:7:99:0,21,252	1/1:0,1:1:66:36,3,0	0/1:3,2:5:99:57,0,93	0/0:6,1:7:96:15,0,195	0/1:6,2:8:99:48,0,192	0/0:2,0:2:79:0,6,72	0/1:4,2:6:99:54,0,126	0/0:9,0:9:99:0,27,255	0/1:8,5:13:99:141,0,249	1/1:0,2:2:79:72,6,0	0/1:8,2:10:99:42,0,255	0/1:6,2:8:99:48,0,192	0/0:4,0:4:94:0,12,144	0/0:6,1:7:96:15,0,195	0/0:6,0:6:98:0,18,216	0/0:3,0:3:88:0,9,108	0/0:2,0:2:79:0,6,72	0/1:2,1:3:99:27,0,63	0/0:12,0:12:99:0,36,255	0/0:3,0:3:88:0,9,108	0/0:5,0:5:96:0,15,180	0/0:1,0:1:66:0,3,36	0/0:3,0:3:88:0,9,108	1/0:1,5:6:98:162,0,18	0/1:7,3:10:99:78,0,222	1/0:1,1:2:99:30,0,30	0/1:7,3:10:99:78,0,222	0/0:4,0:4:94:0,12,144	0/1:7,2:9:99:45,0,225	0/1:8,2:10:99:42,0,255	0/0:2,0:2:79:0,6,72	0/1:9,6:15:99:171,0,255	1/1:0,1:1:66:36,3,0	0/0:1,0:1:66:0,3,36	1/0:1,4:5:99:129,0,21	0/1:2,1:3:99:27,0,63	0/0:3,0:3:88:0,9,108	0/0:5,0:5:96:0,15,180	1/0:1,1:2:99:30,0,30	0/0:2,0:2:79:0,6,72	0/0:1,0:1:66:0,3,36	0/0:10,1:11:66:3,0,255	0/0:9,0:9:99:0,27,255	0/0:3,0:3:88:0,9,108	0/0:4,0:4:94:0,12,144	0/0:9,1:10:79:6,0,255	1/1:1,6:7:96:195,0,15	0/0:7,1:8:93:12,0,228	1/0:3,12:15:99:255,0,63	1/0:3,4:7:99:123,0,87	1/0:2,4:6:99:126,0,54	0/1:9,2:11:99:39,0,255	0/0:8,1:9:88:9,0,255
1	3402389	S1_3402389	C	T	.	PASS	.	GT:AD:DP:GQ:PL	0/0:20,2:22:79:6,0,255	0/0:1,0:1:66:0,3,36	1/1:0,58:58:99:255,174,0	0/0:2,0:2:79:0,6,72	1/0:67,93:160:99:255,0,255	0/1:80,58:138:99:255,0,255	0/0:7,0:7:99:0,21,252	0/0:17,1:18:98:0,18,255	0/0:2,0:2:79:0,6,72	0/0:41,0:41:99:0,123,255	0/0:37,0:37:99:0,111,255	1/1:2,79:81:99:255,171,0	0/0:73,0:73:99:0,219,255	0/1:84,34:118:99:255,0,255	0/0:3,0:3:88:0,9,108	0/1:36,11:47:99:254,0,255	0/0:66,0:66:99:0,198,255	0/0:2,0:2:79:0,6,72	0/0:12,0:12:99:0,36,255	1/0:45,82:127:99:255,0,255	0/0:4,0:4:94:0,12,144	1/1:0,36:36:99:255,108,0	0/0:45,0:45:99:0,135,255	1/0:44,80:124:99:255,0,255	0/0:120,3:123:99:0,255,255	0/0:23,2:25:67:0,3,255	0/0:38,1:39:99:0,81,255	0/1:58,51:109:99:255,0,255	1/0:38,64:102:99:255,0,255	1/0:36,59:95:99:255,0,255	0/0:16,1:17:97:0,15,255	0/1:81,63:144:99:255,0,255	0/0:2,0:2:79:0,6,72	0/0:28,2:30:98:0,18,255	0/0:40,1:41:99:0,87,255	0/0:35,0:35:99:0,105,255	1/0:22,58:80:99:255,0,255	1/0:30,34:64:99:255,0,255	0/0:74,0:74:99:0,222,255	1/0:40,51:91:99:255,0,255	1/0:31,62:93:99:255,0,255	0/0:17,1:18:98:0,18,255	0/0:32,0:32:99:0,96,255	0/0:47,0:47:99:0,141,255	0/0:5,0:5:96:0,15,180	0/0:57,0:57:99:0,171,255	1/1:1,89:90:99:255,235,0	0/0:93,0:93:99:0,255,255	1/1:0,46:46:99:255,138,0	1/0:36,72:108:99:255,0,255	./.:0,0:0:.:.	0/0:19,3:22:99:42,0,255	0/1:70,47:117:99:255,0,255	1/1:2,5545:5547:99:255,255,0	0/0:1,0:1:66:0,3,36	0/0:102,0:102:99:0,255,255	0/0:29,0:29:99:0,87,255	0/0:3,0:3:88:0,9,108	1/1:1,81:82:99:255,210,0	0/0:4493,0:4493:99:0,255,255	0/0:1,0:1:66:0,3,36	0/0:31,4:35:99:38,0,255	0/0:2,0:2:79:0,6,72	0/0:59,0:59:99:0,177,255	1/1:2,41:43:99:255,57,0	0/0:99,1:100:99:0,255,255	0/0:6,0:6:98:0,18,216	1/1:0,32:32:99:255,96,0	0/0:41,0:41:99:0,123,255	0/0:63,0:63:99:0,189,255	1/0:4,6:10:99:186,0,114	1/1:2,66:68:99:255,133,0	0/0:54,0:54:99:0,162,255	1/0:26,55:81:99:255,0,255	0/0:10,0:10:99:0,30,255	0/0:17,0:17:99:0,51,255	./.:0,0:0:.:.	0/0:16,0:16:99:0,48,255	1/0:33,80:113:99:255,0,255	0/0:50,0:50:99:0,150,255	1/0:31,56:87:99:255,0,255	0/0:1,0:1:66:0,3,36	0/0:31,0:31:99:0,93,255	./.:0,0:0:.:.	0/0:27,0:27:99:0,81,255	1/1:0,1:1:66:36,3,0	1/0:37,78:115:99:255,0,255	0/0:30,1:31:99:0,57,255	0/0:86,0:86:99:0,255,255	0/0:75,0:75:99:0,225,255	0/0:108,0:108:99:0,255,255	0/0:71,0:71:99:0,213,255	1/1:4,62:66:99:255,55,0	0/0:14,1:15:89:0,9,255	0/0:8,1:9:88:9,0,255	0/0:23,2:25:67:0,3,255	0/0:111,1:112:99:0,255,255	0/0:72,1:73:99:0,184,255	0/0:4190,0:4190:99:0,255,255	0/0:80,0:80:99:0,240,255	1/0:55,66:121:99:255,0,255	1/0:31,49:80:99:255,0,255	0/0:56,0:56:99:0,168,255	1/0:56,73:129:99:255,0,255	1/0:35,49:84:99:255,0,255	1/1:0,66:66:99:255,198,0	0/0:48,0:48:99:0,144,255	0/0:2,0:2:79:0,6,72	0/0:33,2:35:99:0,33,255	0/0:46,1:47:99:0,105,255	0/0:66,0:66:99:0,198,255	1/0:48,95:143:99:255,0,255	1/0:34,47:81:99:255,0,255	0/0:49,1:50:99:0,114,255	0/0:29,1:30:99:0,54,255	0/0:78,1:79:99:0,202,255	0/0:43,0:43:99:0,129,255	0/0:101,0:101:99:0,255,255	0/1:73,52:125:99:255,0,255	0/0:104,0:104:99:0,255,255	0/1:89,60:149:99:255,0,255	0/0:38,1:39:99:0,81,255	0/0:2582,2:2584:99:0,255,255	0/0:43,0:43:99:0,129,255	1/0:30,54:84:99:255,0,255	0/0:34,1:35:99:0,69,255	0/1:75,66:141:99:255,0,255	0/0:46,0:46:99:0,138,255	0/0:65,0:65:99:0,195,255	0/0:93,0:93:99:0,255,255	1/0:52,78:130:99:255,0,255	0/0:72,0:72:99:0,216,255	0/0:29,0:29:99:0,87,255	1/0:58,110:168:99:255,0,255	0/0:37,1:38:99:0,78,255	0/0:17,2:19:96:15,0,255	1/0:68,107:175:99:255,0,255	0/0:64,0:64:99:0,192,255	0/0:38,0:38:99:0,114,255	0/0:7,0:7:99:0,21,252	0/0:9,0:9:99:0,27,255	1/0:37,52:89:99:255,0,255	1/0:51,57:108:99:255,0,255	0/1:3,2:5:99:57,0,93	1/0:22,36:58:99:255,0,255	0/0:4,0:4:94:0,12,144	1/0:18,41:59:99:255,0,255	0/0:23,0:23:99:0,69,255	0/0:17,0:17:99:0,51,255	0/0:43,0:43:99:0,129,255	1/1:1,30:31:99:255,57,0	0/0:4,0:4:94:0,12,144	./.:0,0:0:.:.	0/0:31,0:31:99:0,93,255	1/1:0,57:57:99:255,171,0	0/0:81,1:82:99:0,210,255	0/0:59,0:59:99:0,177,255	1/0:18,41:59:99:255,0,255	0/0:61,0:61:99:0,183,255	1/0:54,69:123:99:255,0,255	1/0:23,58:81:99:255,0,255	0/1:79,67:146:99:255,0,255	1/1:2,80:82:99:255,174,0	0/0:3645,0:3645:99:0,255,255	0/0:39,1:40:99:0,84,255	0/0:2,0:2:79:0,6,72	1/1:0,79:79:99:255,237,0	0/1:7,2:9:99:45,0,225	1/1:1,81:82:99:255,210,0	1/0:61,82:143:99:255,0,255	0/0:11,0:11:99:0,33,255	0/0:86,0:86:99:0,255,255	1/0:55,56:111:99:255,0,255	0/0:21,0:21:99:0,63,255	0/0:1,0:1:66:0,3,36	0/0:3,0:3:88:0,9,108	0/0:4,0:4:94:0,12,144	1/0:25,57:82:99:255,0,255	0/0:58,0:58:99:0,174,255	1/0:1,4:5:99:129,0,21	1/0:48,99:147:99:255,0,255	0/0:50,2:52:99:0,85,255	0/1:79,77:156:99:255,0,255	0/0:38,0:38:99:0,114,255	0/1:106,81:187:99:255,0,255	1/0:27,28:55:99:255,0,255	0/0:15,0:15:99:0,45,255	0/0:5,0:5:96:0,15,180	0/0:40,0:40:99:0,120,255	0/0:7,0:7:99:0,21,252	0/0:26,0:26:99:0,78,255	0/1:51,29:80:99:255,0,255	0/0:38,0:38:99:0,114,255	1/1:0,62:62:99:255,186,0	0/0:108,0:108:99:0,255,255	0/0:26,0:26:99:0,78,255	1/1:1,73:74:99:255,187,0	1/0:32,65:97:99:255,0,255	1/0:32,76:108:99:255,0,255	1/0:43,72:115:99:255,0,255	1/1:2,53:55:99:255,93,0	0/0:1,0:1:66:0,3,36	./.:0,0:0:.:.	1/1:2,75:77:99:255,160,0	0/0:69,1:70:99:0,175,255	0/0:23,0:23:99:0,69,255	1/0:67,72:139:99:255,0,255	0/0:2,0:2:79:0,6,72	0/0:10,0:10:99:0,30,255	0/1:42,8:50:99:138,0,255	./.:0,0:0:.:.	0/0:97,0:97:99:0,255,255	0/0:121,0:121:99:0,255,255	0/0:21,1:22:99:0,30,255	0/0:122,0:122:99:0,255,255	0/0:47,0:47:99:0,141,255	0/0:2,0:2:79:0,6,72	0/0:74,0:74:99:0,222,255	0/0:104,0:104:99:0,255,255	0/0:91,2:93:99:0,207,255	0/0:53,1:54:99:0,127,255	0/0:55,0:55:99:0,165,255	0/0:71,0:71:99:0,213,255	0/0:63,0:63:99:0,189,255	1/0:48,57:105:99:255,0,255	0/0:19,0:19:99:0,57,255	0/0:78,0:78:99:0,234,255	0/0:64,2:66:99:0,127,255	0/0:63,1:64:99:0,156,255	0/0:53,0:53:99:0,159,255	0/0:2582,0:2582:99:0,255,255	1/1:15,114:129:99:255,0,152	0/0:45,0:45:99:0,135,255	0/0:37,0:37:99:0,111,255	0/1:4,1:5:99:21,0,129	0/0:38,0:38:99:0,114,255	0/0:9094,0:9094:99:0,255,255	1/0:42,54:96:99:255,0,255	0/0:9,1:10:79:6,0,255	0/1:69,61:130:99:255,0,255	0/0:83,0:83:99:0,250,255	0/0:63,3:66:99:0,91,255	1/1:0,70:70:99:255,210,0	0/0:47,0:47:99:0,141,255	0/0:72,0:72:99:0,216,255	0/1:75,55:130:99:255,0,255	1/0:19,22:41:99:255,0,255	0/1:47,35:82:99:255,0,255	0/1:33,21:54:99:255,0,255	0/0:61,0:61:99:0,183,255	1/1:0,10:10:99:255,30,0	1/0:31,36:67:99:255,0,255	./.:0,0:0:.:.	0/0:1,0:1:66:0,3,36	0/0:95,0:95:99:0,255,255	0/0:110,0:110:99:0,255,255	1/1:3,74:77:99:255,124,0	1/0:33,54:87:99:255,0,255	0/0:66,0:66:99:0,198,255	0/1:67,51:118:99:255,0,255	0/1:98,88:186:99:255,0,255	0/0:5,0:5:96:0,15,180	0/0:41,0:41:99:0,123,255	0/0:81,0:81:99:0,244,255	0/0:45,1:46:99:0,102,255	0/0:21,0:21:99:0,63,255
1	3402412	S1_3402412	G	A	.	PASS	.	GT:AD:DP:GQ:PL	0/0:20,2:22:79:6,0,255	0/0:1,0:1:66:0,3,36	1/1:0,58:58:99:255,174,0	0/0:2,0:2:79:0,6,72	1/0:67,93:160:99:255,0,255	0/1:80,58:138:99:255,0,255	0/0:7,0:7:99:0,21,252	0/0:17,1:18:98:0,18,255	0/0:2,0:2:79:0,6,72	0/0:41,0:41:99:0,123,255	0/0:37,0:37:99:0,111,255	1/1:2,79:81:99:255,171,0	0/0:73,0:73:99:0,219,255	0/1:84,34:118:99:255,0,255	0/0:3,0:3:88:0,9,108	0/1:36,11:47:99:254,0,255	0/0:66,0:66:99:0,198,255	0/0:2,0:2:79:0,6,72	0/0:12,0:12:99:0,36,255	1/0:45,82:127:99:255,0,255	0/0:4,0:4:94:0,12,144	1/1:0,36:36:99:255,108,0	0/0:45,0:45:99:0,135,255	1/0:44,80:124:99:255,0,255	0/0:120,3:123:99:0,255,255	0/0:23,2:25:67:0,3,255	0/0:38,1:39:99:0,81,255	0/1:58,51:109:99:255,0,255	1/0:38,64:102:99:255,0,255	1/0:36,59:95:99:255,0,255	0/0:16,1:17:97:0,15,255	0/1:81,63:144:99:255,0,255	0/0:2,0:2:79:0,6,72	0/0:28,2:30:98:0,18,255	0/0:40,1:41:99:0,87,255	0/0:35,0:35:99:0,105,255	1/0:22,58:80:99:255,0,255	1/0:30,34:64:99:255,0,255	0/0:74,0:74:99:0,222,255	1/0:40,51:91:99:255,0,255	1/0:31,62:93:99:255,0,255	0/0:17,1:18:98:0,18,255	0/0:32,0:32:99:0,96,255	0/0:47,0:47:99:0,141,255	0/0:5,0:5:96:0,15,180	0/0:57,0:57:99:0,171,255	1/1:1,89:90:99:255,235,0	0/0:93,0:93:99:0,255,255	1/1:0,46:46:99:255,138,0	1/0:36,72:108:99:255,0,255	./.:0,0:0:.:.	0/0:19,3:22:99:42,0,255	0/1:70,47:117:99:255,0,255	1/1:2,5545:5547:99:255,255,0	0/0:1,0:1:66:0,3,36	0/0:102,0:102:99:0,255,255	0/0:29,0:29:99:0,87,255	0/0:3,0:3:88:0,9,108	1/1:1,81:82:99:255,210,0	0/0:4493,0:4493:99:0,255,255	0/0:1,0:1:66:0,3,36	0/0:31,4:35:99:38,0,255	0/0:2,0:2:79:0,6,72	0/0:59,0:59:99:0,177,255	1/1:2,41:43:99:255,57,0	0/0:99,1:100:99:0,255,255	0/0:6,0:6:98:0,18,216	1/1:0,32:32:99:255,96,0	0/0:41,0:41:99:0,123,255	0/0:63,0:63:99:0,189,255	1/0:4,6:10:99:186,0,114	1/1:2,66:68:99:255,133,0	0/0:54,0:54:99:0,162,255	1/0:26,55:81:99:255,0,255	0/0:10,0:10:99:0,30,255	0/0:17,0:17:99:0,51,255	./.:0,0:0:.:.	0/0:16,0:16:99:0,48,255	1/0:33,80:113:99:255,0,255	0/0:50,0:50:99:0,150,255	1/0:31,56:87:99:255,0,255	0/0:1,0:1:66:0,3,36	0/0:31,0:31:99:0,93,255	./.:0,0:0:.:.	0/0:27,0:27:99:0,81,255	1/1:0,1:1:66:36,3,0	1/0:37,78:115:99:255,0,255	0/0:30,1:31:99:0,57,255	0/0:86,0:86:99:0,255,255	0/0:75,0:75:99:0,225,255	0/0:108,0:108:99:0,255,255	0/0:71,0:71:99:0,213,255	1/1:4,62:66:99:255,55,0	0/0:14,1:15:89:0,9,255	0/0:8,1:9:88:9,0,255	0/0:23,2:25:67:0,3,255	0/0:111,1:112:99:0,255,255	0/0:72,1:73:99:0,184,255	0/0:4190,0:4190:99:0,255,255	0/0:80,0:80:99:0,240,255	1/0:55,66:121:99:255,0,255	1/0:31,49:80:99:255,0,255	0/0:56,0:56:99:0,168,255	1/0:56,73:129:99:255,0,255	1/0:35,49:84:99:255,0,255	1/1:0,66:66:99:255,198,0	0/0:48,0:48:99:0,144,255	0/0:2,0:2:79:0,6,72	0/0:33,2:35:99:0,33,255	0/0:46,1:47:99:0,105,255	0/0:66,0:66:99:0,198,255	1/0:48,95:143:99:255,0,255	1/0:34,47:81:99:255,0,255	0/0:49,1:50:99:0,114,255	0/0:29,1:30:99:0,54,255	0/0:78,1:79:99:0,202,255	0/0:43,0:43:99:0,129,255	0/0:101,0:101:99:0,255,255	0/1:73,52:125:99:255,0,255	0/0:104,0:104:99:0,255,255	0/1:89,60:149:99:255,0,255	0/0:38,1:39:99:0,81,255	0/0:2582,2:2584:99:0,255,255	0/0:43,0:43:99:0,129,255	1/0:30,54:84:99:255,0,255	0/0:34,1:35:99:0,69,255	0/1:75,66:141:99:255,0,255	0/0:46,0:46:99:0,138,255	0/0:65,0:65:99:0,195,255	0/0:93,0:93:99:0,255,255	1/0:52,78:130:99:255,0,255	0/0:72,0:72:99:0,216,255	0/0:29,0:29:99:0,87,255	1/0:58,110:168:99:255,0,255	0/0:37,1:38:99:0,78,255	0/0:17,2:19:96:15,0,255	1/0:68,107:175:99:255,0,255	0/0:64,0:64:99:0,192,255	0/0:38,0:38:99:0,114,255	0/0:7,0:7:99:0,21,252	0/0:9,0:9:99:0,27,255	1/0:37,52:89:99:255,0,255	1/0:51,57:108:99:255,0,255	0/1:3,2:5:99:57,0,93	1/0:22,36:58:99:255,0,255	0/0:4,0:4:94:0,12,144	1/0:18,41:59:99:255,0,255	0/0:23,0:23:99:0,69,255	0/0:17,0:17:99:0,51,255	0/0:43,0:43:99:0,129,255	1/1:1,30:31:99:255,57,0	0/0:4,0:4:94:0,12,144	./.:0,0:0:.:.	0/0:31,0:31:99:0,93,255	1/1:0,57:57:99:255,171,0	0/0:81,1:82:99:0,210,255	0/0:59,0:59:99:0,177,255	1/0:18,41:59:99:255,0,255	0/0:61,0:61:99:0,183,255	1/0:54,69:123:99:255,0,255	1/0:23,58:81:99:255,0,255	0/1:79,67:146:99:255,0,255	1/1:2,80:82:99:255,174,0	0/0:3645,0:3645:99:0,255,255	0/0:39,1:40:99:0,84,255	0/0:2,0:2:79:0,6,72	1/1:0,79:79:99:255,237,0	0/1:7,2:9:99:45,0,225	1/1:1,81:82:99:255,210,0	1/0:61,82:143:99:255,0,255	0/0:11,0:11:99:0,33,255	0/0:86,0:86:99:0,255,255	1/0:55,56:111:99:255,0,255	0/0:21,0:21:99:0,63,255	0/0:1,0:1:66:0,3,36	0/0:3,0:3:88:0,9,108	0/0:4,0:4:94:0,12,144	1/0:25,57:82:99:255,0,255	0/0:58,0:58:99:0,174,255	1/0:1,4:5:99:129,0,21	1/0:48,99:147:99:255,0,255	0/0:50,2:52:99:0,85,255	0/1:79,77:156:99:255,0,255	0/0:38,0:38:99:0,114,255	0/1:106,81:187:99:255,0,255	1/0:27,28:55:99:255,0,255	0/0:15,0:15:99:0,45,255	0/0:5,0:5:96:0,15,180	0/0:40,0:40:99:0,120,255	0/0:7,0:7:99:0,21,252	0/0:26,0:26:99:0,78,255	0/1:51,29:80:99:255,0,255	0/0:38,0:38:99:0,114,255	1/1:0,62:62:99:255,186,0	0/0:108,0:108:99:0,255,255	0/0:26,0:26:99:0,78,255	1/1:1,73:74:99:255,187,0	1/0:32,65:97:99:255,0,255	1/0:32,76:108:99:255,0,255	1/0:43,72:115:99:255,0,255	1/1:2,53:55:99:255,93,0	0/0:1,0:1:66:0,3,36	./.:0,0:0:.:.	1/1:2,75:77:99:255,160,0	0/0:69,1:70:99:0,175,255	0/0:23,0:23:99:0,69,255	1/0:67,72:139:99:255,0,255	0/0:2,0:2:79:0,6,72	0/0:10,0:10:99:0,30,255	0/1:42,8:50:99:138,0,255	./.:0,0:0:.:.	0/0:97,0:97:99:0,255,255	0/0:121,0:121:99:0,255,255	0/0:21,1:22:99:0,30,255	0/0:122,0:122:99:0,255,255	0/0:47,0:47:99:0,141,255	0/0:2,0:2:79:0,6,72	0/0:74,0:74:99:0,222,255	0/0:104,0:104:99:0,255,255	0/0:91,2:93:99:0,207,255	0/0:53,1:54:99:0,127,255	0/0:55,0:55:99:0,165,255	0/0:71,0:71:99:0,213,255	0/0:63,0:63:99:0,189,255	1/0:48,57:105:99:255,0,255	0/0:19,0:19:99:0,57,255	0/0:78,0:78:99:0,234,255	0/0:64,2:66:99:0,127,255	0/0:63,1:64:99:0,156,255	0/0:53,0:53:99:0,159,255	0/0:2582,0:2582:99:0,255,255	1/1:15,114:129:99:255,0,152	0/0:45,0:45:99:0,135,255	0/0:37,0:37:99:0,111,255	0/1:4,1:5:99:21,0,129	0/0:38,0:38:99:0,114,255	0/0:9094,0:9094:99:0,255,255	1/0:42,54:96:99:255,0,255	0/0:9,1:10:79:6,0,255	0/1:69,61:130:99:255,0,255	0/0:83,0:83:99:0,250,255	0/0:63,3:66:99:0,91,255	1/1:0,70:70:99:255,210,0	0/0:47,0:47:99:0,141,255	0/0:72,0:72:99:0,216,255	0/1:75,55:130:99:255,0,255	1/0:19,22:41:99:255,0,255	0/1:47,35:82:99:255,0,255	0/1:33,21:54:99:255,0,255	0/0:61,0:61:99:0,183,255	1/1:0,10:10:99:255,30,0	1/0:31,36:67:99:255,0,255	./.:0,0:0:.:.	0/0:1,0:1:66:0,3,36	0/0:95,0:95:99:0,255,255	0/0:110,0:110:99:0,255,255	1/1:3,74:77:99:255,124,0	1/0:33,54:87:99:255,0,255	0/0:66,0:66:99:0,198,255	0/1:67,51:118:99:255,0,255	0/1:98,88:186:99:255,0,255	0/0:5,0:5:96:0,15,180	0/0:41,0:41:99:0,123,255	0/0:81,0:81:99:0,244,255	0/0:45,1:46:99:0,102,255	0/0:21,0:21:99:0,63,255
1	3453120	S1_3453120	N	NC	.	PASS	.	GT:AD:DP:GQ:PL	0/1:15,5:20:99:120,0,255	./.:0,0:0:.:.	0/1:3,2:5:99:57,0,93	0/0:1,0:1:66:0,3,36	0/0:27,0:27:99:0,81,255	0/1:47,10:57:99:189,0,255	0/0:1,0:1:66:0,3,36	0/0:1,0:1:66:0,3,36	0/0:1,0:1:66:0,3,36	0/0:4,0:4:94:0,12,144	0/1:3,1:4:99:24,0,96	0/0:10,1:11:66:3,0,255	0/1:5,1:6:98:18,0,162	0/0:5,0:5:96:0,15,180	0/1:4,1:5:99:21,0,129	1/1:0,2:2:79:72,6,0	0/1:4,3:7:99:87,0,123	1/1:0,1:1:66:36,3,0	1/0:1,1:2:99:30,0,30	1/0:2,2:4:99:60,0,60	0/0:5,0:5:96:0,15,180	0/0:4,0:4:94:0,12,144	0/1:4,2:6:99:54,0,126	0/1:11,4:15:99:99,0,255	0/1:10,2:12:99:36,0,255	1/0:1,1:2:99:30,0,30	0/1:6,4:10:99:114,0,186	0/0:17,2:19:96:15,0,255	0/0:5,0:5:96:0,15,180	1/0:1,1:2:99:30,0,30	0/1:2,1:3:99:27,0,63	0/1:2,1:3:99:27,0,63	1/0:1,1:2:99:30,0,30	0/1:5,2:7:99:51,0,159	0/1:4,1:5:99:21,0,129	./.:0,0:0:.:.	0/0:28,2:30:98:0,18,255	0/1:8,4:12:99:108,0,252	0/0:13,0:13:99:0,39,255	0/0:4,0:4:94:0,12,144	./.:0,0:0:.:.	0/0:1,0:1:66:0,3,36	0/1:3,1:4:99:24,0,96	0/1:3,2:5:99:57,0,93	0/0:12,0:12:99:0,36,255	1/0:1,1:2:99:30,0,30	0/0:6,0:6:98:0,18,216	0/1:3,1:4:99:24,0,96	0/0:5,0:5:96:0,15,180	0/1:7,4:11:99:111,0,219	0/0:3,0:3:88:0,9,108	0/0:3,0:3:88:0,9,108	0/0:6,0:6:98:0,18,216	0/1:10,3:13:99:69,0,255	0/1:4,1:5:99:21,0,129	0/1:4,1:5:99:21,0,129	0/1:4,1:5:99:21,0,129	0/0:2,0:2:79:0,6,72	0/0:1,0:1:66:0,3,36	0/0:13,1:14:80:0,6,255	0/0:2,0:2:79:0,6,72	0/1:5,2:7:99:51,0,159	1/0:1,1:2:99:30,0,30	0/1:2,1:3:99:27,0,63	0/0:1,0:1:66:0,3,36	1/0:2,2:4:99:60,0,60	0/1:6,2:8:99:48,0,192	./.:0,0:0:.:.	1/0:4,6:10:99:186,0,114	1/0:2,2:4:99:60,0,60	./.:0,0:0:.:.	0/0:7,0:7:99:0,21,252	1/0:4,5:9:99:153,0,117	0/0:2,0:2:79:0,6,72	1/0:1,1:2:99:30,0,30	0/0:12,1:13:67:0,4,255	0/1:5,3:8:99:84,0,156	0/0:3,0:3:88:0,9,108	0/1:2,1:3:99:27,0,63	0/0:17,0:17:99:0,51,255	0/1:2,1:3:99:27,0,63	0/0:1,0:1:66:0,3,36	0/0:10,1:11:66:3,0,255	0/1:8,2:10:99:42,0,255	1/0:3,3:6:99:90,0,90	0/1:8,4:12:99:108,0,252	0/0:14,1:15:89:0,9,255	0/1:7,2:9:99:45,0,225	0/0:12,0:12:99:0,36,255	0/1:5,3:8:99:84,0,156	0/0:13,2:15:99:27,0,255	0/0:10,1:11:66:3,0,255	0/0:12,2:14:99:30,0,255	0/0:2,0:2:79:0,6,72	0/0:20,0:20:99:0,60,255	0/0:19,3:22:99:42,0,255	0/0:13,1:14:80:0,6,255	0/1:4,1:5:99:21,0,129	0/1:11,3:14:99:66,0,255	1/0:4,4:8:99:120,0,120	0/0:8,0:8:99:0,24,255	0/0:15,0:15:99:0,45,255	0/0:8,1:9:88:9,0,255	0/1:3,1:4:99:24,0,96	0/0:7,1:8:93:12,0,228	0/1:23,4:27:99:63,0,255	0/0:3,0:3:88:0,9,108	0/1:5,1:6:98:18,0,162	0/0:10,0:10:99:0,30,255	0/1:4,1:5:99:21,0,129	0/0:7,1:8:93:12,0,228	0/1:17,4:21:99:81,0,255	0/0:16,0:16:99:0,48,255	0/0:5,0:5:96:0,15,180	0/0:3,0:3:88:0,9,108	0/0:5,0:5:96:0,15,180	0/0:9,0:9:99:0,27,255	0/0:31,0:31:99:0,93,255	0/0:9,0:9:99:0,27,255	0/0:8,1:9:88:9,0,255	0/1:5,2:7:99:51,0,159	0/1:9,2:11:99:39,0,255	0/0:6,0:6:98:0,18,216	0/1:2,1:3:99:27,0,63	0/0:8,0:8:99:0,24,255	0/1:3,1:4:99:24,0,96	0/0:4,0:4:94:0,12,144	1/1:0,1:1:66:36,3,0	0/0:5,0:5:96:0,15,180	0/1:2,1:3:99:27,0,63	0/0:20,1:21:99:0,28,255	0/1:5,1:6:98:18,0,162	1/0:1,1:2:99:30,0,30	0/0:11,0:11:99:0,33,255	0/0:18,1:19:99:0,21,255	0/0:8,1:9:88:9,0,255	0/0:6,0:6:98:0,18,216	0/0:13,1:14:80:0,6,255	0/0:15,2:17:99:21,0,255	0/1:3,2:5:99:57,0,93	0/1:5,1:6:98:18,0,162	0/1:4,1:5:99:21,0,129	0/0:14,0:14:99:0,42,255	0/0:12,0:12:99:0,36,255	0/0:11,1:12:50:0,0,255	0/1:2,1:3:99:27,0,63	0/0:3,0:3:88:0,9,108	0/0:26,0:26:99:0,78,255	0/1:3,2:5:99:57,0,93	0/0:5,0:5:96:0,15,180	./.:0,0:0:.:.	0/1:4,3:7:99:87,0,123	0/0:4,0:4:94:0,12,144	0/1:2,1:3:99:27,0,63	1/0:2,2:4:99:60,0,60	0/0:18,1:19:99:0,21,255	0/1:3,1:4:99:24,0,96	0/1:3,2:5:99:57,0,93	0/0:9,0:9:99:0,27,255	0/0:21,2:23:65:3,0,255	0/0:8,0:8:99:0,24,255	0/0:4,0:4:94:0,12,144	0/1:10,2:12:99:36,0,255	1/0:2,3:5:99:93,0,57	0/0:2,0:2:79:0,6,72	0/0:4,0:4:94:0,12,144	0/1:4,2:6:99:54,0,126	0/1:2,1:3:99:27,0,63	0/1:10,4:14:99:102,0,255	0/0:9,1:10:79:6,0,255	0/0:1,0:1:66:0,3,36	0/0:2,0:2:79:0,6,72	0/0:10,0:10:99:0,30,255	1/0:1,1:2:99:30,0,30	1/0:1,3:4:99:96,0,24	0/0:1,0:1:66:0,3,36	./.:0,0:0:.:.	0/1:2,1:3:99:27,0,63	0/0:2,0:2:79:0,6,72	0/0:1,0:1:66:0,3,36	0/1:15,3:18:99:53,0,255	0/0:30,4:34:99:42,0,255	0/1:11,3:14:99:66,0,255	0/0:36,1:37:99:0,75,255	0/0:8,0:8:99:0,24,255	0/0:3,0:3:88:0,9,108	0/0:3,0:3:88:0,9,108	./.:0,0:0:.:.	1/0:1,3:4:99:96,0,24	0/0:1,0:1:66:0,3,36	0/1:3,1:4:99:24,0,96	1/1:0,1:1:66:36,3,0	0/0:10,0:10:99:0,30,255	1/0:2,2:4:99:60,0,60	0/1:6,2:8:99:48,0,192	0/0:4,0:4:94:0,12,144	0/1:8,2:10:99:42,0,255	0/0:12,1:13:67:0,4,255	0/0:7,0:7:99:0,21,252	0/1:4,1:5:99:21,0,129	0/0:31,0:31:99:0,93,255	1/0:3,3:6:99:90,0,90	0/1:4,2:6:99:54,0,126	0/0:9,1:10:79:6,0,255	0/0:1,0:1:66:0,3,36	./.:0,0:0:.:.	0/1:5,1:6:98:18,0,162	0/0:1,0:1:66:0,3,36	0/0:3,0:3:88:0,9,108	0/1:4,2:6:99:54,0,126	0/1:9,2:11:99:39,0,255	0/1:9,2:11:99:39,0,255	0/1:14,3:17:99:57,0,255	1/0:4,4:8:99:120,0,120	0/0:11,0:11:99:0,33,255	0/0:2,0:2:79:0,6,72	1/0:1,1:2:99:30,0,30	0/1:8,4:12:99:108,0,252	0/1:3,1:4:99:24,0,96	0/0:12,1:13:67:0,4,255	0/0:15,2:17:99:21,0,255	./.:0,0:0:.:.	0/1:11,2:13:99:33,0,255	0/1:5,1:6:98:18,0,162	0/0:8,0:8:99:0,24,255	0/1:2,1:3:99:27,0,63	0/0:13,1:14:80:0,6,255	0/1:8,2:10:99:42,0,255	0/0:12,0:12:99:0,36,255	0/0:7,0:7:99:0,21,252	0/1:16,3:19:99:51,0,255	0/1:26,5:31:99:86,0,255	0/1:4,3:7:99:87,0,123	1/1:0,1:1:66:36,3,0	1/0:1,1:2:99:30,0,30	0/0:2,0:2:79:0,6,72	0/0:41,6:47:99:74,0,255	0/1:15,3:18:99:53,0,255	./.:0,0:0:.:.	0/1:5,4:9:99:117,0,153	0/0:8,1:9:88:9,0,255	0/1:7,4:11:99:111,0,219	0/0:16,1:17:97:0,15,255	0/1:2,1:3:99:27,0,63	0/0:2,0:2:79:0,6,72	0/1:5,3:8:99:84,0,156	0/0:3,0:3:88:0,9,108	0/1:2,1:3:99:27,0,63	0/0:17,0:17:99:0,51,255	0/0:6,1:7:96:15,0,195	0/0:2,0:2:79:0,6,72	0/1:2,1:3:99:27,0,63	0/0:4,0:4:94:0,12,144	0/0:1,0:1:66:0,3,36	0/1:3,1:4:99:24,0,96	0/0:25,1:26:99:0,43,255	0/0:11,0:11:99:0,33,255	0/1:8,3:11:99:75,0,255	0/0:9,0:9:99:0,27,255	0/0:2,0:2:79:0,6,72	0/0:12,0:12:99:0,36,255	0/1:18,5:23:99:110,0,255	0/0:9,0:9:99:0,27,255	0/0:7,1:8:93:12,0,228	0/0:12,1:13:67:0,4,255	0/0:5,0:5:96:0,15,180
1	3453121	S1_3453121	N	NA	.	PASS	.	GT:AD:DP:GQ:PL	0/1:15,5:20:99:120,0,255	./.:0,0:0:.:.	0/1:3,2:5:99:57,0,93	0/0:1,0:1:66:0,3,36	0/0:27,0:27:99:0,81,255	0/1:47,10:57:99:189,0,255	0/0:1,0:1:66:0,3,36	0/0:1,0:1:66:0,3,36	0/0:1,0:1:66:0,3,36	0/0:4,0:4:94:0,12,144	0/1:3,1:4:99:24,0,96	0/0:10,1:11:66:3,0,255	0/1:5,1:6:98:18,0,162	0/0:5,0:5:96:0,15,180	0/1:4,1:5:99:21,0,129	1/1:0,2:2:79:72,6,0	0/1:4,3:7:99:87,0,123	1/1:0,1:1:66:36,3,0	1/0:1,1:2:99:30,0,30	1/0:2,2:4:99:60,0,60	0/0:5,0:5:96:0,15,180	0/0:4,0:4:94:0,12,144	0/1:4,2:6:99:54,0,126	0/1:11,4:15:99:99,0,255	0/1:10,2:12:99:36,0,255	1/0:1,1:2:99:30,0,30	0/1:6,4:10:99:114,0,186	0/0:17,2:19:96:15,0,255	0/0:5,0:5:96:0,15,180	1/0:1,1:2:99:30,0,30	0/1:2,1:3:99:27,0,63	0/1:2,1:3:99:27,0,63	1/0:1,1:2:99:30,0,30	0/1:5,2:7:99:51,0,159	0/1:4,1:5:99:21,0,129	./.:0,0:0:.:.	0/0:28,2:30:98:0,18,255	0/1:8,4:12:99:108,0,252	0/0:13,0:13:99:0,39,255	0/0:4,0:4:94:0,12,144	./.:0,0:0:.:.	0/0:1,0:1:66:0,3,36	0/1:3,1:4:99:24,0,96	0/1:3,2:5:99:57,0,93	0/0:12,0:12:99:0,36,255	1/0:1,1:2:99:30,0,30	0/0:6,0:6:98:0,18,216	0/1:3,1:4:99:24,0,96	0/0:5,0:5:96:0,15,180	0/1:7,4:11:99:111,0,219	0/0:3,0:3:88:0,9,108	0/0:3,0:3:88:0,9,108	0/0:6,0:6:98:0,18,216	0/1:10,3:13:99:69,0,255	0/1:4,1:5:99:21,0,129	0/1:4,1:5:99:21,0,129	0/1:4,1:5:99:21,0,129	0/0:2,0:2:79:0,6,72	0/0:1,0:1:66:0,3,36	0/0:13,1:14:80:0,6,255	0/0:2,0:2:79:0,6,72	0/1:5,2:7:99:51,0,159	1/0:1,1:2:99:30,0,30	0/1:2,1:3:99:27,0,63	0/0:1,0:1:66:0,3,36	1/0:2,2:4:99:60,0,60	0/1:6,2:8:99:48,0,192	./.:0,0:0:.:.	1/0:4,6:10:99:186,0,114	1/0:2,2:4:99:60,0,60	./.:0,0:0:.:.	0/0:7,0:7:99:0,21,252	1/0:4,5:9:99:153,0,117	0/0:2,0:2:79:0,6,72	1/0:1,1:2:99:30,0,30	0/0:12,1:13:67:0,4,255	0/1:5,3:8:99:84,0,156	0/0:3,0:3:88:0,9,108	0/1:2,1:3:99:27,0,63	0/0:17,0:17:99:0,51,255	0/1:2,1:3:99:27,0,63	0/0:1,0:1:66:0,3,36	0/0:10,1:11:66:3,0,255	0/1:8,2:10:99:42,0,255	1/0:3,3:6:99:90,0,90	0/1:8,4:12:99:108,0,252	0/0:14,1:15:89:0,9,255	0/1:7,2:9:99:45,0,225	0/0:12,0:12:99:0,36,255	0/1:5,3:8:99:84,0,156	0/0:13,2:15:99:27,0,255	0/0:10,1:11:66:3,0,255	0/0:12,2:14:99:30,0,255	0/0:2,0:2:79:0,6,72	0/0:20,0:20:99:0,60,255	0/0:19,3:22:99:42,0,255	0/0:13,1:14:80:0,6,255	0/1:4,1:5:99:21,0,129	0/1:11,3:14:99:66,0,255	1/0:4,4:8:99:120,0,120	0/0:8,0:8:99:0,24,255	0/0:15,0:15:99:0,45,255	0/0:8,1:9:88:9,0,255	0/1:3,1:4:99:24,0,96	0/0:7,1:8:93:12,0,228	0/1:23,4:27:99:63,0,255	0/0:3,0:3:88:0,9,108	0/1:5,1:6:98:18,0,162	0/0:10,0:10:99:0,30,255	0/1:4,1:5:99:21,0,129	0/0:7,1:8:93:12,0,228	0/1:17,4:21:99:81,0,255	0/0:16,0:16:99:0,48,255	0/0:5,0:5:96:0,15,180	0/0:3,0:3:88:0,9,108	0/0:5,0:5:96:0,15,180	0/0:9,0:9:99:0,27,255	0/0:31,0:31:99:0,93,255	0/0:9,0:9:99:0,27,255	0/0:8,1:9:88:9,0,255	0/1:5,2:7:99:51,0,159	0/1:9,2:11:99:39,0,255	0/0:6,0:6:98:0,18,216	0/1:2,1:3:99:27,0,63	0/0:8,0:8:99:0,24,255	0/1:3,1:4:99:24,0,96	0/0:4,0:4:94:0,12,144	1/1:0,1:1:66:36,3,0	0/0:5,0:5:96:0,15,180	0/1:2,1:3:99:27,0,63	0/0:20,1:21:99:0,28,255	0/1:5,1:6:98:18,0,162	1/0:1,1:2:99:30,0,30	0/0:11,0:11:99:0,33,255	0/0:18,1:19:99:0,21,255	0/0:8,1:9:88:9,0,255	0/0:6,0:6:98:0,18,216	0/0:13,1:14:80:0,6,255	0/0:15,2:17:99:21,0,255	0/1:3,2:5:99:57,0,93	0/1:5,1:6:98:18,0,162	0/1:4,1:5:99:21,0,129	0/0:14,0:14:99:0,42,255	0/0:12,0:12:99:0,36,255	0/0:11,1:12:50:0,0,255	0/1:2,1:3:99:27,0,63	0/0:3,0:3:88:0,9,108	0/0:26,0:26:99:0,78,255	0/1:3,2:5:99:57,0,93	0/0:5,0:5:96:0,15,180	./.:0,0:0:.:.	0/1:4,3:7:99:87,0,123	0/0:4,0:4:94:0,12,144	0/1:2,1:3:99:27,0,63	1/0:2,2:4:99:60,0,60	0/0:18,1:19:99:0,21,255	0/1:3,1:4:99:24,0,96	0/1:3,2:5:99:57,0,93	0/0:9,0:9:99:0,27,255	0/0:21,2:23:65:3,0,255	0/0:8,0:8:99:0,24,255	0/0:4,0:4:94:0,12,144	0/1:10,2:12:99:36,0,255	1/0:2,3:5:99:93,0,57	0/0:2,0:2:79:0,6,72	0/0:4,0:4:94:0,12,144	0/1:4,2:6:99:54,0,126	0/1:2,1:3:99:27,0,63	0/1:10,4:14:99:102,0,255	0/0:9,1:10:79:6,0,255	0/0:1,0:1:66:0,3,36	0/0:2,0:2:79:0,6,72	0/0:10,0:10:99:0,30,255	1/0:1,1:2:99:30,0,30	1/0:1,3:4:99:96,0,24	0/0:1,0:1:66:0,3,36	./.:0,0:0:.:.	0/1:2,1:3:99:27,0,63	0/0:2,0:2:79:0,6,72	0/0:1,0:1:66:0,3,36	0/1:15,3:18:99:53,0,255	0/0:30,4:34:99:42,0,255	0/1:11,3:14:99:66,0,255	0/0:36,1:37:99:0,75,255	0/0:8,0:8:99:0,24,255	0/0:3,0:3:88:0,9,108	0/0:3,0:3:88:0,9,108	./.:0,0:0:.:.	1/0:1,3:4:99:96,0,24	0/0:1,0:1:66:0,3,36	0/1:3,1:4:99:24,0,96	1/1:0,1:1:66:36,3,0	0/0:10,0:10:99:0,30,255	1/0:2,2:4:99:60,0,60	0/1:6,2:8:99:48,0,192	0/0:4,0:4:94:0,12,144	0/1:8,2:10:99:42,0,255	0/0:12,1:13:67:0,4,255	0/0:7,0:7:99:0,21,252	0/1:4,1:5:99:21,0,129	0/0:31,0:31:99:0,93,255	1/0:3,3:6:99:90,0,90	0/1:4,2:6:99:54,0,126	0/0:9,1:10:79:6,0,255	0/0:1,0:1:66:0,3,36	./.:0,0:0:.:.	0/1:5,1:6:98:18,0,162	0/0:1,0:1:66:0,3,36	0/0:3,0:3:88:0,9,108	0/1:4,2:6:99:54,0,126	0/1:9,2:11:99:39,0,255	0/1:9,2:11:99:39,0,255	0/1:14,3:17:99:57,0,255	1/0:4,4:8:99:120,0,120	0/0:11,0:11:99:0,33,255	0/0:2,0:2:79:0,6,72	1/0:1,1:2:99:30,0,30	0/1:8,4:12:99:108,0,252	0/1:3,1:4:99:24,0,96	0/0:12,1:13:67:0,4,255	0/0:15,2:17:99:21,0,255	./.:0,0:0:.:.	0/1:11,2:13:99:33,0,255	0/1:5,1:6:98:18,0,162	0/0:8,0:8:99:0,24,255	0/1:2,1:3:99:27,0,63	0/0:13,1:14:80:0,6,255	0/1:8,2:10:99:42,0,255	0/0:12,0:12:99:0,36,255	0/0:7,0:7:99:0,21,252	0/1:16,3:19:99:51,0,255	0/1:26,5:31:99:86,0,255	0/1:4,3:7:99:87,0,123	1/1:0,1:1:66:36,3,0	1/0:1,1:2:99:30,0,30	0/0:2,0:2:79:0,6,72	0/0:41,6:47:99:74,0,255	0/1:15,3:18:99:53,0,255	./.:0,0:0:.:.	0/1:5,4:9:99:117,0,153	0/0:8,1:9:88:9,0,255	0/1:7,4:11:99:111,0,219	0/0:16,1:17:97:0,15,255	0/1:2,1:3:99:27,0,63	0/0:2,0:2:79:0,6,72	0/1:5,3:8:99:84,0,156	0/0:3,0:3:88:0,9,108	0/1:2,1:3:99:27,0,63	0/0:17,0:17:99:0,51,255	0/0:6,1:7:96:15,0,195	0/0:2,0:2:79:0,6,72	0/1:2,1:3:99:27,0,63	0/0:4,0:4:94:0,12,144	0/0:1,0:1:66:0,3,36	0/1:3,1:4:99:24,0,96	0/0:25,1:26:99:0,43,255	0/0:11,0:11:99:0,33,255	0/1:8,3:11:99:75,0,255	0/0:9,0:9:99:0,27,255	0/0:2,0:2:79:0,6,72	0/0:12,0:12:99:0,36,255	0/1:18,5:23:99:110,0,255	0/0:9,0:9:99:0,27,255	0/0:7,1:8:93:12,0,228	0/0:12,1:13:67:0,4,255	0/0:5,0:5:96:0,15,180
1	3453122	S1_3453122	N	NT	.	PASS	.	GT:AD:DP:GQ:PL	0/1:15,5:20:99:120,0,255	./.:0,0:0:.:.	0/1:3,2:5:99:57,0,93	0/0:1,0:1:66:0,3,36	0/0:27,0:27:99:0,81,255	0/1:47,10:57:99:189,0,255	0/0:1,0:1:66:0,3,36	0/0:1,0:1:66:0,3,36	0/0:1,0:1:66:0,3,36	0/0:4,0:4:94:0,12,144	0/1:3,1:4:99:24,0,96	0/0:10,1:11:66:3,0,255	0/1:5,1:6:98:18,0,162	0/0:5,0:5:96:0,15,180	0/1:4,1:5:99:21,0,129	1/1:0,2:2:79:72,6,0	0/1:4,3:7:99:87,0,123	1/1:0,1:1:66:36,3,0	1/0:1,1:2:99:30,0,30	1/0:2,2:4:99:60,0,60	0/0:5,0:5:96:0,15,180	0/0:4,0:4:94:0,12,144	0/1:4,2:6:99:54,0,126	0/1:11,4:15:99:99,0,255	0/1:10,2:12:99:36,0,255	1/0:1,1:2:99:30,0,30	0/1:6,4:10:99:114,0,186	0/0:17,2:19:96:15,0,255	0/0:5,0:5:96:0,15,180	1/0:1,1:2:99:30,0,30	0/1:2,1:3:99:27,0,63	0/1:2,1:3:99:27,0,63	1/0:1,1:2:99:30,0,30	0/1:5,2:7:99:51,0,159	0/1:4,1:5:99:21,0,129	./.:0,0:0:.:.	0/0:28,2:30:98:0,18,255	0/1:8,4:12:99:108,0,252	0/0:13,0:13:99:0,39,255	0/0:4,0:4:94:0,12,144	./.:0,0:0:.:.	0/0:1,0:1:66:0,3,36	0/1:3,1:4:99:24,0,96	0/1:3,2:5:99:57,0,93	0/0:12,0:12:99:0,36,255	1/0:1,1:2:99:30,0,30	0/0:6,0:6:98:0,18,216	0/1:3,1:4:99:24,0,96	0/0:5,0:5:96:0,15,180	0/1:7,4:11:99:111,0,219	0/0:3,0:3:88:0,9,108	0/0:3,0:3:88:0,9,108	0/0:6,0:6:98:0,18,216	0/1:10,3:13:99:69,0,255	0/1:4,1:5:99:21,0,129	0/1:4,1:5:99:21,0,129	0/1:4,1:5:99:21,0,129	0/0:2,0:2:79:0,6,72	0/0:1,0:1:66:0,3,36	0/0:13,1:14:80:0,6,255	0/0:2,0:2:79:0,6,72	0/1:5,2:7:99:51,0,159	1/0:1,1:2:99:30,0,30	0/1:2,1:3:99:27,0,63	0/0:1,0:1:66:0,3,36	1/0:2,2:4:99:60,0,60	0/1:6,2:8:99:48,0,192	./.:0,0:0:.:.	1/0:4,6:10:99:186,0,114	1/0:2,2:4:99:60,0,60	./.:0,0:0:.:.	0/0:7,0:7:99:0,21,252	1/0:4,5:9:99:153,0,117	0/0:2,0:2:79:0,6,72	1/0:1,1:2:99:30,0,30	0/0:12,1:13:67:0,4,255	0/1:5,3:8:99:84,0,156	0/0:3,0:3:88:0,9,108	0/1:2,1:3:99:27,0,63	0/0:17,0:17:99:0,51,255	0/1:2,1:3:99:27,0,63	0/0:1,0:1:66:0,3,36	0/0:10,1:11:66:3,0,255	0/1:8,2:10:99:42,0,255	1/0:3,3:6:99:90,0,90	0/1:8,4:12:99:108,0,252	0/0:14,1:15:89:0,9,255	0/1:7,2:9:99:45,0,225	0/0:12,0:12:99:0,36,255	0/1:5,3:8:99:84,0,156	0/0:13,2:15:99:27,0,255	0/0:10,1:11:66:3,0,255	0/0:12,2:14:99:30,0,255	0/0:2,0:2:79:0,6,72	0/0:20,0:20:99:0,60,255	0/0:19,3:22:99:42,0,255	0/0:13,1:14:80:0,6,255	0/1:4,1:5:99:21,0,129	0/1:11,3:14:99:66,0,255	1/0:4,4:8:99:120,0,120	0/0:8,0:8:99:0,24,255	0/0:15,0:15:99:0,45,255	0/0:8,1:9:88:9,0,255	0/1:3,1:4:99:24,0,96	0/0:7,1:8:93:12,0,228	0/1:23,4:27:99:63,0,255	0/0:3,0:3:88:0,9,108	0/1:5,1:6:98:18,0,162	0/0:10,0:10:99:0,30,255	0/1:4,1:5:99:21,0,129	0/0:7,1:8:93:12,0,228	0/1:17,4:21:99:81,0,255	0/0:16,0:16:99:0,48,255	0/0:5,0:5:96:0,15,180	0/0:3,0:3:88:0,9,108	0/0:5,0:5:96:0,15,180	0/0:9,0:9:99:0,27,255	0/0:31,0:31:99:0,93,255	0/0:9,0:9:99:0,27,255	0/0:8,1:9:88:9,0,255	0/1:5,2:7:99:51,0,159	0/1:9,2:11:99:39,0,255	0/0:6,0:6:98:0,18,216	0/1:2,1:3:99:27,0,63	0/0:8,0:8:99:0,24,255	0/1:3,1:4:99:24,0,96	0/0:4,0:4:94:0,12,144	1/1:0,1:1:66:36,3,0	0/0:5,0:5:96:0,15,180	0/1:2,1:3:99:27,0,63	0/0:20,1:21:99:0,28,255	0/1:5,1:6:98:18,0,162	1/0:1,1:2:99:30,0,30	0/0:11,0:11:99:0,33,255	0/0:18,1:19:99:0,21,255	0/0:8,1:9:88:9,0,255	0/0:6,0:6:98:0,18,216	0/0:13,1:14:80:0,6,255	0/0:15,2:17:99:21,0,255	0/1:3,2:5:99:57,0,93	0/1:5,1:6:98:18,0,162	0/1:4,1:5:99:21,0,129	0/0:14,0:14:99:0,42,255	0/0:12,0:12:99:0,36,255	0/0:11,1:12:50:0,0,255	0/1:2,1:3:99:27,0,63	0/0:3,0:3:88:0,9,108	0/0:26,0:26:99:0,78,255	0/1:3,2:5:99:57,0,93	0/0:5,0:5:96:0,15,180	./.:0,0:0:.:.	0/1:4,3:7:99:87,0,123	0/0:4,0:4:94:0,12,144	0/1:2,1:3:99:27,0,63	1/0:2,2:4:99:60,0,60	0/0:18,1:19:99:0,21,255	0/1:3,1:4:99:24,0,96	0/1:3,2:5:99:57,0,93	0/0:9,0:9:99:0,27,255	0/0:21,2:23:65:3,0,255	0/0:8,0:8:99:0,24,255	0/0:4,0:4:94:0,12,144	0/1:10,2:12:99:36,0,255	1/0:2,3:5:99:93,0,57	0/0:2,0:2:79:0,6,72	0/0:4,0:4:94:0,12,144	0/1:4,2:6:99:54,0,126	0/1:2,1:3:99:27,0,63	0/1:10,4:14:99:102,0,255	0/0:9,1:10:79:6,0,255	0/0:1,0:1:66:0,3,36	0/0:2,0:2:79:0,6,72	0/0:10,0:10:99:0,30,255	1/0:1,1:2:99:30,0,30	1/0:1,3:4:99:96,0,24	0/0:1,0:1:66:0,3,36	./.:0,0:0:.:.	0/1:2,1:3:99:27,0,63	0/0:2,0:2:79:0,6,72	0/0:1,0:1:66:0,3,36	0/1:15,3:18:99:53,0,255	0/0:30,4:34:99:42,0,255	0/1:11,3:14:99:66,0,255	0/0:36,1:37:99:0,75,255	0/0:8,0:8:99:0,24,255	0/0:3,0:3:88:0,9,108	0/0:3,0:3:88:0,9,108	./.:0,0:0:.:.	1/0:1,3:4:99:96,0,24	0/0:1,0:1:66:0,3,36	0/1:3,1:4:99:24,0,96	1/1:0,1:1:66:36,3,0	0/0:10,0:10:99:0,30,255	1/0:2,2:4:99:60,0,60	0/1:6,2:8:99:48,0,192	0/0:4,0:4:94:0,12,144	0/1:8,2:10:99:42,0,255	0/0:12,1:13:67:0,4,255	0/0:7,0:7:99:0,21,252	0/1:4,1:5:99:21,0,129	0/0:31,0:31:99:0,93,255	1/0:3,3:6:99:90,0,90	0/1:4,2:6:99:54,0,126	0/0:9,1:10:79:6,0,255	0/0:1,0:1:66:0,3,36	./.:0,0:0:.:.	0/1:5,1:6:98:18,0,162	0/0:1,0:1:66:0,3,36	0/0:3,0:3:88:0,9,108	0/1:4,2:6:99:54,0,126	0/1:9,2:11:99:39,0,255	0/1:9,2:11:99:39,0,255	0/1:14,3:17:99:57,0,255	1/0:4,4:8:99:120,0,120	0/0:11,0:11:99:0,33,255	0/0:2,0:2:79:0,6,72	1/0:1,1:2:99:30,0,30	0/1:8,4:12:99:108,0,252	0/1:3,1:4:99:24,0,96	0/0:12,1:13:67:0,4,255	0/0:15,2:17:99:21,0,255	./.:0,0:0:.:.	0/1:11,2:13:99:33,0,255	0/1:5,1:6:98:18,0,162	0/0:8,0:8:99:0,24,255	0/1:2,1:3:99:27,0,63	0/0:13,1:14:80:0,6,255	0/1:8,2:10:99:42,0,255	0/0:12,0:12:99:0,36,255	0/0:7,0:7:99:0,21,252	0/1:16,3:19:99:51,0,255	0/1:26,5:31:99:86,0,255	0/1:4,3:7:99:87,0,123	1/1:0,1:1:66:36,3,0	1/0:1,1:2:99:30,0,30	0/0:2,0:2:79:0,6,72	0/0:41,6:47:99:74,0,255	0/1:15,3:18:99:53,0,255	./.:0,0:0:.:.	0/1:5,4:9:99:117,0,153	0/0:8,1:9:88:9,0,255	0/1:7,4:11:99:111,0,219	0/0:16,1:17:97:0,15,255	0/1:2,1:3:99:27,0,63	0/0:2,0:2:79:0,6,72	0/1:5,3:8:99:84,0,156	0/0:3,0:3:88:0,9,108	0/1:2,1:3:99:27,0,63	0/0:17,0:17:99:0,51,255	0/0:6,1:7:96:15,0,195	0/0:2,0:2:79:0,6,72	0/1:2,1:3:99:27,0,63	0/0:4,0:4:94:0,12,144	0/0:1,0:1:66:0,3,36	0/1:3,1:4:99:24,0,96	0/0:25,1:26:99:0,43,255	0/0:11,0:11:99:0,33,255	0/1:8,3:11:99:75,0,255	0/0:9,0:9:99:0,27,255	0/0:2,0:2:79:0,6,72	0/0:12,0:12:99:0,36,255	0/1:18,5:23:99:110,0,255	0/0:9,0:9:99:0,27,255	0/0:7,1:8:93:12,0,228	0/0:12,1:13:67:0,4,255	0/0:5,0:5:96:0,15,180
1	3453123	S1_3453123	N	NC	.	PASS	.	GT:AD:DP:GQ:PL	0/1:15,5:20:99:120,0,255	./.:0,0:0:.:.	0/1:3,2:5:99:57,0,93	0/0:1,0:1:66:0,3,36	0/0:27,0:27:99:0,81,255	0/1:47,10:57:99:189,0,255	0/0:1,0:1:66:0,3,36	0/0:1,0:1:66:0,3,36	0/0:1,0:1:66:0,3,36	0/0:4,0:4:94:0,12,144	0/1:3,1:4:99:24,0,96	0/0:10,1:11:66:3,0,255	0/1:5,1:6:98:18,0,162	0/0:5,0:5:96:0,15,180	0/1:4,1:5:99:21,0,129	1/1:0,2:2:79:72,6,0	0/1:4,3:7:99:87,0,123	1/1:0,1:1:66:36,3,0	1/0:1,1:2:99:30,0,30	1/0:2,2:4:99:60,0,60	0/0:5,0:5:96:0,15,180	0/0:4,0:4:94:0,12,144	0/1:4,2:6:99:54,0,126	0/1:11,4:15:99:99,0,255	0/1:10,2:12:99:36,0,255	1/0:1,1:2:99:30,0,30	0/1:6,4:10:99:114,0,186	0/0:17,2:19:96:15,0,255	0/0:5,0:5:96:0,15,180	1/0:1,1:2:99:30,0,30	0/1:2,1:3:99:27,0,63	0/1:2,1:3:99:27,0,63	1/0:1,1:2:99:30,0,30	0/1:5,2:7:99:51,0,159	0/1:4,1:5:99:21,0,129	./.:0,0:0:.:.	0/0:28,2:30:98:0,18,255	0/1:8,4:12:99:108,0,252	0/0:13,0:13:99:0,39,255	0/0:4,0:4:94:0,12,144	./.:0,0:0:.:.	0/0:1,0:1:66:0,3,36	0/1:3,1:4:99:24,0,96	0/1:3,2:5:99:57,0,93	0/0:12,0:12:99:0,36,255	1/0:1,1:2:99:30,0,30	0/0:6,0:6:98:0,18,216	0/1:3,1:4:99:24,0,96	0/0:5,0:5:96:0,15,180	0/1:7,4:11:99:111,0,219	0/0:3,0:3:88:0,9,108	0/0:3,0:3:88:0,9,108	0/0:6,0:6:98:0,18,216	0/1:10,3:13:99:69,0,255	0/1:4,1:5:99:21,0,129	0/1:4,1:5:99:21,0,129	0/1:4,1:5:99:21,0,129	0/0:2,0:2:79:0,6,72	0/0:1,0:1:66:0,3,36	0/0:13,1:14:80:0,6,255	0/0:2,0:2:79:0,6,72	0/1:5,2:7:99:51,0,159	1/0:1,1:2:99:30,0,30	0/1:2,1:3:99:27,0,63	0/0:1,0:1:66:0,3,36	1/0:2,2:4:99:60,0,60	0/1:6,2:8:99:48,0,192	./.:0,0:0:.:.	1/0:4,6:10:99:186,0,114	1/0:2,2:4:99:60,0,60	./.:0,0:0:.:.	0/0:7,0:7:99:0,21,252	1/0:4,5:9:99:153,0,117	0/0:2,0:2:79:0,6,72	1/0:1,1:2:99:30,0,30	0/0:12,1:13:67:0,4,255	0/1:5,3:8:99:84,0,156	0/0:3,0:3:88:0,9,108	0/1:2,1:3:99:27,0,63	0/0:17,0:17:99:0,51,255	0/1:2,1:3:99:27,0,63	0/0:1,0:1:66:0,3,36	0/0:10,1:11:66:3,0,255	0/1:8,2:10:99:42,0,255	1/0:3,3:6:99:90,0,90	0/1:8,4:12:99:108,0,252	0/0:14,1:15:89:0,9,255	0/1:7,2:9:99:45,0,225	0/0:12,0:12:99:0,36,255	0/1:5,3:8:99:84,0,156	0/0:13,2:15:99:27,0,255	0/0:10,1:11:66:3,0,255	0/0:12,2:14:99:30,0,255	0/0:2,0:2:79:0,6,72	0/0:20,0:20:99:0,60,255	0/0:19,3:22:99:42,0,255	0/0:13,1:14:80:0,6,255	0/1:4,1:5:99:21,0,129	0/1:11,3:14:99:66,0,255	1/0:4,4:8:99:120,0,120	0/0:8,0:8:99:0,24,255	0/0:15,0:15:99:0,45,255	0/0:8,1:9:88:9,0,255	0/1:3,1:4:99:24,0,96	0/0:7,1:8:93:12,0,228	0/1:23,4:27:99:63,0,255	0/0:3,0:3:88:0,9,108	0/1:5,1:6:98:18,0,162	0/0:10,0:10:99:0,30,255	0/1:4,1:5:99:21,0,129	0/0:7,1:8:93:12,0,228	0/1:17,4:21:99:81,0,255	0/0:16,0:16:99:0,48,255	0/0:5,0:5:96:0,15,180	0/0:3,0:3:88:0,9,108	0/0:5,0:5:96:0,15,180	0/0:9,0:9:99:0,27,255	0/0:31,0:31:99:0,93,255	0/0:9,0:9:99:0,27,255	0/0:8,1:9:88:9,0,255	0/1:5,2:7:99:51,0,159	0/1:9,2:11:99:39,0,255	0/0:6,0:6:98:0,18,216	0/1:2,1:3:99:27,0,63	0/0:8,0:8:99:0,24,255	0/1:3,1:4:99:24,0,96	0/0:4,0:4:94:0,12,144	1/1:0,1:1:66:36,3,0	0/0:5,0:5:96:0,15,180	0/1:2,1:3:99:27,0,63	0/0:20,1:21:99:0,28,255	0/1:5,1:6:98:18,0,162	1/0:1,1:2:99:30,0,30	0/0:11,0:11:99:0,33,255	0/0:18,1:19:99:0,21,255	0/0:8,1:9:88:9,0,255	0/0:6,0:6:98:0,18,216	0/0:13,1:14:80:0,6,255	0/0:15,2:17:99:21,0,255	0/1:3,2:5:99:57,0,93	0/1:5,1:6:98:18,0,162	0/1:4,1:5:99:21,0,129	0/0:14,0:14:99:0,42,255	0/0:12,0:12:99:0,36,255	0/0:11,1:12:50:0,0,255	0/1:2,1:3:99:27,0,63	0/0:3,0:3:88:0,9,108	0/0:26,0:26:99:0,78,255	0/1:3,2:5:99:57,0,93	0/0:5,0:5:96:0,15,180	./.:0,0:0:.:.	0/1:4,3:7:99:87,0,123	0/0:4,0:4:94:0,12,144	0/1:2,1:3:99:27,0,63	1/0:2,2:4:99:60,0,60	0/0:18,1:19:99:0,21,255	0/1:3,1:4:99:24,0,96	0/1:3,2:5:99:57,0,93	0/0:9,0:9:99:0,27,255	0/0:21,2:23:65:3,0,255	0/0:8,0:8:99:0,24,255	0/0:4,0:4:94:0,12,144	0/1:10,2:12:99:36,0,255	1/0:2,3:5:99:93,0,57	0/0:2,0:2:79:0,6,72	0/0:4,0:4:94:0,12,144	0/1:4,2:6:99:54,0,126	0/1:2,1:3:99:27,0,63	0/1:10,4:14:99:102,0,255	0/0:9,1:10:79:6,0,255	0/0:1,0:1:66:0,3,36	0/0:2,0:2:79:0,6,72	0/0:10,0:10:99:0,30,255	1/0:1,1:2:99:30,0,30	1/0:1,3:4:99:96,0,24	0/0:1,0:1:66:0,3,36	./.:0,0:0:.:.	0/1:2,1:3:99:27,0,63	0/0:2,0:2:79:0,6,72	0/0:1,0:1:66:0,3,36	0/1:15,3:18:99:53,0,255	0/0:30,4:34:99:42,0,255	0/1:11,3:14:99:66,0,255	0/0:36,1:37:99:0,75,255	0/0:8,0:8:99:0,24,255	0/0:3,0:3:88:0,9,108	0/0:3,0:3:88:0,9,108	./.:0,0:0:.:.	1/0:1,3:4:99:96,0,24	0/0:1,0:1:66:0,3,36	0/1:3,1:4:99:24,0,96	1/1:0,1:1:66:36,3,0	0/0:10,0:10:99:0,30,255	1/0:2,2:4:99:60,0,60	0/1:6,2:8:99:48,0,192	0/0:4,0:4:94:0,12,144	0/1:8,2:10:99:42,0,255	0/0:12,1:13:67:0,4,255	0/0:7,0:7:99:0,21,252	0/1:4,1:5:99:21,0,129	0/0:31,0:31:99:0,93,255	1/0:3,3:6:99:90,0,90	0/1:4,2:6:99:54,0,126	0/0:9,1:10:79:6,0,255	0/0:1,0:1:66:0,3,36	./.:0,0:0:.:.	0/1:5,1:6:98:18,0,162	0/0:1,0:1:66:0,3,36	0/0:3,0:3:88:0,9,108	0/1:4,2:6:99:54,0,126	0/1:9,2:11:99:39,0,255	0/1:9,2:11:99:39,0,255	0/1:14,3:17:99:57,0,255	1/0:4,4:8:99:120,0,120	0/0:11,0:11:99:0,33,255	0/0:2,0:2:79:0,6,72	1/0:1,1:2:99:30,0,30	0/1:8,4:12:99:108,0,252	0/1:3,1:4:99:24,0,96	0/0:12,1:13:67:0,4,255	0/0:15,2:17:99:21,0,255	./.:0,0:0:.:.	0/1:11,2:13:99:33,0,255	0/1:5,1:6:98:18,0,162	0/0:8,0:8:99:0,24,255	0/1:2,1:3:99:27,0,63	0/0:13,1:14:80:0,6,255	0/1:8,2:10:99:42,0,255	0/0:12,0:12:99:0,36,255	0/0:7,0:7:99:0,21,252	0/1:16,3:19:99:51,0,255	0/1:26,5:31:99:86,0,255	0/1:4,3:7:99:87,0,123	1/1:0,1:1:66:36,3,0	1/0:1,1:2:99:30,0,30	0/0:2,0:2:79:0,6,72	0/0:41,6:47:99:74,0,255	0/1:15,3:18:99:53,0,255	./.:0,0:0:.:.	0/1:5,4:9:99:117,0,153	0/0:8,1:9:88:9,0,255	0/1:7,4:11:99:111,0,219	0/0:16,1:17:97:0,15,255	0/1:2,1:3:99:27,0,63	0/0:2,0:2:79:0,6,72	0/1:5,3:8:99:84,0,156	0/0:3,0:3:88:0,9,108	0/1:2,1:3:99:27,0,63	0/0:17,0:17:99:0,51,255	0/0:6,1:7:96:15,0,195	0/0:2,0:2:79:0,6,72	0/1:2,1:3:99:27,0,63	0/0:4,0:4:94:0,12,144	0/0:1,0:1:66:0,3,36	0/1:3,1:4:99:24,0,96	0/0:25,1:26:99:0,43,255	0/0:11,0:11:99:0,33,255	0/1:8,3:11:99:75,0,255	0/0:9,0:9:99:0,27,255	0/0:2,0:2:79:0,6,72	0/0:12,0:12:99:0,36,255	0/1:18,5:23:99:110,0,255	0/0:9,0:9:99:0,27,255	0/0:7,1:8:93:12,0,228	0/0:12,1:13:67:0,4,255	0/0:5,0:5:96:0,15,180
1	3453124	S1_3453124	N	NC	.	PASS	.	GT:AD:DP:GQ:PL	0/1:15,5:20:99:120,0,255	./.:0,0:0:.:.	0/1:3,2:5:99:57,0,93	0/0:1,0:1:66:0,3,36	0/0:27,0:27:99:0,81,255	0/1:47,10:57:99:189,0,255	0/0:1,0:1:66:0,3,36	0/0:1,0:1:66:0,3,36	0/0:1,0:1:66:0,3,36	0/0:4,0:4:94:0,12,144	0/1:3,1:4:99:24,0,96	0/0:10,1:11:66:3,0,255	0/1:5,1:6:98:18,0,162	0/0:5,0:5:96:0,15,180	0/1:4,1:5:99:21,0,129	1/1:0,2:2:79:72,6,0	0/1:4,3:7:99:87,0,123	1/1:0,1:1:66:36,3,0	1/0:1,1:2:99:30,0,30	1/0:2,2:4:99:60,0,60	0/0:5,0:5:96:0,15,180	0/0:4,0:4:94:0,12,144	0/1:4,2:6:99:54,0,126	0/1:11,4:15:99:99,0,255	0/1:10,2:12:99:36,0,255	1/0:1,1:2:99:30,0,30	0/1:6,4:10:99:114,0,186	0/0:17,2:19:96:15,0,255	0/0:5,0:5:96:0,15,180	1/0:1,1:2:99:30,0,30	0/1:2,1:3:99:27,0,63	0/1:2,1:3:99:27,0,63	1/0:1,1:2:99:30,0,30	0/1:5,2:7:99:51,0,159	0/1:4,1:5:99:21,0,129	./.:0,0:0:.:.	0/0:28,2:30:98:0,18,255	0/1:8,4:12:99:108,0,252	0/0:13,0:13:99:0,39,255	0/0:4,0:4:94:0,12,144	./.:0,0:0:.:.	0/0:1,0:1:66:0,3,36	0/1:3,1:4:99:24,0,96	0/1:3,2:5:99:57,0,93	0/0:12,0:12:99:0,36,255	1/0:1,1:2:99:30,0,30	0/0:6,0:6:98:0,18,216	0/1:3,1:4:99:24,0,96	0/0:5,0:5:96:0,15,180	0/1:7,4:11:99:111,0,219	0/0:3,0:3:88:0,9,108	0/0:3,0:3:88:0,9,108	0/0:6,0:6:98:0,18,216	0/1:10,3:13:99:69,0,255	0/1:4,1:5:99:21,0,129	0/1:4,1:5:99:21,0,129	0/1:4,1:5:99:21,0,129	0/0:2,0:2:79:0,6,72	0/0:1,0:1:66:0,3,36	0/0:13,1:14:80:0,6,255	0/0:2,0:2:79:0,6,72	0/1:5,2:7:99:51,0,159	1/0:1,1:2:99:30,0,30	0/1:2,1:3:99:27,0,63	0/0:1,0:1:66:0,3,36	1/0:2,2:4:99:60,0,60	0/1:6,2:8:99:48,0,192	./.:0,0:0:.:.	1/0:4,6:10:99:186,0,114	1/0:2,2:4:99:60,0,60	./.:0,0:0:.:.	0/0:7,0:7:99:0,21,252	1/0:4,5:9:99:153,0,117	0/0:2,0:2:79:0,6,72	1/0:1,1:2:99:30,0,30	0/0:12,1:13:67:0,4,255	0/1:5,3:8:99:84,0,156	0/0:3,0:3:88:0,9,108	0/1:2,1:3:99:27,0,63	0/0:17,0:17:99:0,51,255	0/1:2,1:3:99:27,0,63	0/0:1,0:1:66:0,3,36	0/0:10,1:11:66:3,0,255	0/1:8,2:10:99:42,0,255	1/0:3,3:6:99:90,0,90	0/1:8,4:12:99:108,0,252	0/0:14,1:15:89:0,9,255	0/1:7,2:9:99:45,0,225	0/0:12,0:12:99:0,36,255	0/1:5,3:8:99:84,0,156	0/0:13,2:15:99:27,0,255	0/0:10,1:11:66:3,0,255	0/0:12,2:14:99:30,0,255	0/0:2,0:2:79:0,6,72	0/0:20,0:20:99:0,60,255	0/0:19,3:22:99:42,0,255	0/0:13,1:14:80:0,6,255	0/1:4,1:5:99:21,0,129	0/1:11,3:14:99:66,0,255	1/0:4,4:8:99:120,0,120	0/0:8,0:8:99:0,24,255	0/0:15,0:15:99:0,45,255	0/0:8,1:9:88:9,0,255	0/1:3,1:4:99:24,0,96	0/0:7,1:8:93:12,0,228	0/1:23,4:27:99:63,0,255	0/0:3,0:3:88:0,9,108	0/1:5,1:6:98:18,0,162	0/0:10,0:10:99:0,30,255	0/1:4,1:5:99:21,0,129	0/0:7,1:8:93:12,0,228	0/1:17,4:21:99:81,0,255	0/0:16,0:16:99:0,48,255	0/0:5,0:5:96:0,15,180	0/0:3,0:3:88:0,9,108	0/0:5,0:5:96:0,15,180	0/0:9,0:9:99:0,27,255	0/0:31,0:31:99:0,93,255	0/0:9,0:9:99:0,27,255	0/0:8,1:9:88:9,0,255	0/1:5,2:7:99:51,0,159	0/1:9,2:11:99:39,0,255	0/0:6,0:6:98:0,18,216	0/1:2,1:3:99:27,0,63	0/0:8,0:8:99:0,24,255	0/1:3,1:4:99:24,0,96	0/0:4,0:4:94:0,12,144	1/1:0,1:1:66:36,3,0	0/0:5,0:5:96:0,15,180	0/1:2,1:3:99:27,0,63	0/0:20,1:21:99:0,28,255	0/1:5,1:6:98:18,0,162	1/0:1,1:2:99:30,0,30	0/0:11,0:11:99:0,33,255	0/0:18,1:19:99:0,21,255	0/0:8,1:9:88:9,0,255	0/0:6,0:6:98:0,18,216	0/0:13,1:14:80:0,6,255	0/0:15,2:17:99:21,0,255	0/1:3,2:5:99:57,0,93	0/1:5,1:6:98:18,0,162	0/1:4,1:5:99:21,0,129	0/0:14,0:14:99:0,42,255	0/0:12,0:12:99:0,36,255	0/0:11,1:12:50:0,0,255	0/1:2,1:3:99:27,0,63	0/0:3,0:3:88:0,9,108	0/0:26,0:26:99:0,78,255	0/1:3,2:5:99:57,0,93	0/0:5,0:5:96:0,15,180	./.:0,0:0:.:.	0/1:4,3:7:99:87,0,123	0/0:4,0:4:94:0,12,144	0/1:2,1:3:99:27,0,63	1/0:2,2:4:99:60,0,60	0/0:18,1:19:99:0,21,255	0/1:3,1:4:99:24,0,96	0/1:3,2:5:99:57,0,93	0/0:9,0:9:99:0,27,255	0/0:21,2:23:65:3,0,255	0/0:8,0:8:99:0,24,255	0/0:4,0:4:94:0,12,144	0/1:10,2:12:99:36,0,255	1/0:2,3:5:99:93,0,57	0/0:2,0:2:79:0,6,72	0/0:4,0:4:94:0,12,144	0/1:4,2:6:99:54,0,126	0/1:2,1:3:99:27,0,63	0/1:10,4:14:99:102,0,255	0/0:9,1:10:79:6,0,255	0/0:1,0:1:66:0,3,36	0/0:2,0:2:79:0,6,72	0/0:10,0:10:99:0,30,255	1/0:1,1:2:99:30,0,30	1/0:1,3:4:99:96,0,24	0/0:1,0:1:66:0,3,36	./.:0,0:0:.:.	0/1:2,1:3:99:27,0,63	0/0:2,0:2:79:0,6,72	0/0:1,0:1:66:0,3,36	0/1:15,3:18:99:53,0,255	0/0:30,4:34:99:42,0,255	0/1:11,3:14:99:66,0,255	0/0:36,1:37:99:0,75,255	0/0:8,0:8:99:0,24,255	0/0:3,0:3:88:0,9,108	0/0:3,0:3:88:0,9,108	./.:0,0:0:.:.	1/0:1,3:4:99:96,0,24	0/0:1,0:1:66:0,3,36	0/1:3,1:4:99:24,0,96	1/1:0,1:1:66:36,3,0	0/0:10,0:10:99:0,30,255	1/0:2,2:4:99:60,0,60	0/1:6,2:8:99:48,0,192	0/0:4,0:4:94:0,12,144	0/1:8,2:10:99:42,0,255	0/0:12,1:13:67:0,4,255	0/0:7,0:7:99:0,21,252	0/1:4,1:5:99:21,0,129	0/0:31,0:31:99:0,93,255	1/0:3,3:6:99:90,0,90	0/1:4,2:6:99:54,0,126	0/0:9,1:10:79:6,0,255	0/0:1,0:1:66:0,3,36	./.:0,0:0:.:.	0/1:5,1:6:98:18,0,162	0/0:1,0:1:66:0,3,36	0/0:3,0:3:88:0,9,108	0/1:4,2:6:99:54,0,126	0/1:9,2:11:99:39,0,255	0/1:9,2:11:99:39,0,255	0/1:14,3:17:99:57,0,255	1/0:4,4:8:99:120,0,120	0/0:11,0:11:99:0,33,255	0/0:2,0:2:79:0,6,72	1/0:1,1:2:99:30,0,30	0/1:8,4:12:99:108,0,252	0/1:3,1:4:99:24,0,96	0/0:12,1:13:67:0,4,255	0/0:15,2:17:99:21,0,255	./.:0,0:0:.:.	0/1:11,2:13:99:33,0,255	0/1:5,1:6:98:18,0,162	0/0:8,0:8:99:0,24,255	0/1:2,1:3:99:27,0,63	0/0:13,1:14:80:0,6,255	0/1:8,2:10:99:42,0,255	0/0:12,0:12:99:0,36,255	0/0:7,0:7:99:0,21,252	0/1:16,3:19:99:51,0,255	0/1:26,5:31:99:86,0,255	0/1:4,3:7:99:87,0,123	1/1:0,1:1:66:36,3,0	1/0:1,1:2:99:30,0,30	0/0:2,0:2:79:0,6,72	0/0:41,6:47:99:74,0,255	0/1:15,3:18:99:53,0,255	./.:0,0:0:.:.	0/1:5,4:9:99:117,0,153	0/0:8,1:9:88:9,0,255	0/1:7,4:11:99:111,0,219	0/0:16,1:17:97:0,15,255	0/1:2,1:3:99:27,0,63	0/0:2,0:2:79:0,6,72	0/1:5,3:8:99:84,0,156	0/0:3,0:3:88:0,9,108	0/1:2,1:3:99:27,0,63	0/0:17,0:17:99:0,51,255	0/0:6,1:7:96:15,0,195	0/0:2,0:2:79:0,6,72	0/1:2,1:3:99:27,0,63	0/0:4,0:4:94:0,12,144	0/0:1,0:1:66:0,3,36	0/1:3,1:4:99:24,0,96	0/0:25,1:26:99:0,43,255	0/0:11,0:11:99:0,33,255	0/1:8,3:11:99:75,0,255	0/0:9,0:9:99:0,27,255	0/0:2,0:2:79:0,6,72	0/0:12,0:12:99:0,36,255	0/1:18,5:23:99:110,0,255	0/0:9,0:9:99:0,27,255	0/0:7,1:8:93:12,0,228	0/0:12,1:13:67:0,4,255	0/0:5,0:5:96:0,15,180
1	3453125	S1_3453125	N	NC	.	PASS	.	GT:AD:DP:GQ:PL	0/1:15,5:20:99:120,0,255	./.:0,0:0:.:.	0/1:3,2:5:99:57,0,93	0/0:1,0:1:66:0,3,36	0/0:27,0:27:99:0,81,255	0/1:47,10:57:99:189,0,255	0/0:1,0:1:66:0,3,36	0/0:1,0:1:66:0,3,36	0/0:1,0:1:66:0,3,36	0/0:4,0:4:94:0,12,144	0/1:3,1:4:99:24,0,96	0/0:10,1:11:66:3,0,255	0/1:5,1:6:98:18,0,162	0/0:5,0:5:96:0,15,180	0/1:4,1:5:99:21,0,129	1/1:0,2:2:79:72,6,0	0/1:4,3:7:99:87,0,123	1/1:0,1:1:66:36,3,0	1/0:1,1:2:99:30,0,30	1/0:2,2:4:99:60,0,60	0/0:5,0:5:96:0,15,180	0/0:4,0:4:94:0,12,144	0/1:4,2:6:99:54,0,126	0/1:11,4:15:99:99,0,255	0/1:10,2:12:99:36,0,255	1/0:1,1:2:99:30,0,30	0/1:6,4:10:99:114,0,186	0/0:17,2:19:96:15,0,255	0/0:5,0:5:96:0,15,180	1/0:1,1:2:99:30,0,30	0/1:2,1:3:99:27,0,63	0/1:2,1:3:99:27,0,63	1/0:1,1:2:99:30,0,30	0/1:5,2:7:99:51,0,159	0/1:4,1:5:99:21,0,129	./.:0,0:0:.:.	0/0:28,2:30:98:0,18,255	0/1:8,4:12:99:108,0,252	0/0:13,0:13:99:0,39,255	0/0:4,0:4:94:0,12,144	./.:0,0:0:.:.	0/0:1,0:1:66:0,3,36	0/1:3,1:4:99:24,0,96	0/1:3,2:5:99:57,0,93	0/0:12,0:12:99:0,36,255	1/0:1,1:2:99:30,0,30	0/0:6,0:6:98:0,18,216	0/1:3,1:4:99:24,0,96	0/0:5,0:5:96:0,15,180	0/1:7,4:11:99:111,0,219	0/0:3,0:3:88:0,9,108	0/0:3,0:3:88:0,9,108	0/0:6,0:6:98:0,18,216	0/1:10,3:13:99:69,0,255	0/1:4,1:5:99:21,0,129	0/1:4,1:5:99:21,0,129	0/1:4,1:5:99:21,0,129	0/0:2,0:2:79:0,6,72	0/0:1,0:1:66:0,3,36	0/0:13,1:14:80:0,6,255	0/0:2,0:2:79:0,6,72	0/1:5,2:7:99:51,0,159	1/0:1,1:2:99:30,0,30	0/1:2,1:3:99:27,0,63	0/0:1,0:1:66:0,3,36	1/0:2,2:4:99:60,0,60	0/1:6,2:8:99:48,0,192	./.:0,0:0:.:.	1/0:4,6:10:99:186,0,114	1/0:2,2:4:99:60,0,60	./.:0,0:0:.:.	0/0:7,0:7:99:0,21,252	1/0:4,5:9:99:153,0,117	0/0:2,0:2:79:0,6,72	1/0:1,1:2:99:30,0,30	0/0:12,1:13:67:0,4,255	0/1:5,3:8:99:84,0,156	0/0:3,0:3:88:0,9,108	0/1:2,1:3:99:27,0,63	0/0:17,0:17:99:0,51,255	0/1:2,1:3:99:27,0,63	0/0:1,0:1:66:0,3,36	0/0:10,1:11:66:3,0,255	0/1:8,2:10:99:42,0,255	1/0:3,3:6:99:90,0,90	0/1:8,4:12:99:108,0,252	0/0:14,1:15:89:0,9,255	0/1:7,2:9:99:45,0,225	0/0:12,0:12:99:0,36,255	0/1:5,3:8:99:84,0,156	0/0:13,2:15:99:27,0,255	0/0:10,1:11:66:3,0,255	0/0:12,2:14:99:30,0,255	0/0:2,0:2:79:0,6,72	0/0:20,0:20:99:0,60,255	0/0:19,3:22:99:42,0,255	0/0:13,1:14:80:0,6,255	0/1:4,1:5:99:21,0,129	0/1:11,3:14:99:66,0,255	1/0:4,4:8:99:120,0,120	0/0:8,0:8:99:0,24,255	0/0:15,0:15:99:0,45,255	0/0:8,1:9:88:9,0,255	0/1:3,1:4:99:24,0,96	0/0:7,1:8:93:12,0,228	0/1:23,4:27:99:63,0,255	0/0:3,0:3:88:0,9,108	0/1:5,1:6:98:18,0,162	0/0:10,0:10:99:0,30,255	0/1:4,1:5:99:21,0,129	0/0:7,1:8:93:12,0,228	0/1:17,4:21:99:81,0,255	0/0:16,0:16:99:0,48,255	0/0:5,0:5:96:0,15,180	0/0:3,0:3:88:0,9,108	0/0:5,0:5:96:0,15,180	0/0:9,0:9:99:0,27,255	0/0:31,0:31:99:0,93,255	0/0:9,0:9:99:0,27,255	0/0:8,1:9:88:9,0,255	0/1:5,2:7:99:51,0,159	0/1:9,2:11:99:39,0,255	0/0:6,0:6:98:0,18,216	0/1:2,1:3:99:27,0,63	0/0:8,0:8:99:0,24,255	0/1:3,1:4:99:24,0,96	0/0:4,0:4:94:0,12,144	1/1:0,1:1:66:36,3,0	0/0:5,0:5:96:0,15,180	0/1:2,1:3:99:27,0,63	0/0:20,1:21:99:0,28,255	0/1:5,1:6:98:18,0,162	1/0:1,1:2:99:30,0,30	0/0:11,0:11:99:0,33,255	0/0:18,1:19:99:0,21,255	0/0:8,1:9:88:9,0,255	0/0:6,0:6:98:0,18,216	0/0:13,1:14:80:0,6,255	0/0:15,2:17:99:21,0,255	0/1:3,2:5:99:57,0,93	0/1:5,1:6:98:18,0,162	0/1:4,1:5:99:21,0,129	0/0:14,0:14:99:0,42,255	0/0:12,0:12:99:0,36,255	0/0:11,1:12:50:0,0,255	0/1:2,1:3:99:27,0,63	0/0:3,0:3:88:0,9,108	0/0:26,0:26:99:0,78,255	0/1:3,2:5:99:57,0,93	0/0:5,0:5:96:0,15,180	./.:0,0:0:.:.	0/1:4,3:7:99:87,0,123	0/0:4,0:4:94:0,12,144	0/1:2,1:3:99:27,0,63	1/0:2,2:4:99:60,0,60	0/0:18,1:19:99:0,21,255	0/1:3,1:4:99:24,0,96	0/1:3,2:5:99:57,0,93	0/0:9,0:9:99:0,27,255	0/0:21,2:23:65:3,0,255	0/0:8,0:8:99:0,24,255	0/0:4,0:4:94:0,12,144	0/1:10,2:12:99:36,0,255	1/0:2,3:5:99:93,0,57	0/0:2,0:2:79:0,6,72	0/0:4,0:4:94:0,12,144	0/1:4,2:6:99:54,0,126	0/1:2,1:3:99:27,0,63	0/1:10,4:14:99:102,0,255	0/0:9,1:10:79:6,0,255	0/0:1,0:1:66:0,3,36	0/0:2,0:2:79:0,6,72	0/0:10,0:10:99:0,30,255	1/0:1,1:2:99:30,0,30	1/0:1,3:4:99:96,0,24	0/0:1,0:1:66:0,3,36	./.:0,0:0:.:.	0/1:2,1:3:99:27,0,63	0/0:2,0:2:79:0,6,72	0/0:1,0:1:66:0,3,36	0/1:15,3:18:99:53,0,255	0/0:30,4:34:99:42,0,255	0/1:11,3:14:99:66,0,255	0/0:36,1:37:99:0,75,255	0/0:8,0:8:99:0,24,255	0/0:3,0:3:88:0,9,108	0/0:3,0:3:88:0,9,108	./.:0,0:0:.:.	1/0:1,3:4:99:96,0,24	0/0:1,0:1:66:0,3,36	0/1:3,1:4:99:24,0,96	1/1:0,1:1:66:36,3,0	0/0:10,0:10:99:0,30,255	1/0:2,2:4:99:60,0,60	0/1:6,2:8:99:48,0,192	0/0:4,0:4:94:0,12,144	0/1:8,2:10:99:42,0,255	0/0:12,1:13:67:0,4,255	0/0:7,0:7:99:0,21,252	0/1:4,1:5:99:21,0,129	0/0:31,0:31:99:0,93,255	1/0:3,3:6:99:90,0,90	0/1:4,2:6:99:54,0,126	0/0:9,1:10:79:6,0,255	0/0:1,0:1:66:0,3,36	./.:0,0:0:.:.	0/1:5,1:6:98:18,0,162	0/0:1,0:1:66:0,3,36	0/0:3,0:3:88:0,9,108	0/1:4,2:6:99:54,0,126	0/1:9,2:11:99:39,0,255	0/1:9,2:11:99:39,0,255	0/1:14,3:17:99:57,0,255	1/0:4,4:8:99:120,0,120	0/0:11,0:11:99:0,33,255	0/0:2,0:2:79:0,6,72	1/0:1,1:2:99:30,0,30	0/1:8,4:12:99:108,0,252	0/1:3,1:4:99:24,0,96	0/0:12,1:13:67:0,4,255	0/0:15,2:17:99:21,0,255	./.:0,0:0:.:.	0/1:11,2:13:99:33,0,255	0/1:5,1:6:98:18,0,162	0/0:8,0:8:99:0,24,255	0/1:2,1:3:99:27,0,63	0/0:13,1:14:80:0,6,255	0/1:8,2:10:99:42,0,255	0/0:12,0:12:99:0,36,255	0/0:7,0:7:99:0,21,252	0/1:16,3:19:99:51,0,255	0/1:26,5:31:99:86,0,255	0/1:4,3:7:99:87,0,123	1/1:0,1:1:66:36,3,0	1/0:1,1:2:99:30,0,30	0/0:2,0:2:79:0,6,72	0/0:41,6:47:99:74,0,255	0/1:15,3:18:99:53,0,255	./.:0,0:0:.:.	0/1:5,4:9:99:117,0,153	0/0:8,1:9:88:9,0,255	0/1:7,4:11:99:111,0,219	0/0:16,1:17:97:0,15,255	0/1:2,1:3:99:27,0,63	0/0:2,0:2:79:0,6,72	0/1:5,3:8:99:84,0,156	0/0:3,0:3:88:0,9,108	0/1:2,1:3:99:27,0,63	0/0:17,0:17:99:0,51,255	0/0:6,1:7:96:15,0,195	0/0:2,0:2:79:0,6,72	0/1:2,1:3:99:27,0,63	0/0:4,0:4:94:0,12,144	0/0:1,0:1:66:0,3,36	0/1:3,1:4:99:24,0,96	0/0:25,1:26:99:0,43,255	0/0:11,0:11:99:0,33,255	0/1:8,3:11:99:75,0,255	0/0:9,0:9:99:0,27,255	0/0:2,0:2:79:0,6,72	0/0:12,0:12:99:0,36,255	0/1:18,5:23:99:110,0,255	0/0:9,0:9:99:0,27,255	0/0:7,1:8:93:12,0,228	0/0:12,1:13:67:0,4,255	0/0:5,0:5:96:0,15,180
1	3453126	S1_3453126	N	NT	.	PASS	.	GT:AD:DP:GQ:PL	0/1:15,5:20:99:120,0,255	./.:0,0:0:.:.	0/1:3,2:5:99:57,0,93	0/0:1,0:1:66:0,3,36	0/0:27,0:27:99:0,81,255	0/1:47,10:57:99:189,0,255	0/0:1,0:1:66:0,3,36	0/0:1,0:1:66:0,3,36	0/0:1,0:1:66:0,3,36	0/0:4,0:4:94:0,12,144	0/1:3,1:4:99:24,0,96	0/0:10,1:11:66:3,0,255	0/1:5,1:6:98:18,0,162	0/0:5,0:5:96:0,15,180	0/1:4,1:5:99:21,0,129	1/1:0,2:2:79:72,6,0	0/1:4,3:7:99:87,0,123	1/1:0,1:1:66:36,3,0	1/0:1,1:2:99:30,0,30	1/0:2,2:4:99:60,0,60	0/0:5,0:5:96:0,15,180	0/0:4,0:4:94:0,12,144	0/1:4,2:6:99:54,0,126	0/1:11,4:15:99:99,0,255	0/1:10,2:12:99:36,0,255	1/0:1,1:2:99:30,0,30	0/1:6,4:10:99:114,0,186	0/0:17,2:19:96:15,0,255	0/0:5,0:5:96:0,15,180	1/0:1,1:2:99:30,0,30	0/1:2,1:3:99:27,0,63	0/1:2,1:3:99:27,0,63	1/0:1,1:2:99:30,0,30	0/1:5,2:7:99:51,0,159	0/1:4,1:5:99:21,0,129	./.:0,0:0:.:.	0/0:28,2:30:98:0,18,255	0/1:8,4:12:99:108,0,252	0/0:13,0:13:99:0,39,255	0/0:4,0:4:94:0,12,144	./.:0,0:0:.:.	0/0:1,0:1:66:0,3,36	0/1:3,1:4:99:24,0,96	0/1:3,2:5:99:57,0,93	0/0:12,0:12:99:0,36,255	1/0:1,1:2:99:30,0,30	0/0:6,0:6:98:0,18,216	0/1:3,1:4:99:24,0,96	0/0:5,0:5:96:0,15,180	0/1:7,4:11:99:111,0,219	0/0:3,0:3:88:0,9,108	0/0:3,0:3:88:0,9,108	0/0:6,0:6:98:0,18,216	0/1:10,3:13:99:69,0,255	0/1:4,1:5:99:21,0,129	0/1:4,1:5:99:21,0,129	0/1:4,1:5:99:21,0,129	0/0:2,0:2:79:0,6,72	0/0:1,0:1:66:0,3,36	0/0:13,1:14:80:0,6,255	0/0:2,0:2:79:0,6,72	0/1:5,2:7:99:51,0,159	1/0:1,1:2:99:30,0,30	0/1:2,1:3:99:27,0,63	0/0:1,0:1:66:0,3,36	1/0:2,2:4:99:60,0,60	0/1:6,2:8:99:48,0,192	./.:0,0:0:.:.	1/0:4,6:10:99:186,0,114	1/0:2,2:4:99:60,0,60	./.:0,0:0:.:.	0/0:7,0:7:99:0,21,252	1/0:4,5:9:99:153,0,117	0/0:2,0:2:79:0,6,72	1/0:1,1:2:99:30,0,30	0/0:12,1:13:67:0,4,255	0/1:5,3:8:99:84,0,156	0/0:3,0:3:88:0,9,108	0/1:2,1:3:99:27,0,63	0/0:17,0:17:99:0,51,255	0/1:2,1:3:99:27,0,63	0/0:1,0:1:66:0,3,36	0/0:10,1:11:66:3,0,255	0/1:8,2:10:99:42,0,255	1/0:3,3:6:99:90,0,90	0/1:8,4:12:99:108,0,252	0/0:14,1:15:89:0,9,255	0/1:7,2:9:99:45,0,225	0/0:12,0:12:99:0,36,255	0/1:5,3:8:99:84,0,156	0/0:13,2:15:99:27,0,255	0/0:10,1:11:66:3,0,255	0/0:12,2:14:99:30,0,255	0/0:2,0:2:79:0,6,72	0/0:20,0:20:99:0,60,255	0/0:19,3:22:99:42,0,255	0/0:13,1:14:80:0,6,255	0/1:4,1:5:99:21,0,129	0/1:11,3:14:99:66,0,255	1/0:4,4:8:99:120,0,120	0/0:8,0:8:99:0,24,255	0/0:15,0:15:99:0,45,255	0/0:8,1:9:88:9,0,255	0/1:3,1:4:99:24,0,96	0/0:7,1:8:93:12,0,228	0/1:23,4:27:99:63,0,255	0/0:3,0:3:88:0,9,108	0/1:5,1:6:98:18,0,162	0/0:10,0:10:99:0,30,255	0/1:4,1:5:99:21,0,129	0/0:7,1:8:93:12,0,228	0/1:17,4:21:99:81,0,255	0/0:16,0:16:99:0,48,255	0/0:5,0:5:96:0,15,180	0/0:3,0:3:88:0,9,108	0/0:5,0:5:96:0,15,180	0/0:9,0:9:99:0,27,255	0/0:31,0:31:99:0,93,255	0/0:9,0:9:99:0,27,255	0/0:8,1:9:88:9,0,255	0/1:5,2:7:99:51,0,159	0/1:9,2:11:99:39,0,255	0/0:6,0:6:98:0,18,216	0/1:2,1:3:99:27,0,63	0/0:8,0:8:99:0,24,255	0/1:3,1:4:99:24,0,96	0/0:4,0:4:94:0,12,144	1/1:0,1:1:66:36,3,0	0/0:5,0:5:96:0,15,180	0/1:2,1:3:99:27,0,63	0/0:20,1:21:99:0,28,255	0/1:5,1:6:98:18,0,162	1/0:1,1:2:99:30,0,30	0/0:11,0:11:99:0,33,255	0/0:18,1:19:99:0,21,255	0/0:8,1:9:88:9,0,255	0/0:6,0:6:98:0,18,216	0/0:13,1:14:80:0,6,255	0/0:15,2:17:99:21,0,255	0/1:3,2:5:99:57,0,93	0/1:5,1:6:98:18,0,162	0/1:4,1:5:99:21,0,129	0/0:14,0:14:99:0,42,255	0/0:12,0:12:99:0,36,255	0/0:11,1:12:50:0,0,255	0/1:2,1:3:99:27,0,63	0/0:3,0:3:88:0,9,108	0/0:26,0:26:99:0,78,255	0/1:3,2:5:99:57,0,93	0/0:5,0:5:96:0,15,180	./.:0,0:0:.:.	0/1:4,3:7:99:87,0,123	0/0:4,0:4:94:0,12,144	0/1:2,1:3:99:27,0,63	1/0:2,2:4:99:60,0,60	0/0:18,1:19:99:0,21,255	0/1:3,1:4:99:24,0,96	0/1:3,2:5:99:57,0,93	0/0:9,0:9:99:0,27,255	0/0:21,2:23:65:3,0,255	0/0:8,0:8:99:0,24,255	0/0:4,0:4:94:0,12,144	0/1:10,2:12:99:36,0,255	1/0:2,3:5:99:93,0,57	0/0:2,0:2:79:0,6,72	0/0:4,0:4:94:0,12,144	0/1:4,2:6:99:54,0,126	0/1:2,1:3:99:27,0,63	0/1:10,4:14:99:102,0,255	0/0:9,1:10:79:6,0,255	0/0:1,0:1:66:0,3,36	0/0:2,0:2:79:0,6,72	0/0:10,0:10:99:0,30,255	1/0:1,1:2:99:30,0,30	1/0:1,3:4:99:96,0,24	0/0:1,0:1:66:0,3,36	./.:0,0:0:.:.	0/1:2,1:3:99:27,0,63	0/0:2,0:2:79:0,6,72	0/0:1,0:1:66:0,3,36	0/1:15,3:18:99:53,0,255	0/0:30,4:34:99:42,0,255	0/1:11,3:14:99:66,0,255	0/0:36,1:37:99:0,75,255	0/0:8,0:8:99:0,24,255	0/0:3,0:3:88:0,9,108	0/0:3,0:3:88:0,9,108	./.:0,0:0:.:.	1/0:1,3:4:99:96,0,24	0/0:1,0:1:66:0,3,36	0/1:3,1:4:99:24,0,96	1/1:0,1:1:66:36,3,0	0/0:10,0:10:99:0,30,255	1/0:2,2:4:99:60,0,60	0/1:6,2:8:99:48,0,192	0/0:4,0:4:94:0,12,144	0/1:8,2:10:99:42,0,255	0/0:12,1:13:67:0,4,255	0/0:7,0:7:99:0,21,252	0/1:4,1:5:99:21,0,129	0/0:31,0:31:99:0,93,255	1/0:3,3:6:99:90,0,90	0/1:4,2:6:99:54,0,126	0/0:9,1:10:79:6,0,255	0/0:1,0:1:66:0,3,36	./.:0,0:0:.:.	0/1:5,1:6:98:18,0,162	0/0:1,0:1:66:0,3,36	0/0:3,0:3:88:0,9,108	0/1:4,2:6:99:54,0,126	0/1:9,2:11:99:39,0,255	0/1:9,2:11:99:39,0,255	0/1:14,3:17:99:57,0,255	1/0:4,4:8:99:120,0,120	0/0:11,0:11:99:0,33,255	0/0:2,0:2:79:0,6,72	1/0:1,1:2:99:30,0,30	0/1:8,4:12:99:108,0,252	0/1:3,1:4:99:24,0,96	0/0:12,1:13:67:0,4,255	0/0:15,2:17:99:21,0,255	./.:0,0:0:.:.	0/1:11,2:13:99:33,0,255	0/1:5,1:6:98:18,0,162	0/0:8,0:8:99:0,24,255	0/1:2,1:3:99:27,0,63	0/0:13,1:14:80:0,6,255	0/1:8,2:10:99:42,0,255	0/0:12,0:12:99:0,36,255	0/0:7,0:7:99:0,21,252	0/1:16,3:19:99:51,0,255	0/1:26,5:31:99:86,0,255	0/1:4,3:7:99:87,0,123	1/1:0,1:1:66:36,3,0	1/0:1,1:2:99:30,0,30	0/0:2,0:2:79:0,6,72	0/0:41,6:47:99:74,0,255	0/1:15,3:18:99:53,0,255	./.:0,0:0:.:.	0/1:5,4:9:99:117,0,153	0/0:8,1:9:88:9,0,255	0/1:7,4:11:99:111,0,219	0/0:16,1:17:97:0,15,255	0/1:2,1:3:99:27,0,63	0/0:2,0:2:79:0,6,72	0/1:5,3:8:99:84,0,156	0/0:3,0:3:88:0,9,108	0/1:2,1:3:99:27,0,63	0/0:17,0:17:99:0,51,255	0/0:6,1:7:96:15,0,195	0/0:2,0:2:79:0,6,72	0/1:2,1:3:99:27,0,63	0/0:4,0:4:94:0,12,144	0/0:1,0:1:66:0,3,36	0/1:3,1:4:99:24,0,96	0/0:25,1:26:99:0,43,255	0/0:11,0:11:99:0,33,255	0/1:8,3:11:99:75,0,255	0/0:9,0:9:99:0,27,255	0/0:2,0:2:79:0,6,72	0/0:12,0:12:99:0,36,255	0/1:18,5:23:99:110,0,255	0/0:9,0:9:99:0,27,255	0/0:7,1:8:93:12,0,228	0/0:12,1:13:67:0,4,255	0/0:5,0:5:96:0,15,180
1	3453127	S1_3453127	N	NC	.	PASS	.	GT:AD:DP:GQ:PL	0/1:15,5:20:99:120,0,255	./.:0,0:0:.:.	0/1:3,2:5:99:57,0,93	0/0:1,0:1:66:0,3,36	0/0:27,0:27:99:0,81,255	0/1:47,10:57:99:189,0,255	0/0:1,0:1:66:0,3,36	0/0:1,0:1:66:0,3,36	0/0:1,0:1:66:0,3,36	0/0:4,0:4:94:0,12,144	0/1:3,1:4:99:24,0,96	0/0:10,1:11:66:3,0,255	0/1:5,1:6:98:18,0,162	0/0:5,0:5:96:0,15,180	0/1:4,1:5:99:21,0,129	1/1:0,2:2:79:72,6,0	0/1:4,3:7:99:87,0,123	1/1:0,1:1:66:36,3,0	1/0:1,1:2:99:30,0,30	1/0:2,2:4:99:60,0,60	0/0:5,0:5:96:0,15,180	0/0:4,0:4:94:0,12,144	0/1:4,2:6:99:54,0,126	0/1:11,4:15:99:99,0,255	0/1:10,2:12:99:36,0,255	1/0:1,1:2:99:30,0,30	0/1:6,4:10:99:114,0,186	0/0:17,2:19:96:15,0,255	0/0:5,0:5:96:0,15,180	1/0:1,1:2:99:30,0,30	0/1:2,1:3:99:27,0,63	0/1:2,1:3:99:27,0,63	1/0:1,1:2:99:30,0,30	0/1:5,2:7:99:51,0,159	0/1:4,1:5:99:21,0,129	./.:0,0:0:.:.	0/0:28,2:30:98:0,18,255	0/1:8,4:12:99:108,0,252	0/0:13,0:13:99:0,39,255	0/0:4,0:4:94:0,12,144	./.:0,0:0:.:.	0/0:1,0:1:66:0,3,36	0/1:3,1:4:99:24,0,96	0/1:3,2:5:99:57,0,93	0/0:12,0:12:99:0,36,255	1/0:1,1:2:99:30,0,30	0/0:6,0:6:98:0,18,216	0/1:3,1:4:99:24,0,96	0/0:5,0:5:96:0,15,180	0/1:7,4:11:99:111,0,219	0/0:3,0:3:88:0,9,108	0/0:3,0:3:88:0,9,108	0/0:6,0:6:98:0,18,216	0/1:10,3:13:99:69,0,255	0/1:4,1:5:99:21,0,129	0/1:4,1:5:99:21,0,129	0/1:4,1:5:99:21,0,129	0/0:2,0:2:79:0,6,72	0/0:1,0:1:66:0,3,36	0/0:13,1:14:80:0,6,255	0/0:2,0:2:79:0,6,72	0/1:5,2:7:99:51,0,159	1/0:1,1:2:99:30,0,30	0/1:2,1:3:99:27,0,63	0/0:1,0:1:66:0,3,36	1/0:2,2:4:99:60,0,60	0/1:6,2:8:99:48,0,192	./.:0,0:0:.:.	1/0:4,6:10:99:186,0,114	1/0:2,2:4:99:60,0,60	./.:0,0:0:.:.	0/0:7,0:7:99:0,21,252	1/0:4,5:9:99:153,0,117	0/0:2,0:2:79:0,6,72	1/0:1,1:2:99:30,0,30	0/0:12,1:13:67:0,4,255	0/1:5,3:8:99:84,0,156	0/0:3,0:3:88:0,9,108	0/1:2,1:3:99:27,0,63	0/0:17,0:17:99:0,51,255	0/1:2,1:3:99:27,0,63	0/0:1,0:1:66:0,3,36	0/0:10,1:11:66:3,0,255	0/1:8,2:10:99:42,0,255	1/0:3,3:6:99:90,0,90	0/1:8,4:12:99:108,0,252	0/0:14,1:15:89:0,9,255	0/1:7,2:9:99:45,0,225	0/0:12,0:12:99:0,36,255	0/1:5,3:8:99:84,0,156	0/0:13,2:15:99:27,0,255	0/0:10,1:11:66:3,0,255	0/0:12,2:14:99:30,0,255	0/0:2,0:2:79:0,6,72	0/0:20,0:20:99:0,60,255	0/0:19,3:22:99:42,0,255	0/0:13,1:14:80:0,6,255	0/1:4,1:5:99:21,0,129	0/1:11,3:14:99:66,0,255	1/0:4,4:8:99:120,0,120	0/0:8,0:8:99:0,24,255	0/0:15,0:15:99:0,45,255	0/0:8,1:9:88:9,0,255	0/1:3,1:4:99:24,0,96	0/0:7,1:8:93:12,0,228	0/1:23,4:27:99:63,0,255	0/0:3,0:3:88:0,9,108	0/1:5,1:6:98:18,0,162	0/0:10,0:10:99:0,30,255	0/1:4,1:5:99:21,0,129	0/0:7,1:8:93:12,0,228	0/1:17,4:21:99:81,0,255	0/0:16,0:16:99:0,48,255	0/0:5,0:5:96:0,15,180	0/0:3,0:3:88:0,9,108	0/0:5,0:5:96:0,15,180	0/0:9,0:9:99:0,27,255	0/0:31,0:31:99:0,93,255	0/0:9,0:9:99:0,27,255	0/0:8,1:9:88:9,0,255	0/1:5,2:7:99:51,0,159	0/1:9,2:11:99:39,0,255	0/0:6,0:6:98:0,18,216	0/1:2,1:3:99:27,0,63	0/0:8,0:8:99:0,24,255	0/1:3,1:4:99:24,0,96	0/0:4,0:4:94:0,12,144	1/1:0,1:1:66:36,3,0	0/0:5,0:5:96:0,15,180	0/1:2,1:3:99:27,0,63	0/0:20,1:21:99:0,28,255	0/1:5,1:6:98:18,0,162	1/0:1,1:2:99:30,0,30	0/0:11,0:11:99:0,33,255	0/0:18,1:19:99:0,21,255	0/0:8,1:9:88:9,0,255	0/0:6,0:6:98:0,18,216	0/0:13,1:14:80:0,6,255	0/0:15,2:17:99:21,0,255	0/1:3,2:5:99:57,0,93	0/1:5,1:6:98:18,0,162	0/1:4,1:5:99:21,0,129	0/0:14,0:14:99:0,42,255	0/0:12,0:12:99:0,36,255	0/0:11,1:12:50:0,0,255	0/1:2,1:3:99:27,0,63	0/0:3,0:3:88:0,9,108	0/0:26,0:26:99:0,78,255	0/1:3,2:5:99:57,0,93	0/0:5,0:5:96:0,15,180	./.:0,0:0:.:.	0/1:4,3:7:99:87,0,123	0/0:4,0:4:94:0,12,144	0/1:2,1:3:99:27,0,63	1/0:2,2:4:99:60,0,60	0/0:18,1:19:99:0,21,255	0/1:3,1:4:99:24,0,96	0/1:3,2:5:99:57,0,93	0/0:9,0:9:99:0,27,255	0/0:21,2:23:65:3,0,255	0/0:8,0:8:99:0,24,255	0/0:4,0:4:94:0,12,144	0/1:10,2:12:99:36,0,255	1/0:2,3:5:99:93,0,57	0/0:2,0:2:79:0,6,72	0/0:4,0:4:94:0,12,144	0/1:4,2:6:99:54,0,126	0/1:2,1:3:99:27,0,63	0/1:10,4:14:99:102,0,255	0/0:9,1:10:79:6,0,255	0/0:1,0:1:66:0,3,36	0/0:2,0:2:79:0,6,72	0/0:10,0:10:99:0,30,255	1/0:1,1:2:99:30,0,30	1/0:1,3:4:99:96,0,24	0/0:1,0:1:66:0,3,36	./.:0,0:0:.:.	0/1:2,1:3:99:27,0,63	0/0:2,0:2:79:0,6,72	0/0:1,0:1:66:0,3,36	0/1:15,3:18:99:53,0,255	0/0:30,4:34:99:42,0,255	0/1:11,3:14:99:66,0,255	0/0:36,1:37:99:0,75,255	0/0:8,0:8:99:0,24,255	0/0:3,0:3:88:0,9,108	0/0:3,0:3:88:0,9,108	./.:0,0:0:.:.	1/0:1,3:4:99:96,0,24	0/0:1,0:1:66:0,3,36	0/1:3,1:4:99:24,0,96	1/1:0,1:1:66:36,3,0	0/0:10,0:10:99:0,30,255	1/0:2,2:4:99:60,0,60	0/1:6,2:8:99:48,0,192	0/0:4,0:4:94:0,12,144	0/1:8,2:10:99:42,0,255	0/0:12,1:13:67:0,4,255	0/0:7,0:7:99:0,21,252	0/1:4,1:5:99:21,0,129	0/0:31,0:31:99:0,93,255	1/0:3,3:6:99:90,0,90	0/1:4,2:6:99:54,0,126	0/0:9,1:10:79:6,0,255	0/0:1,0:1:66:0,3,36	./.:0,0:0:.:.	0/1:5,1:6:98:18,0,162	0/0:1,0:1:66:0,3,36	0/0:3,0:3:88:0,9,108	0/1:4,2:6:99:54,0,126	0/1:9,2:11:99:39,0,255	0/1:9,2:11:99:39,0,255	0/1:14,3:17:99:57,0,255	1/0:4,4:8:99:120,0,120	0/0:11,0:11:99:0,33,255	0/0:2,0:2:79:0,6,72	1/0:1,1:2:99:30,0,30	0/1:8,4:12:99:108,0,252	0/1:3,1:4:99:24,0,96	0/0:12,1:13:67:0,4,255	0/0:15,2:17:99:21,0,255	./.:0,0:0:.:.	0/1:11,2:13:99:33,0,255	0/1:5,1:6:98:18,0,162	0/0:8,0:8:99:0,24,255	0/1:2,1:3:99:27,0,63	0/0:13,1:14:80:0,6,255	0/1:8,2:10:99:42,0,255	0/0:12,0:12:99:0,36,255	0/0:7,0:7:99:0,21,252	0/1:16,3:19:99:51,0,255	0/1:26,5:31:99:86,0,255	0/1:4,3:7:99:87,0,123	1/1:0,1:1:66:36,3,0	1/0:1,1:2:99:30,0,30	0/0:2,0:2:79:0,6,72	0/0:41,6:47:99:74,0,255	0/1:15,3:18:99:53,0,255	./.:0,0:0:.:.	0/1:5,4:9:99:117,0,153	0/0:8,1:9:88:9,0,255	0/1:7,4:11:99:111,0,219	0/0:16,1:17:97:0,15,255	0/1:2,1:3:99:27,0,63	0/0:2,0:2:79:0,6,72	0/1:5,3:8:99:84,0,156	0/0:3,0:3:88:0,9,108	0/1:2,1:3:99:27,0,63	0/0:17,0:17:99:0,51,255	0/0:6,1:7:96:15,0,195	0/0:2,0:2:79:0,6,72	0/1:2,1:3:99:27,0,63	0/0:4,0:4:94:0,12,144	0/0:1,0:1:66:0,3,36	0/1:3,1:4:99:24,0,96	0/0:25,1:26:99:0,43,255	0/0:11,0:11:99:0,33,255	0/1:8,3:11:99:75,0,255	0/0:9,0:9:99:0,27,255	0/0:2,0:2:79:0,6,72	0/0:12,0:12:99:0,36,255	0/1:18,5:23:99:110,0,255	0/0:9,0:9:99:0,27,255	0/0:7,1:8:93:12,0,228	0/0:12,1:13:67:0,4,255	0/0:5,0:5:96:0,15,180
1	3453128	S1_3453128	N	NC	.	PASS	.	GT:AD:DP:GQ:PL	0/1:15,5:20:99:120,0,255	./.:0,0:0:.:.	0/1:3,2:5:99:57,0,93	0/0:1,0:1:66:0,3,36	0/0:27,0:27:99:0,81,255	0/1:47,10:57:99:189,0,255	0/0:1,0:1:66:0,3,36	0/0:1,0:1:66:0,3,36	0/0:1,0:1:66:0,3,36	0/0:4,0:4:94:0,12,144	0/1:3,1:4:99:24,0,96	0/0:10,1:11:66:3,0,255	0/1:5,1:6:98:18,0,162	0/0:5,0:5:96:0,15,180	0/1:4,1:5:99:21,0,129	1/1:0,2:2:79:72,6,0	0/1:4,3:7:99:87,0,123	1/1:0,1:1:66:36,3,0	1/0:1,1:2:99:30,0,30	1/0:2,2:4:99:60,0,60	0/0:5,0:5:96:0,15,180	0/0:4,0:4:94:0,12,144	0/1:4,2:6:99:54,0,126	0/1:11,4:15:99:99,0,255	0/1:10,2:12:99:36,0,255	1/0:1,1:2:99:30,0,30	0/1:6,4:10:99:114,0,186	0/0:17,2:19:96:15,0,255	0/0:5,0:5:96:0,15,180	1/0:1,1:2:99:30,0,30	0/1:2,1:3:99:27,0,63	0/1:2,1:3:99:27,0,63	1/0:1,1:2:99:30,0,30	0/1:5,2:7:99:51,0,159	0/1:4,1:5:99:21,0,129	./.:0,0:0:.:.	0/0:28,2:30:98:0,18,255	0/1:8,4:12:99:108,0,252	0/0:13,0:13:99:0,39,255	0/0:4,0:4:94:0,12,144	./.:0,0:0:.:.	0/0:1,0:1:66:0,3,36	0/1:3,1:4:99:24,0,96	0/1:3,2:5:99:57,0,93	0/0:12,0:12:99:0,36,255	1/0:1,1:2:99:30,0,30	0/0:6,0:6:98:0,18,216	0/1:3,1:4:99:24,0,96	0/0:5,0:5:96:0,15,180	0/1:7,4:11:99:111,0,219	0/0:3,0:3:88:0,9,108	0/0:3,0:3:88:0,9,108	0/0:6,0:6:98:0,18,216	0/1:10,3:13:99:69,0,255	0/1:4,1:5:99:21,0,129	0/1:4,1:5:99:21,0,129	0/1:4,1:5:99:21,0,129	0/0:2,0:2:79:0,6,72	0/0:1,0:1:66:0,3,36	0/0:13,1:14:80:0,6,255	0/0:2,0:2:79:0,6,72	0/1:5,2:7:99:51,0,159	1/0:1,1:2:99:30,0,30	0/1:2,1:3:99:27,0,63	0/0:1,0:1:66:0,3,36	1/0:2,2:4:99:60,0,60	0/1:6,2:8:99:48,0,192	./.:0,0:0:.:.	1/0:4,6:10:99:186,0,114	1/0:2,2:4:99:60,0,60	./.:0,0:0:.:.	0/0:7,0:7:99:0,21,252	1/0:4,5:9:99:153,0,117	0/0:2,0:2:79:0,6,72	1/0:1,1:2:99:30,0,30	0/0:12,1:13:67:0,4,255	0/1:5,3:8:99:84,0,156	0/0:3,0:3:88:0,9,108	0/1:2,1:3:99:27,0,63	0/0:17,0:17:99:0,51,255	0/1:2,1:3:99:27,0,63	0/0:1,0:1:66:0,3,36	0/0:10,1:11:66:3,0,255	0/1:8,2:10:99:42,0,255	1/0:3,3:6:99:90,0,90	0/1:8,4:12:99:108,0,252	0/0:14,1:15:89:0,9,255	0/1:7,2:9:99:45,0,225	0/0:12,0:12:99:0,36,255	0/1:5,3:8:99:84,0,156	0/0:13,2:15:99:27,0,255	0/0:10,1:11:66:3,0,255	0/0:12,2:14:99:30,0,255	0/0:2,0:2:79:0,6,72	0/0:20,0:20:99:0,60,255	0/0:19,3:22:99:42,0,255	0/0:13,1:14:80:0,6,255	0/1:4,1:5:99:21,0,129	0/1:11,3:14:99:66,0,255	1/0:4,4:8:99:120,0,120	0/0:8,0:8:99:0,24,255	0/0:15,0:15:99:0,45,255	0/0:8,1:9:88:9,0,255	0/1:3,1:4:99:24,0,96	0/0:7,1:8:93:12,0,228	0/1:23,4:27:99:63,0,255	0/0:3,0:3:88:0,9,108	0/1:5,1:6:98:18,0,162	0/0:10,0:10:99:0,30,255	0/1:4,1:5:99:21,0,129	0/0:7,1:8:93:12,0,228	0/1:17,4:21:99:81,0,255	0/0:16,0:16:99:0,48,255	0/0:5,0:5:96:0,15,180	0/0:3,0:3:88:0,9,108	0/0:5,0:5:96:0,15,180	0/0:9,0:9:99:0,27,255	0/0:31,0:31:99:0,93,255	0/0:9,0:9:99:0,27,255	0/0:8,1:9:88:9,0,255	0/1:5,2:7:99:51,0,159	0/1:9,2:11:99:39,0,255	0/0:6,0:6:98:0,18,216	0/1:2,1:3:99:27,0,63	0/0:8,0:8:99:0,24,255	0/1:3,1:4:99:24,0,96	0/0:4,0:4:94:0,12,144	1/1:0,1:1:66:36,3,0	0/0:5,0:5:96:0,15,180	0/1:2,1:3:99:27,0,63	0/0:20,1:21:99:0,28,255	0/1:5,1:6:98:18,0,162	1/0:1,1:2:99:30,0,30	0/0:11,0:11:99:0,33,255	0/0:18,1:19:99:0,21,255	0/0:8,1:9:88:9,0,255	0/0:6,0:6:98:0,18,216	0/0:13,1:14:80:0,6,255	0/0:15,2:17:99:21,0,255	0/1:3,2:5:99:57,0,93	0/1:5,1:6:98:18,0,162	0/1:4,1:5:99:21,0,129	0/0:14,0:14:99:0,42,255	0/0:12,0:12:99:0,36,255	0/0:11,1:12:50:0,0,255	0/1:2,1:3:99:27,0,63	0/0:3,0:3:88:0,9,108	0/0:26,0:26:99:0,78,255	0/1:3,2:5:99:57,0,93	0/0:5,0:5:96:0,15,180	./.:0,0:0:.:.	0/1:4,3:7:99:87,0,123	0/0:4,0:4:94:0,12,144	0/1:2,1:3:99:27,0,63	1/0:2,2:4:99:60,0,60	0/0:18,1:19:99:0,21,255	0/1:3,1:4:99:24,0,96	0/1:3,2:5:99:57,0,93	0/0:9,0:9:99:0,27,255	0/0:21,2:23:65:3,0,255	0/0:8,0:8:99:0,24,255	0/0:4,0:4:94:0,12,144	0/1:10,2:12:99:36,0,255	1/0:2,3:5:99:93,0,57	0/0:2,0:2:79:0,6,72	0/0:4,0:4:94:0,12,144	0/1:4,2:6:99:54,0,126	0/1:2,1:3:99:27,0,63	0/1:10,4:14:99:102,0,255	0/0:9,1:10:79:6,0,255	0/0:1,0:1:66:0,3,36	0/0:2,0:2:79:0,6,72	0/0:10,0:10:99:0,30,255	1/0:1,1:2:99:30,0,30	1/0:1,3:4:99:96,0,24	0/0:1,0:1:66:0,3,36	./.:0,0:0:.:.	0/1:2,1:3:99:27,0,63	0/0:2,0:2:79:0,6,72	0/0:1,0:1:66:0,3,36	0/1:15,3:18:99:53,0,255	0/0:30,4:34:99:42,0,255	0/1:11,3:14:99:66,0,255	0/0:36,1:37:99:0,75,255	0/0:8,0:8:99:0,24,255	0/0:3,0:3:88:0,9,108	0/0:3,0:3:88:0,9,108	./.:0,0:0:.:.	1/0:1,3:4:99:96,0,24	0/0:1,0:1:66:0,3,36	0/1:3,1:4:99:24,0,96	1/1:0,1:1:66:36,3,0	0/0:10,0:10:99:0,30,255	1/0:2,2:4:99:60,0,60	0/1:6,2:8:99:48,0,192	0/0:4,0:4:94:0,12,144	0/1:8,2:10:99:42,0,255	0/0:12,1:13:67:0,4,255	0/0:7,0:7:99:0,21,252	0/1:4,1:5:99:21,0,129	0/0:31,0:31:99:0,93,255	1/0:3,3:6:99:90,0,90	0/1:4,2:6:99:54,0,126	0/0:9,1:10:79:6,0,255	0/0:1,0:1:66:0,3,36	./.:0,0:0:.:.	0/1:5,1:6:98:18,0,162	0/0:1,0:1:66:0,3,36	0/0:3,0:3:88:0,9,108	0/1:4,2:6:99:54,0,126	0/1:9,2:11:99:39,0,255	0/1:9,2:11:99:39,0,255	0/1:14,3:17:99:57,0,255	1/0:4,4:8:99:120,0,120	0/0:11,0:11:99:0,33,255	0/0:2,0:2:79:0,6,72	1/0:1,1:2:99:30,0,30	0/1:8,4:12:99:108,0,252	0/1:3,1:4:99:24,0,96	0/0:12,1:13:67:0,4,255	0/0:15,2:17:99:21,0,255	./.:0,0:0:.:.	0/1:11,2:13:99:33,0,255	0/1:5,1:6:98:18,0,162	0/0:8,0:8:99:0,24,255	0/1:2,1:3:99:27,0,63	0/0:13,1:14:80:0,6,255	0/1:8,2:10:99:42,0,255	0/0:12,0:12:99:0,36,255	0/0:7,0:7:99:0,21,252	0/1:16,3:19:99:51,0,255	0/1:26,5:31:99:86,0,255	0/1:4,3:7:99:87,0,123	1/1:0,1:1:66:36,3,0	1/0:1,1:2:99:30,0,30	0/0:2,0:2:79:0,6,72	0/0:41,6:47:99:74,0,255	0/1:15,3:18:99:53,0,255	./.:0,0:0:.:.	0/1:5,4:9:99:117,0,153	0/0:8,1:9:88:9,0,255	0/1:7,4:11:99:111,0,219	0/0:16,1:17:97:0,15,255	0/1:2,1:3:99:27,0,63	0/0:2,0:2:79:0,6,72	0/1:5,3:8:99:84,0,156	0/0:3,0:3:88:0,9,108	0/1:2,1:3:99:27,0,63	0/0:17,0:17:99:0,51,255	0/0:6,1:7:96:15,0,195	0/0:2,0:2:79:0,6,72	0/1:2,1:3:99:27,0,63	0/0:4,0:4:94:0,12,144	0/0:1,0:1:66:0,3,36	0/1:3,1:4:99:24,0,96	0/0:25,1:26:99:0,43,255	0/0:11,0:11:99:0,33,255	0/1:8,3:11:99:75,0,255	0/0:9,0:9:99:0,27,255	0/0:2,0:2:79:0,6,72	0/0:12,0:12:99:0,36,255	0/1:18,5:23:99:110,0,255	0/0:9,0:9:99:0,27,255	0/0:7,1:8:93:12,0,228	0/0:12,1:13:67:0,4,255	0/0:5,0:5:96:0,15,180
1	3453129	S1_3453129	N	NC	.	PASS	.	GT:AD:DP:GQ:PL	0/1:15,5:20:99:120,0,255	./.:0,0:0:.:.	0/1:3,2:5:99:57,0,93	0/0:1,0:1:66:0,3,36	0/0:27,0:27:99:0,81,255	0/1:47,10:57:99:189,0,255	0/0:1,0:1:66:0,3,36	0/0:1,0:1:66:0,3,36	0/0:1,0:1:66:0,3,36	0/0:4,0:4:94:0,12,144	0/1:3,1:4:99:24,0,96	0/0:10,1:11:66:3,0,255	0/1:5,1:6:98:18,0,162	0/0:5,0:5:96:0,15,180	0/1:4,1:5:99:21,0,129	1/1:0,2:2:79:72,6,0	0/1:4,3:7:99:87,0,123	1/1:0,1:1:66:36,3,0	1/0:1,1:2:99:30,0,30	1/0:2,2:4:99:60,0,60	0/0:5,0:5:96:0,15,180	0/0:4,0:4:94:0,12,144	0/1:4,2:6:99:54,0,126	0/1:11,4:15:99:99,0,255	0/1:10,2:12:99:36,0,255	1/0:1,1:2:99:30,0,30	0/1:6,4:10:99:114,0,186	0/0:17,2:19:96:15,0,255	0/0:5,0:5:96:0,15,180	1/0:1,1:2:99:30,0,30	0/1:2,1:3:99:27,0,63	0/1:2,1:3:99:27,0,63	1/0:1,1:2:99:30,0,30	0/1:5,2:7:99:51,0,159	0/1:4,1:5:99:21,0,129	./.:0,0:0:.:.	0/0:28,2:30:98:0,18,255	0/1:8,4:12:99:108,0,252	0/0:13,0:13:99:0,39,255	0/0:4,0:4:94:0,12,144	./.:0,0:0:.:.	0/0:1,0:1:66:0,3,36	0/1:3,1:4:99:24,0,96	0/1:3,2:5:99:57,0,93	0/0:12,0:12:99:0,36,255	1/0:1,1:2:99:30,0,30	0/0:6,0:6:98:0,18,216	0/1:3,1:4:99:24,0,96	0/0:5,0:5:96:0,15,180	0/1:7,4:11:99:111,0,219	0/0:3,0:3:88:0,9,108	0/0:3,0:3:88:0,9,108	0/0:6,0:6:98:0,18,216	0/1:10,3:13:99:69,0,255	0/1:4,1:5:99:21,0,129	0/1:4,1:5:99:21,0,129	0/1:4,1:5:99:21,0,129	0/0:2,0:2:79:0,6,72	0/0:1,0:1:66:0,3,36	0/0:13,1:14:80:0,6,255	0/0:2,0:2:79:0,6,72	0/1:5,2:7:99:51,0,159	1/0:1,1:2:99:30,0,30	0/1:2,1:3:99:27,0,63	0/0:1,0:1:66:0,3,36	1/0:2,2:4:99:60,0,60	0/1:6,2:8:99:48,0,192	./.:0,0:0:.:.	1/0:4,6:10:99:186,0,114	1/0:2,2:4:99:60,0,60	./.:0,0:0:.:.	0/0:7,0:7:99:0,21,252	1/0:4,5:9:99:153,0,117	0/0:2,0:2:79:0,6,72	1/0:1,1:2:99:30,0,30	0/0:12,1:13:67:0,4,255	0/1:5,3:8:99:84,0,156	0/0:3,0:3:88:0,9,108	0/1:2,1:3:99:27,0,63	0/0:17,0:17:99:0,51,255	0/1:2,1:3:99:27,0,63	0/0:1,0:1:66:0,3,36	0/0:10,1:11:66:3,0,255	0/1:8,2:10:99:42,0,255	1/0:3,3:6:99:90,0,90	0/1:8,4:12:99:108,0,252	0/0:14,1:15:89:0,9,255	0/1:7,2:9:99:45,0,225	0/0:12,0:12:99:0,36,255	0/1:5,3:8:99:84,0,156	0/0:13,2:15:99:27,0,255	0/0:10,1:11:66:3,0,255	0/0:12,2:14:99:30,0,255	0/0:2,0:2:79:0,6,72	0/0:20,0:20:99:0,60,255	0/0:19,3:22:99:42,0,255	0/0:13,1:14:80:0,6,255	0/1:4,1:5:99:21,0,129	0/1:11,3:14:99:66,0,255	1/0:4,4:8:99:120,0,120	0/0:8,0:8:99:0,24,255	0/0:15,0:15:99:0,45,255	0/0:8,1:9:88:9,0,255	0/1:3,1:4:99:24,0,96	0/0:7,1:8:93:12,0,228	0/1:23,4:27:99:63,0,255	0/0:3,0:3:88:0,9,108	0/1:5,1:6:98:18,0,162	0/0:10,0:10:99:0,30,255	0/1:4,1:5:99:21,0,129	0/0:7,1:8:93:12,0,228	0/1:17,4:21:99:81,0,255	0/0:16,0:16:99:0,48,255	0/0:5,0:5:96:0,15,180	0/0:3,0:3:88:0,9,108	0/0:5,0:5:96:0,15,180	0/0:9,0:9:99:0,27,255	0/0:31,0:31:99:0,93,255	0/0:9,0:9:99:0,27,255	0/0:8,1:9:88:9,0,255	0/1:5,2:7:99:51,0,159	0/1:9,2:11:99:39,0,255	0/0:6,0:6:98:0,18,216	0/1:2,1:3:99:27,0,63	0/0:8,0:8:99:0,24,255	0/1:3,1:4:99:24,0,96	0/0:4,0:4:94:0,12,144	1/1:0,1:1:66:36,3,0	0/0:5,0:5:96:0,15,180	0/1:2,1:3:99:27,0,63	0/0:20,1:21:99:0,28,255	0/1:5,1:6:98:18,0,162	1/0:1,1:2:99:30,0,30	0/0:11,0:11:99:0,33,255	0/0:18,1:19:99:0,21,255	0/0:8,1:9:88:9,0,255	0/0:6,0:6:98:0,18,216	0/0:13,1:14:80:0,6,255	0/0:15,2:17:99:21,0,255	0/1:3,2:5:99:57,0,93	0/1:5,1:6:98:18,0,162	0/1:4,1:5:99:21,0,129	0/0:14,0:14:99:0,42,255	0/0:12,0:12:99:0,36,255	0/0:11,1:12:50:0,0,255	0/1:2,1:3:99:27,0,63	0/0:3,0:3:88:0,9,108	0/0:26,0:26:99:0,78,255	0/1:3,2:5:99:57,0,93	0/0:5,0:5:96:0,15,180	./.:0,0:0:.:.	0/1:4,3:7:99:87,0,123	0/0:4,0:4:94:0,12,144	0/1:2,1:3:99:27,0,63	1/0:2,2:4:99:60,0,60	0/0:18,1:19:99:0,21,255	0/1:3,1:4:99:24,0,96	0/1:3,2:5:99:57,0,93	0/0:9,0:9:99:0,27,255	0/0:21,2:23:65:3,0,255	0/0:8,0:8:99:0,24,255	0/0:4,0:4:94:0,12,144	0/1:10,2:12:99:36,0,255	1/0:2,3:5:99:93,0,57	0/0:2,0:2:79:0,6,72	0/0:4,0:4:94:0,12,144	0/1:4,2:6:99:54,0,126	0/1:2,1:3:99:27,0,63	0/1:10,4:14:99:102,0,255	0/0:9,1:10:79:6,0,255	0/0:1,0:1:66:0,3,36	0/0:2,0:2:79:0,6,72	0/0:10,0:10:99:0,30,255	1/0:1,1:2:99:30,0,30	1/0:1,3:4:99:96,0,24	0/0:1,0:1:66:0,3,36	./.:0,0:0:.:.	0/1:2,1:3:99:27,0,63	0/0:2,0:2:79:0,6,72	0/0:1,0:1:66:0,3,36	0/1:15,3:18:99:53,0,255	0/0:30,4:34:99:42,0,255	0/1:11,3:14:99:66,0,255	0/0:36,1:37:99:0,75,255	0/0:8,0:8:99:0,24,255	0/0:3,0:3:88:0,9,108	0/0:3,0:3:88:0,9,108	./.:0,0:0:.:.	1/0:1,3:4:99:96,0,24	0/0:1,0:1:66:0,3,36	0/1:3,1:4:99:24,0,96	1/1:0,1:1:66:36,3,0	0/0:10,0:10:99:0,30,255	1/0:2,2:4:99:60,0,60	0/1:6,2:8:99:48,0,192	0/0:4,0:4:94:0,12,144	0/1:8,2:10:99:42,0,255	0/0:12,1:13:67:0,4,255	0/0:7,0:7:99:0,21,252	0/1:4,1:5:99:21,0,129	0/0:31,0:31:99:0,93,255	1/0:3,3:6:99:90,0,90	0/1:4,2:6:99:54,0,126	0/0:9,1:10:79:6,0,255	0/0:1,0:1:66:0,3,36	./.:0,0:0:.:.	0/1:5,1:6:98:18,0,162	0/0:1,0:1:66:0,3,36	0/0:3,0:3:88:0,9,108	0/1:4,2:6:99:54,0,126	0/1:9,2:11:99:39,0,255	0/1:9,2:11:99:39,0,255	0/1:14,3:17:99:57,0,255	1/0:4,4:8:99:120,0,120	0/0:11,0:11:99:0,33,255	0/0:2,0:2:79:0,6,72	1/0:1,1:2:99:30,0,30	0/1:8,4:12:99:108,0,252	0/1:3,1:4:99:24,0,96	0/0:12,1:13:67:0,4,255	0/0:15,2:17:99:21,0,255	./.:0,0:0:.:.	0/1:11,2:13:99:33,0,255	0/1:5,1:6:98:18,0,162	0/0:8,0:8:99:0,24,255	0/1:2,1:3:99:27,0,63	0/0:13,1:14:80:0,6,255	0/1:8,2:10:99:42,0,255	0/0:12,0:12:99:0,36,255	0/0:7,0:7:99:0,21,252	0/1:16,3:19:99:51,0,255	0/1:26,5:31:99:86,0,255	0/1:4,3:7:99:87,0,123	1/1:0,1:1:66:36,3,0	1/0:1,1:2:99:30,0,30	0/0:2,0:2:79:0,6,72	0/0:41,6:47:99:74,0,255	0/1:15,3:18:99:53,0,255	./.:0,0:0:.:.	0/1:5,4:9:99:117,0,153	0/0:8,1:9:88:9,0,255	0/1:7,4:11:99:111,0,219	0/0:16,1:17:97:0,15,255	0/1:2,1:3:99:27,0,63	0/0:2,0:2:79:0,6,72	0/1:5,3:8:99:84,0,156	0/0:3,0:3:88:0,9,108	0/1:2,1:3:99:27,0,63	0/0:17,0:17:99:0,51,255	0/0:6,1:7:96:15,0,195	0/0:2,0:2:79:0,6,72	0/1:2,1:3:99:27,0,63	0/0:4,0:4:94:0,12,144	0/0:1,0:1:66:0,3,36	0/1:3,1:4:99:24,0,96	0/0:25,1:26:99:0,43,255	0/0:11,0:11:99:0,33,255	0/1:8,3:11:99:75,0,255	0/0:9,0:9:99:0,27,255	0/0:2,0:2:79:0,6,72	0/0:12,0:12:99:0,36,255	0/1:18,5:23:99:110,0,255	0/0:9,0:9:99:0,27,255	0/0:7,1:8:93:12,0,228	0/0:12,1:13:67:0,4,255	0/0:5,0:5:96:0,15,180
1	3453130	S1_3453130	N	NA	.	PASS	.	GT:AD:DP:GQ:PL	0/1:15,5:20:99:120,0,255	./.:0,0:0:.:.	0/1:3,2:5:99:57,0,93	0/0:1,0:1:66:0,3,36	0/0:27,0:27:99:0,81,255	0/1:47,10:57:99:189,0,255	0/0:1,0:1:66:0,3,36	0/0:1,0:1:66:0,3,36	0/0:1,0:1:66:0,3,36	0/0:4,0:4:94:0,12,144	0/1:3,1:4:99:24,0,96	0/0:10,1:11:66:3,0,255	0/1:5,1:6:98:18,0,162	0/0:5,0:5:96:0,15,180	0/1:4,1:5:99:21,0,129	1/1:0,2:2:79:72,6,0	0/1:4,3:7:99:87,0,123	1/1:0,1:1:66:36,3,0	1/0:1,1:2:99:30,0,30	1/0:2,2:4:99:60,0,60	0/0:5,0:5:96:0,15,180	0/0:4,0:4:94:0,12,144	0/1:4,2:6:99:54,0,126	0/1:11,4:15:99:99,0,255	0/1:10,2:12:99:36,0,255	1/0:1,1:2:99:30,0,30	0/1:6,4:10:99:114,0,186	0/0:17,2:19:96:15,0,255	0/0:5,0:5:96:0,15,180	1/0:1,1:2:99:30,0,30	0/1:2,1:3:99:27,0,63	0/1:2,1:3:99:27,0,63	1/0:1,1:2:99:30,0,30	0/1:5,2:7:99:51,0,159	0/1:4,1:5:99:21,0,129	./.:0,0:0:.:.	0/0:28,2:30:98:0,18,255	0/1:8,4:12:99:108,0,252	0/0:13,0:13:99:0,39,255	0/0:4,0:4:94:0,12,144	./.:0,0:0:.:.	0/0:1,0:1:66:0,3,36	0/1:3,1:4:99:24,0,96	0/1:3,2:5:99:57,0,93	0/0:12,0:12:99:0,36,255	1/0:1,1:2:99:30,0,30	0/0:6,0:6:98:0,18,216	0/1:3,1:4:99:24,0,96	0/0:5,0:5:96:0,15,180	0/1:7,4:11:99:111,0,219	0/0:3,0:3:88:0,9,108	0/0:3,0:3:88:0,9,108	0/0:6,0:6:98:0,18,216	0/1:10,3:13:99:69,0,255	0/1:4,1:5:99:21,0,129	0/1:4,1:5:99:21,0,129	0/1:4,1:5:99:21,0,129	0/0:2,0:2:79:0,6,72	0/0:1,0:1:66:0,3,36	0/0:13,1:14:80:0,6,255	0/0:2,0:2:79:0,6,72	0/1:5,2:7:99:51,0,159	1/0:1,1:2:99:30,0,30	0/1:2,1:3:99:27,0,63	0/0:1,0:1:66:0,3,36	1/0:2,2:4:99:60,0,60	0/1:6,2:8:99:48,0,192	./.:0,0:0:.:.	1/0:4,6:10:99:186,0,114	1/0:2,2:4:99:60,0,60	./.:0,0:0:.:.	0/0:7,0:7:99:0,21,252	1/0:4,5:9:99:153,0,117	0/0:2,0:2:79:0,6,72	1/0:1,1:2:99:30,0,30	0/0:12,1:13:67:0,4,255	0/1:5,3:8:99:84,0,156	0/0:3,0:3:88:0,9,108	0/1:2,1:3:99:27,0,63	0/0:17,0:17:99:0,51,255	0/1:2,1:3:99:27,0,63	0/0:1,0:1:66:0,3,36	0/0:10,1:11:66:3,0,255	0/1:8,2:10:99:42,0,255	1/0:3,3:6:99:90,0,90	0/1:8,4:12:99:108,0,252	0/0:14,1:15:89:0,9,255	0/1:7,2:9:99:45,0,225	0/0:12,0:12:99:0,36,255	0/1:5,3:8:99:84,0,156	0/0:13,2:15:99:27,0,255	0/0:10,1:11:66:3,0,255	0/0:12,2:14:99:30,0,255	0/0:2,0:2:79:0,6,72	0/0:20,0:20:99:0,60,255	0/0:19,3:22:99:42,0,255	0/0:13,1:14:80:0,6,255	0/1:4,1:5:99:21,0,129	0/1:11,3:14:99:66,0,255	1/0:4,4:8:99:120,0,120	0/0:8,0:8:99:0,24,255	0/0:15,0:15:99:0,45,255	0/0:8,1:9:88:9,0,255	0/1:3,1:4:99:24,0,96	0/0:7,1:8:93:12,0,228	0/1:23,4:27:99:63,0,255	0/0:3,0:3:88:0,9,108	0/1:5,1:6:98:18,0,162	0/0:10,0:10:99:0,30,255	0/1:4,1:5:99:21,0,129	0/0:7,1:8:93:12,0,228	0/1:17,4:21:99:81,0,255	0/0:16,0:16:99:0,48,255	0/0:5,0:5:96:0,15,180	0/0:3,0:3:88:0,9,108	0/0:5,0:5:96:0,15,180	0/0:9,0:9:99:0,27,255	0/0:31,0:31:99:0,93,255	0/0:9,0:9:99:0,27,255	0/0:8,1:9:88:9,0,255	0/1:5,2:7:99:51,0,159	0/1:9,2:11:99:39,0,255	0/0:6,0:6:98:0,18,216	0/1:2,1:3:99:27,0,63	0/0:8,0:8:99:0,24,255	0/1:3,1:4:99:24,0,96	0/0:4,0:4:94:0,12,144	1/1:0,1:1:66:36,3,0	0/0:5,0:5:96:0,15,180	0/1:2,1:3:99:27,0,63	0/0:20,1:21:99:0,28,255	0/1:5,1:6:98:18,0,162	1/0:1,1:2:99:30,0,30	0/0:11,0:11:99:0,33,255	0/0:18,1:19:99:0,21,255	0/0:8,1:9:88:9,0,255	0/0:6,0:6:98:0,18,216	0/0:13,1:14:80:0,6,255	0/0:15,2:17:99:21,0,255	0/1:3,2:5:99:57,0,93	0/1:5,1:6:98:18,0,162	0/1:4,1:5:99:21,0,129	0/0:14,0:14:99:0,42,255	0/0:12,0:12:99:0,36,255	0/0:11,1:12:50:0,0,255	0/1:2,1:3:99:27,0,63	0/0:3,0:3:88:0,9,108	0/0:26,0:26:99:0,78,255	0/1:3,2:5:99:57,0,93	0/0:5,0:5:96:0,15,180	./.:0,0:0:.:.	0/1:4,3:7:99:87,0,123	0/0:4,0:4:94:0,12,144	0/1:2,1:3:99:27,0,63	1/0:2,2:4:99:60,0,60	0/0:18,1:19:99:0,21,255	0/1:3,1:4:99:24,0,96	0/1:3,2:5:99:57,0,93	0/0:9,0:9:99:0,27,255	0/0:21,2:23:65:3,0,255	0/0:8,0:8:99:0,24,255	0/0:4,0:4:94:0,12,144	0/1:10,2:12:99:36,0,255	1/0:2,3:5:99:93,0,57	0/0:2,0:2:79:0,6,72	0/0:4,0:4:94:0,12,144	0/1:4,2:6:99:54,0,126	0/1:2,1:3:99:27,0,63	0/1:10,4:14:99:102,0,255	0/0:9,1:10:79:6,0,255	0/0:1,0:1:66:0,3,36	0/0:2,0:2:79:0,6,72	0/0:10,0:10:99:0,30,255	1/0:1,1:2:99:30,0,30	1/0:1,3:4:99:96,0,24	0/0:1,0:1:66:0,3,36	./.:0,0:0:.:.	0/1:2,1:3:99:27,0,63	0/0:2,0:2:79:0,6,72	0/0:1,0:1:66:0,3,36	0/1:15,3:18:99:53,0,255	0/0:30,4:34:99:42,0,255	0/1:11,3:14:99:66,0,255	0/0:36,1:37:99:0,75,255	0/0:8,0:8:99:0,24,255	0/0:3,0:3:88:0,9,108	0/0:3,0:3:88:0,9,108	./.:0,0:0:.:.	1/0:1,3:4:99:96,0,24	0/0:1,0:1:66:0,3,36	0/1:3,1:4:99:24,0,96	1/1:0,1:1:66:36,3,0	0/0:10,0:10:99:0,30,255	1/0:2,2:4:99:60,0,60	0/1:6,2:8:99:48,0,192	0/0:4,0:4:94:0,12,144	0/1:8,2:10:99:42,0,255	0/0:12,1:13:67:0,4,255	0/0:7,0:7:99:0,21,252	0/1:4,1:5:99:21,0,129	0/0:31,0:31:99:0,93,255	1/0:3,3:6:99:90,0,90	0/1:4,2:6:99:54,0,126	0/0:9,1:10:79:6,0,255	0/0:1,0:1:66:0,3,36	./.:0,0:0:.:.	0/1:5,1:6:98:18,0,162	0/0:1,0:1:66:0,3,36	0/0:3,0:3:88:0,9,108	0/1:4,2:6:99:54,0,126	0/1:9,2:11:99:39,0,255	0/1:9,2:11:99:39,0,255	0/1:14,3:17:99:57,0,255	1/0:4,4:8:99:120,0,120	0/0:11,0:11:99:0,33,255	0/0:2,0:2:79:0,6,72	1/0:1,1:2:99:30,0,30	0/1:8,4:12:99:108,0,252	0/1:3,1:4:99:24,0,96	0/0:12,1:13:67:0,4,255	0/0:15,2:17:99:21,0,255	./.:0,0:0:.:.	0/1:11,2:13:99:33,0,255	0/1:5,1:6:98:18,0,162	0/0:8,0:8:99:0,24,255	0/1:2,1:3:99:27,0,63	0/0:13,1:14:80:0,6,255	0/1:8,2:10:99:42,0,255	0/0:12,0:12:99:0,36,255	0/0:7,0:7:99:0,21,252	0/1:16,3:19:99:51,0,255	0/1:26,5:31:99:86,0,255	0/1:4,3:7:99:87,0,123	1/1:0,1:1:66:36,3,0	1/0:1,1:2:99:30,0,30	0/0:2,0:2:79:0,6,72	0/0:41,6:47:99:74,0,255	0/1:15,3:18:99:53,0,255	./.:0,0:0:.:.	0/1:5,4:9:99:117,0,153	0/0:8,1:9:88:9,0,255	0/1:7,4:11:99:111,0,219	0/0:16,1:17:97:0,15,255	0/1:2,1:3:99:27,0,63	0/0:2,0:2:79:0,6,72	0/1:5,3:8:99:84,0,156	0/0:3,0:3:88:0,9,108	0/1:2,1:3:99:27,0,63	0/0:17,0:17:99:0,51,255	0/0:6,1:7:96:15,0,195	0/0:2,0:2:79:0,6,72	0/1:2,1:3:99:27,0,63	0/0:4,0:4:94:0,12,144	0/0:1,0:1:66:0,3,36	0/1:3,1:4:99:24,0,96	0/0:25,1:26:99:0,43,255	0/0:11,0:11:99:0,33,255	0/1:8,3:11:99:75,0,255	0/0:9,0:9:99:0,27,255	0/0:2,0:2:79:0,6,72	0/0:12,0:12:99:0,36,255	0/1:18,5:23:99:110,0,255	0/0:9,0:9:99:0,27,255	0/0:7,1:8:93:12,0,228	0/0:12,1:13:67:0,4,255	0/0:5,0:5:96:0,15,180
1	3453131	S1_3453131	N	NA	.	PASS	.	GT:AD:DP:GQ:PL	0/1:15,5:20:99:120,0,255	./.:0,0:0:.:.	0/1:3,2:5:99:57,0,93	0/0:1,0:1:66:0,3,36	0/0:27,0:27:99:0,81,255	0/1:47,10:57:99:189,0,255	0/0:1,0:1:66:0,3,36	0/0:1,0:1:66:0,3,36	0/0:1,0:1:66:0,3,36	0/0:4,0:4:94:0,12,144	0/1:3,1:4:99:24,0,96	0/0:10,1:11:66:3,0,255	0/1:5,1:6:98:18,0,162	0/0:5,0:5:96:0,15,180	0/1:4,1:5:99:21,0,129	1/1:0,2:2:79:72,6,0	0/1:4,3:7:99:87,0,123	1/1:0,1:1:66:36,3,0	1/0:1,1:2:99:30,0,30	1/0:2,2:4:99:60,0,60	0/0:5,0:5:96:0,15,180	0/0:4,0:4:94:0,12,144	0/1:4,2:6:99:54,0,126	0/1:11,4:15:99:99,0,255	0/1:10,2:12:99:36,0,255	1/0:1,1:2:99:30,0,30	0/1:6,4:10:99:114,0,186	0/0:17,2:19:96:15,0,255	0/0:5,0:5:96:0,15,180	1/0:1,1:2:99:30,0,30	0/1:2,1:3:99:27,0,63	0/1:2,1:3:99:27,0,63	1/0:1,1:2:99:30,0,30	0/1:5,2:7:99:51,0,159	0/1:4,1:5:99:21,0,129	./.:0,0:0:.:.	0/0:28,2:30:98:0,18,255	0/1:8,4:12:99:108,0,252	0/0:13,0:13:99:0,39,255	0/0:4,0:4:94:0,12,144	./.:0,0:0:.:.	0/0:1,0:1:66:0,3,36	0/1:3,1:4:99:24,0,96	0/1:3,2:5:99:57,0,93	0/0:12,0:12:99:0,36,255	1/0:1,1:2:99:30,0,30	0/0:6,0:6:98:0,18,216	0/1:3,1:4:99:24,0,96	0/0:5,0:5:96:0,15,180	0/1:7,4:11:99:111,0,219	0/0:3,0:3:88:0,9,108	0/0:3,0:3:88:0,9,108	0/0:6,0:6:98:0,18,216	0/1:10,3:13:99:69,0,255	0/1:4,1:5:99:21,0,129	0/1:4,1:5:99:21,0,129	0/1:4,1:5:99:21,0,129	0/0:2,0:2:79:0,6,72	0/0:1,0:1:66:0,3,36	0/0:13,1:14:80:0,6,255	0/0:2,0:2:79:0,6,72	0/1:5,2:7:99:51,0,159	1/0:1,1:2:99:30,0,30	0/1:2,1:3:99:27,0,63	0/0:1,0:1:66:0,3,36	1/0:2,2:4:99:60,0,60	0/1:6,2:8:99:48,0,192	./.:0,0:0:.:.	1/0:4,6:10:99:186,0,114	1/0:2,2:4:99:60,0,60	./.:0,0:0:.:.	0/0:7,0:7:99:0,21,252	1/0:4,5:9:99:153,0,117	0/0:2,0:2:79:0,6,72	1/0:1,1:2:99:30,0,30	0/0:12,1:13:67:0,4,255	0/1:5,3:8:99:84,0,156	0/0:3,0:3:88:0,9,108	0/1:2,1:3:99:27,0,63	0/0:17,0:17:99:0,51,255	0/1:2,1:3:99:27,0,63	0/0:1,0:1:66:0,3,36	0/0:10,1:11:66:3,0,255	0/1:8,2:10:99:42,0,255	1/0:3,3:6:99:90,0,90	0/1:8,4:12:99:108,0,252	0/0:14,1:15:89:0,9,255	0/1:7,2:9:99:45,0,225	0/0:12,0:12:99:0,36,255	0/1:5,3:8:99:84,0,156	0/0:13,2:15:99:27,0,255	0/0:10,1:11:66:3,0,255	0/0:12,2:14:99:30,0,255	0/0:2,0:2:79:0,6,72	0/0:20,0:20:99:0,60,255	0/0:19,3:22:99:42,0,255	0/0:13,1:14:80:0,6,255	0/1:4,1:5:99:21,0,129	0/1:11,3:14:99:66,0,255	1/0:4,4:8:99:120,0,120	0/0:8,0:8:99:0,24,255	0/0:15,0:15:99:0,45,255	0/0:8,1:9:88:9,0,255	0/1:3,1:4:99:24,0,96	0/0:7,1:8:93:12,0,228	0/1:23,4:27:99:63,0,255	0/0:3,0:3:88:0,9,108	0/1:5,1:6:98:18,0,162	0/0:10,0:10:99:0,30,255	0/1:4,1:5:99:21,0,129	0/0:7,1:8:93:12,0,228	0/1:17,4:21:99:81,0,255	0/0:16,0:16:99:0,48,255	0/0:5,0:5:96:0,15,180	0/0:3,0:3:88:0,9,108	0/0:5,0:5:96:0,15,180	0/0:9,0:9:99:0,27,255	0/0:31,0:31:99:0,93,255	0/0:9,0:9:99:0,27,255	0/0:8,1:9:88:9,0,255	0/1:5,2:7:99:51,0,159	0/1:9,2:11:99:39,0,255	0/0:6,0:6:98:0,18,216	0/1:2,1:3:99:27,0,63	0/0:8,0:8:99:0,24,255	0/1:3,1:4:99:24,0,96	0/0:4,0:4:94:0,12,144	1/1:0,1:1:66:36,3,0	0/0:5,0:5:96:0,15,180	0/1:2,1:3:99:27,0,63	0/0:20,1:21:99:0,28,255	0/1:5,1:6:98:18,0,162	1/0:1,1:2:99:30,0,30	0/0:11,0:11:99:0,33,255	0/0:18,1:19:99:0,21,255	0/0:8,1:9:88:9,0,255	0/0:6,0:6:98:0,18,216	0/0:13,1:14:80:0,6,255	0/0:15,2:17:99:21,0,255	0/1:3,2:5:99:57,0,93	0/1:5,1:6:98:18,0,162	0/1:4,1:5:99:21,0,129	0/0:14,0:14:99:0,42,255	0/0:12,0:12:99:0,36,255	0/0:11,1:12:50:0,0,255	0/1:2,1:3:99:27,0,63	0/0:3,0:3:88:0,9,108	0/0:26,0:26:99:0,78,255	0/1:3,2:5:99:57,0,93	0/0:5,0:5:96:0,15,180	./.:0,0:0:.:.	0/1:4,3:7:99:87,0,123	0/0:4,0:4:94:0,12,144	0/1:2,1:3:99:27,0,63	1/0:2,2:4:99:60,0,60	0/0:18,1:19:99:0,21,255	0/1:3,1:4:99:24,0,96	0/1:3,2:5:99:57,0,93	0/0:9,0:9:99:0,27,255	0/0:21,2:23:65:3,0,255	0/0:8,0:8:99:0,24,255	0/0:4,0:4:94:0,12,144	0/1:10,2:12:99:36,0,255	1/0:2,3:5:99:93,0,57	0/0:2,0:2:79:0,6,72	0/0:4,0:4:94:0,12,144	0/1:4,2:6:99:54,0,126	0/1:2,1:3:99:27,0,63	0/1:10,4:14:99:102,0,255	0/0:9,1:10:79:6,0,255	0/0:1,0:1:66:0,3,36	0/0:2,0:2:79:0,6,72	0/0:10,0:10:99:0,30,255	1/0:1,1:2:99:30,0,30	1/0:1,3:4:99:96,0,24	0/0:1,0:1:66:0,3,36	./.:0,0:0:.:.	0/1:2,1:3:99:27,0,63	0/0:2,0:2:79:0,6,72	0/0:1,0:1:66:0,3,36	0/1:15,3:18:99:53,0,255	0/0:30,4:34:99:42,0,255	0/1:11,3:14:99:66,0,255	0/0:36,1:37:99:0,75,255	0/0:8,0:8:99:0,24,255	0/0:3,0:3:88:0,9,108	0/0:3,0:3:88:0,9,108	./.:0,0:0:.:.	1/0:1,3:4:99:96,0,24	0/0:1,0:1:66:0,3,36	0/1:3,1:4:99:24,0,96	1/1:0,1:1:66:36,3,0	0/0:10,0:10:99:0,30,255	1/0:2,2:4:99:60,0,60	0/1:6,2:8:99:48,0,192	0/0:4,0:4:94:0,12,144	0/1:8,2:10:99:42,0,255	0/0:12,1:13:67:0,4,255	0/0:7,0:7:99:0,21,252	0/1:4,1:5:99:21,0,129	0/0:31,0:31:99:0,93,255	1/0:3,3:6:99:90,0,90	0/1:4,2:6:99:54,0,126	0/0:9,1:10:79:6,0,255	0/0:1,0:1:66:0,3,36	./.:0,0:0:.:.	0/1:5,1:6:98:18,0,162	0/0:1,0:1:66:0,3,36	0/0:3,0:3:88:0,9,108	0/1:4,2:6:99:54,0,126	0/1:9,2:11:99:39,0,255	0/1:9,2:11:99:39,0,255	0/1:14,3:17:99:57,0,255	1/0:4,4:8:99:120,0,120	0/0:11,0:11:99:0,33,255	0/0:2,0:2:79:0,6,72	1/0:1,1:2:99:30,0,30	0/1:8,4:12:99:108,0,252	0/1:3,1:4:99:24,0,96	0/0:12,1:13:67:0,4,255	0/0:15,2:17:99:21,0,255	./.:0,0:0:.:.	0/1:11,2:13:99:33,0,255	0/1:5,1:6:98:18,0,162	0/0:8,0:8:99:0,24,255	0/1:2,1:3:99:27,0,63	0/0:13,1:14:80:0,6,255	0/1:8,2:10:99:42,0,255	0/0:12,0:12:99:0,36,255	0/0:7,0:7:99:0,21,252	0/1:16,3:19:99:51,0,255	0/1:26,5:31:99:86,0,255	0/1:4,3:7:99:87,0,123	1/1:0,1:1:66:36,3,0	1/0:1,1:2:99:30,0,30	0/0:2,0:2:79:0,6,72	0/0:41,6:47:99:74,0,255	0/1:15,3:18:99:53,0,255	./.:0,0:0:.:.	0/1:5,4:9:99:117,0,153	0/0:8,1:9:88:9,0,255	0/1:7,4:11:99:111,0,219	0/0:16,1:17:97:0,15,255	0/1:2,1:3:99:27,0,63	0/0:2,0:2:79:0,6,72	0/1:5,3:8:99:84,0,156	0/0:3,0:3:88:0,9,108	0/1:2,1:3:99:27,0,63	0/0:17,0:17:99:0,51,255	0/0:6,1:7:96:15,0,195	0/0:2,0:2:79:0,6,72	0/1:2,1:3:99:27,0,63	0/0:4,0:4:94:0,12,144	0/0:1,0:1:66:0,3,36	0/1:3,1:4:99:24,0,96	0/0:25,1:26:99:0,43,255	0/0:11,0:11:99:0,33,255	0/1:8,3:11:99:75,0,255	0/0:9,0:9:99:0,27,255	0/0:2,0:2:79:0,6,72	0/0:12,0:12:99:0,36,255	0/1:18,5:23:99:110,0,255	0/0:9,0:9:99:0,27,255	0/0:7,1:8:93:12,0,228	0/0:12,1:13:67:0,4,255	0/0:5,0:5:96:0,15,180
1	3453132	S1_3453132	N	NA	.	PASS	.	GT:AD:DP:GQ:PL	0/1:15,5:20:99:120,0,255	./.:0,0:0:.:.	0/1:3,2:5:99:57,0,93	0/0:1,0:1:66:0,3,36	0/0:27,0:27:99:0,81,255	0/1:47,10:57:99:189,0,255	0/0:1,0:1:66:0,3,36	0/0:1,0:1:66:0,3,36	0/0:1,0:1:66:0,3,36	0/0:4,0:4:94:0,12,144	0/1:3,1:4:99:24,0,96	0/0:10,1:11:66:3,0,255	0/1:5,1:6:98:18,0,162	0/0:5,0:5:96:0,15,180	0/1:4,1:5:99:21,0,129	1/1:0,2:2:79:72,6,0	0/1:4,3:7:99:87,0,123	1/1:0,1:1:66:36,3,0	1/0:1,1:2:99:30,0,30	1/0:2,2:4:99:60,0,60	0/0:5,0:5:96:0,15,180	0/0:4,0:4:94:0,12,144	0/1:4,2:6:99:54,0,126	0/1:11,4:15:99:99,0,255	0/1:10,2:12:99:36,0,255	1/0:1,1:2:99:30,0,30	0/1:6,4:10:99:114,0,186	0/0:17,2:19:96:15,0,255	0/0:5,0:5:96:0,15,180	1/0:1,1:2:99:30,0,30	0/1:2,1:3:99:27,0,63	0/1:2,1:3:99:27,0,63	1/0:1,1:2:99:30,0,30	0/1:5,2:7:99:51,0,159	0/1:4,1:5:99:21,0,129	./.:0,0:0:.:.	0/0:28,2:30:98:0,18,255	0/1:8,4:12:99:108,0,252	0/0:13,0:13:99:0,39,255	0/0:4,0:4:94:0,12,144	./.:0,0:0:.:.	0/0:1,0:1:66:0,3,36	0/1:3,1:4:99:24,0,96	0/1:3,2:5:99:57,0,93	0/0:12,0:12:99:0,36,255	1/0:1,1:2:99:30,0,30	0/0:6,0:6:98:0,18,216	0/1:3,1:4:99:24,0,96	0/0:5,0:5:96:0,15,180	0/1:7,4:11:99:111,0,219	0/0:3,0:3:88:0,9,108	0/0:3,0:3:88:0,9,108	0/0:6,0:6:98:0,18,216	0/1:10,3:13:99:69,0,255	0/1:4,1:5:99:21,0,129	0/1:4,1:5:99:21,0,129	0/1:4,1:5:99:21,0,129	0/0:2,0:2:79:0,6,72	0/0:1,0:1:66:0,3,36	0/0:13,1:14:80:0,6,255	0/0:2,0:2:79:0,6,72	0/1:5,2:7:99:51,0,159	1/0:1,1:2:99:30,0,30	0/1:2,1:3:99:27,0,63	0/0:1,0:1:66:0,3,36	1/0:2,2:4:99:60,0,60	0/1:6,2:8:99:48,0,192	./.:0,0:0:.:.	1/0:4,6:10:99:186,0,114	1/0:2,2:4:99:60,0,60	./.:0,0:0:.:.	0/0:7,0:7:99:0,21,252	1/0:4,5:9:99:153,0,117	0/0:2,0:2:79:0,6,72	1/0:1,1:2:99:30,0,30	0/0:12,1:13:67:0,4,255	0/1:5,3:8:99:84,0,156	0/0:3,0:3:88:0,9,108	0/1:2,1:3:99:27,0,63	0/0:17,0:17:99:0,51,255	0/1:2,1:3:99:27,0,63	0/0:1,0:1:66:0,3,36	0/0:10,1:11:66:3,0,255	0/1:8,2:10:99:42,0,255	1/0:3,3:6:99:90,0,90	0/1:8,4:12:99:108,0,252	0/0:14,1:15:89:0,9,255	0/1:7,2:9:99:45,0,225	0/0:12,0:12:99:0,36,255	0/1:5,3:8:99:84,0,156	0/0:13,2:15:99:27,0,255	0/0:10,1:11:66:3,0,255	0/0:12,2:14:99:30,0,255	0/0:2,0:2:79:0,6,72	0/0:20,0:20:99:0,60,255	0/0:19,3:22:99:42,0,255	0/0:13,1:14:80:0,6,255	0/1:4,1:5:99:21,0,129	0/1:11,3:14:99:66,0,255	1/0:4,4:8:99:120,0,120	0/0:8,0:8:99:0,24,255	0/0:15,0:15:99:0,45,255	0/0:8,1:9:88:9,0,255	0/1:3,1:4:99:24,0,96	0/0:7,1:8:93:12,0,228	0/1:23,4:27:99:63,0,255	0/0:3,0:3:88:0,9,108	0/1:5,1:6:98:18,0,162	0/0:10,0:10:99:0,30,255	0/1:4,1:5:99:21,0,129	0/0:7,1:8:93:12,0,228	0/1:17,4:21:99:81,0,255	0/0:16,0:16:99:0,48,255	0/0:5,0:5:96:0,15,180	0/0:3,0:3:88:0,9,108	0/0:5,0:5:96:0,15,180	0/0:9,0:9:99:0,27,255	0/0:31,0:31:99:0,93,255	0/0:9,0:9:99:0,27,255	0/0:8,1:9:88:9,0,255	0/1:5,2:7:99:51,0,159	0/1:9,2:11:99:39,0,255	0/0:6,0:6:98:0,18,216	0/1:2,1:3:99:27,0,63	0/0:8,0:8:99:0,24,255	0/1:3,1:4:99:24,0,96	0/0:4,0:4:94:0,12,144	1/1:0,1:1:66:36,3,0	0/0:5,0:5:96:0,15,180	0/1:2,1:3:99:27,0,63	0/0:20,1:21:99:0,28,255	0/1:5,1:6:98:18,0,162	1/0:1,1:2:99:30,0,30	0/0:11,0:11:99:0,33,255	0/0:18,1:19:99:0,21,255	0/0:8,1:9:88:9,0,255	0/0:6,0:6:98:0,18,216	0/0:13,1:14:80:0,6,255	0/0:15,2:17:99:21,0,255	0/1:3,2:5:99:57,0,93	0/1:5,1:6:98:18,0,162	0/1:4,1:5:99:21,0,129	0/0:14,0:14:99:0,42,255	0/0:12,0:12:99:0,36,255	0/0:11,1:12:50:0,0,255	0/1:2,1:3:99:27,0,63	0/0:3,0:3:88:0,9,108	0/0:26,0:26:99:0,78,255	0/1:3,2:5:99:57,0,93	0/0:5,0:5:96:0,15,180	./.:0,0:0:.:.	0/1:4,3:7:99:87,0,123	0/0:4,0:4:94:0,12,144	0/1:2,1:3:99:27,0,63	1/0:2,2:4:99:60,0,60	0/0:18,1:19:99:0,21,255	0/1:3,1:4:99:24,0,96	0/1:3,2:5:99:57,0,93	0/0:9,0:9:99:0,27,255	0/0:21,2:23:65:3,0,255	0/0:8,0:8:99:0,24,255	0/0:4,0:4:94:0,12,144	0/1:10,2:12:99:36,0,255	1/0:2,3:5:99:93,0,57	0/0:2,0:2:79:0,6,72	0/0:4,0:4:94:0,12,144	0/1:4,2:6:99:54,0,126	0/1:2,1:3:99:27,0,63	0/1:10,4:14:99:102,0,255	0/0:9,1:10:79:6,0,255	0/0:1,0:1:66:0,3,36	0/0:2,0:2:79:0,6,72	0/0:10,0:10:99:0,30,255	1/0:1,1:2:99:30,0,30	1/0:1,3:4:99:96,0,24	0/0:1,0:1:66:0,3,36	./.:0,0:0:.:.	0/1:2,1:3:99:27,0,63	0/0:2,0:2:79:0,6,72	0/0:1,0:1:66:0,3,36	0/1:15,3:18:99:53,0,255	0/0:30,4:34:99:42,0,255	0/1:11,3:14:99:66,0,255	0/0:36,1:37:99:0,75,255	0/0:8,0:8:99:0,24,255	0/0:3,0:3:88:0,9,108	0/0:3,0:3:88:0,9,108	./.:0,0:0:.:.	1/0:1,3:4:99:96,0,24	0/0:1,0:1:66:0,3,36	0/1:3,1:4:99:24,0,96	1/1:0,1:1:66:36,3,0	0/0:10,0:10:99:0,30,255	1/0:2,2:4:99:60,0,60	0/1:6,2:8:99:48,0,192	0/0:4,0:4:94:0,12,144	0/1:8,2:10:99:42,0,255	0/0:12,1:13:67:0,4,255	0/0:7,0:7:99:0,21,252	0/1:4,1:5:99:21,0,129	0/0:31,0:31:99:0,93,255	1/0:3,3:6:99:90,0,90	0/1:4,2:6:99:54,0,126	0/0:9,1:10:79:6,0,255	0/0:1,0:1:66:0,3,36	./.:0,0:0:.:.	0/1:5,1:6:98:18,0,162	0/0:1,0:1:66:0,3,36	0/0:3,0:3:88:0,9,108	0/1:4,2:6:99:54,0,126	0/1:9,2:11:99:39,0,255	0/1:9,2:11:99:39,0,255	0/1:14,3:17:99:57,0,255	1/0:4,4:8:99:120,0,120	0/0:11,0:11:99:0,33,255	0/0:2,0:2:79:0,6,72	1/0:1,1:2:99:30,0,30	0/1:8,4:12:99:108,0,252	0/1:3,1:4:99:24,0,96	0/0:12,1:13:67:0,4,255	0/0:15,2:17:99:21,0,255	./.:0,0:0:.:.	0/1:11,2:13:99:33,0,255	0/1:5,1:6:98:18,0,162	0/0:8,0:8:99:0,24,255	0/1:2,1:3:99:27,0,63	0/0:13,1:14:80:0,6,255	0/1:8,2:10:99:42,0,255	0/0:12,0:12:99:0,36,255	0/0:7,0:7:99:0,21,252	0/1:16,3:19:99:51,0,255	0/1:26,5:31:99:86,0,255	0/1:4,3:7:99:87,0,123	1/1:0,1:1:66:36,3,0	1/0:1,1:2:99:30,0,30	0/0:2,0:2:79:0,6,72	0/0:41,6:47:99:74,0,255	0/1:15,3:18:99:53,0,255	./.:0,0:0:.:.	0/1:5,4:9:99:117,0,153	0/0:8,1:9:88:9,0,255	0/1:7,4:11:99:111,0,219	0/0:16,1:17:97:0,15,255	0/1:2,1:3:99:27,0,63	0/0:2,0:2:79:0,6,72	0/1:5,3:8:99:84,0,156	0/0:3,0:3:88:0,9,108	0/1:2,1:3:99:27,0,63	0/0:17,0:17:99:0,51,255	0/0:6,1:7:96:15,0,195	0/0:2,0:2:79:0,6,72	0/1:2,1:3:99:27,0,63	0/0:4,0:4:94:0,12,144	0/0:1,0:1:66:0,3,36	0/1:3,1:4:99:24,0,96	0/0:25,1:26:99:0,43,255	0/0:11,0:11:99:0,33,255	0/1:8,3:11:99:75,0,255	0/0:9,0:9:99:0,27,255	0/0:2,0:2:79:0,6,72	0/0:12,0:12:99:0,36,255	0/1:18,5:23:99:110,0,255	0/0:9,0:9:99:0,27,255	0/0:7,1:8:93:12,0,228	0/0:12,1:13:67:0,4,255	0/0:5,0:5:96:0,15,180
[truncated: 62,914,380 more chars]
