# Supplementary material for: Identification of SNPs associated with magnesium and sodium uptake and the effect of their accumulation on micro and macro nutrient levels in Vitis vinifera
Source: PeerJ. 2021 Feb 8;9:e10773. doi: 10.7717/peerj.10773 (PMC7877238; doi:10.7717/peerj.10773)
Supplement: Data S1 — GBS data for the Geuwurztraminer x Traminer F1 population evaluated for nutrient content. [file peerj-09-10773-s002.zip › H929P_A_S1_L001_R1_001.fastq]

@J00113:320:HFYYVBBXX:1:1101:29072:1261 1:N:0:NGATACGC
TGNTACCTGCGAAATCACTTTGCAACAAAAGGGTGATTTCGCAACACTTTGCAAAATGCTTCCTTCAGCTCGGAGTGACTGGCGTGTAATGGCTGAGATC
+
AA#AFJJJAJJFJJJJJJJJ<JJJJJJJJJJJJJJJFJJJJJFJJJJ<-FJJJJJJJJJJFJFAJFJAF7A-7F---7777F<--A77-7-7<-FF7A-7
@J00113:320:HFYYVBBXX:1:1101:29112:1261 1:N:0:NGATACGC
TANACGTCTGCATTCATATAAATAACCGGTGATCGTTCTCCTCCATATATCTTCACATTGCCCACATAAAAATAGTGCTACTGAACAGGTTCGCATGCGC
+
AA#FFJJJJJJJJJJJJJJJJFFJJJJFJ<JJFJF--FFFJFJJJJJFJFJ<JJJFFF--<F7JJJJ<JJFJAJ-<-7-AA7-7AJJAJ-77)7F<7777
@J00113:320:HFYYVBBXX:1:1101:29457:1261 1:N:0:NGATACGC
AGNGGCCAGCTGAGGTTGTCCGGCTCACATGCTCTCCTCCATCTTATTACCATACCTGGGATAAGAGAAACCAAAACTTGACTGAGATCGGAAGAGCGGT
+
AA#AFJJJJJ--AFFAJJJFJFAJFJJJJFFJ<F-FJJFJJ7JFFJAFFJJJ<FJJ7<-7AAAF-F-<FJFJJJJJ<--7-7A<--7-A7F<<)F--7-7
@J00113:320:HFYYVBBXX:1:1101:29579:1261 1:N:0:NGATACGC
GANCAGAACAGCAGCACACCAGCGATTCATAAGTACTGGGAGCAGAGTACCTCTCAATCAAGGTGAACAAGAATATGCCTCCCAGACACGCAGACAAAAA
+
AA#FFFJJJJJJJJJJJJFJJFJJJFFJJJJJJJAJ7<-AA7<<7FJAAAJAJ-7AA-<7<-7--<A<AF--AA<77A7-77<--7-FA<7J))-<-7-<
@J00113:320:HFYYVBBXX:1:1101:29599:1261 1:N:0:NGATACGC
GTNATGGTCTGCAAATTGGGTAGCTCACCAAGACCAAGTGGAATCCTCCCATGTAATTGACTGTAGCTTAGATCAAAGGAACCAAGACTGAGAACAGAAG
+
AA#FFFFFFFJJJJJJAJFJJJJJAJJJJJJAFJJJJFAJJJJJJJFJJJJFAF<J7A-<F---AAF--<77-7AF---7<AFJJA-7-FF<F-A--AJ7
@J00113:320:HFYYVBBXX:1:1101:29620:1261 1:N:0:NGATACGC
TGNCTGGTCTGCTTTCCGACAAGACGTTTTGCTAAAGTCGGATTCATACCAGCCTTCCGCCGAGATCGGAAGAGCGGTTCAGCAGGAATGCCGAGACCAA
+
A<#AAJJFFFJJA77JJJJJJJJJJFJAJJJJJJJJ<FFJAJFJFJJJJJJ<FJ-AFJFF--7FF7A<-<JFJ-A7---7A7FF-<<JA-A-)7-<FF--
@J00113:320:HFYYVBBXX:1:1101:29640:1261 1:N:0:NGATACGC
TTNGAAGACTGCAGGCGGTATTGGACCAAGGGCGGATCACTCAGGAACGTGCCCGTCGGCGGAGGCTGAGAGCGCAAGAGCGGTCACCAGGAATGCCGAG
+
AA#FFJJJJJJJJJFFFJ<J<JJJFJJJJJJAFF-F<FJJ<FJFAFJJA--7AJA7FA7777AA7A-7F7F-77--77AAJF-7-7-)7)-7A--<A)7)
@J00113:320:HFYYVBBXX:1:1101:29741:1261 1:N:0:NGATACGC
CGNCAGTCAGCTAGGAAGAAATGTAAAGAACGAGAATTATTGAAACTAGCATATTGGAAGATCAATCGGCCAAAATAACCATGAGCAGAGATCGGAAGAG
+
AA#FFJFJJJJFJJJJJJJJJJJJJJJJJJJAJJJJJJJAFFAFJJAJJJJFJA-F<AJFJ7FFF-<-7-<<FFJ-7FJAA77A<FF)FAA-<-7<A<FF
@J00113:320:HFYYVBBXX:1:1101:30025:1261 1:N:0:NGATACGC
GCNTAATCAGCTGGCCTGCTACTCCTCAACAGAAACACACTCCTCTCTCCAGATCCCTCCCCAGGTGTCAACCATTCATTGGCCCCTTCAACTCCACTAC
+
AA#<FJJJJJJFJ<JJJJJAAJFJJJJJJJJAJJJJJJJJ<JJFF7FAJJJJJJJJJ7FAJJJ<77A-7AJFJJ-A7F77-7777--)AFJJ-<FFJ-7<
@J00113:320:HFYYVBBXX:1:1101:30330:1261 1:N:0:NGATACGC
AANCGTTCTGCTGAAAAGTTTGGTGGCAAGTTCTCGTACTGCCTGGTTGATCACTTAAGCCACAAGAATGTTTCAAATTATCTCACCTTTGGCAGAGATC
+
AA#FFAJJFAJFJJJJJJJ<JJFJJ<FJJF<-F-F<AFJFJJJJJJ<FJFAFJJ77<F7F7FJFJ-AA<<---<<FF7-7-7-7FAA7A-7<AJ)77A-7
@J00113:320:HFYYVBBXX:1:1101:30533:1261 1:N:0:NGATACGC
CGNATGGTCAGCTGCCTTTATGCCCCTAGACAAACTCCTTTCTGCTATCTTTAGCATCAGTATACAGGATACGTGGGTATCCCCAAAACCGCTGAGACCG
+
AA#A-FJAFFFJFJJJJJJJF7FJJJ7JJJJJJJJJJJ7--F-<F-<-<<JJJJFA-AJ--<FJ<<F-<<F<<----77-77<<F-F-7<-<<-AA<-7<
@J00113:320:HFYYVBBXX:1:1101:30553:1261 1:N:0:NGATACGC
CTNGCTCAGCTTGCTCGGGGCTAAGCTTGGTGAGCTTAGCACCAAGCTTTCCAAGGTGAAGATCTGAGATCTGAGGAGCGTTTCAGCAGGAATGCCGACA
+
AA#FFFAJAF<<-A-FFFJFFAFJ<FFFJJF7FAJA7F-FAJJJJJJFAAFJFFAA<A7-FFAA7AAFF7J-AJ-F<AAJ---7F<F-)7-<-<FJ)7)-
@J00113:320:HFYYVBBXX:1:1101:30634:1261 1:N:0:NGATACGC
CANTGAGACAGCCTCTCTCTGCGCAAACCGGTCTTCTTCAACTCTATTTCCACCGCCCTTTCCGCTGATGGCACCACCTCCACTGCGTCCAGCTGAGAAC
+
AA#-AF<JJJJFJ<JJJ-FJFFJJJJJJJFJAJ<-F7<FAFA<F7FFJ-JJJJJ-AJJ-AAA7-A-A7---AFJJJ<F-AFJJ77--7AAJ)A<7A7--7
@J00113:320:HFYYVBBXX:1:1101:30776:1261 1:N:0:NGATACGC
AANACGGACAGCTCAGCTTACTCCCCACTTTTGAAGCCAACGGTGCTCTTGAACAAGAACATGCTCCCACTTTTGAAGACTTCACGTGAGAGCTGAGATC
+
AA#FFAFAJJFAFJJ-J<FJJAJFJJFJ7FAFJJJAJJJJJA<7777FA<7AFAFF7F-<F7-<-<AF<J--<<AJ7-7--77AJFAFAFA<A-7<)7-7
@J00113:320:HFYYVBBXX:1:1101:31223:1261 1:N:0:NGATACGC
AANACGGACTGCTCACGCACGGAGCTCGCCCTCTATTCGACGAGGAGTATCGGGAATCACGATGCAATTTATGCGACTCCTACCGCCGCTAAGATCGGAA
+
AA#FFAFFJJJJFJFFAJJA-AA-A7FFJJJAJF<<FJJAAAF7-7--FAJ-A-7-777FJJ7-AFA--<7--<AA-77<-7A--FF-F))7-7-7-77A
@J00113:320:HFYYVBBXX:1:1101:31324:1261 1:N:0:NGATACGC
TGNCGTACAGCCTCCCACGCAAAGAAGCTAATTTTGGGTTGTACCCACACATCCCATATGCAGAGATCGGAAGAGCGGTTCAGCAGTAATGCCGAGACCG
+
AA#FFFJJAAFFJJJJFFJJJFF7FFJJJJJJFJ<AA-<J-J<<<JFAJFJAJJJF-<A-AJ-F-7-A-77AFJ<JA--A-7-7--7--<<AF<A)-)AA
@J00113:320:HFYYVBBXX:1:1101:31649:1261 1:N:0:NGATACGC
AANCGTTCAGCCAAATCAGGTTCCTAATTTATCGTCTCGTGTATGTACAAGTGTAGGGTGATGATGCATAATCTGAGATCGGAAGATCGGTTCAGCAGGA
+
AA#FFJJJFJJJJFFFFA-<<FJJFAJFA<F<F<-AFJA7--FF--<AFF--A<AJ----7--7--<--F7FAA--7--77-7J-<-A-)--)7--7)7<
@J00113:320:HFYYVBBXX:1:1101:1336:1279 1:N:0:NGATACGC
CGNGAATCAGCCGTAGATAAGCAAGCTGGGGTTGACCACATCTGTCGAAGTAAAGAAGACAGTCAATCCCAATCGATGAGAACGAAGTATTTGATTCTTC
+
AA#FFJJJJJJJJJJJJJJJJJJJJJJFJJFJJJJJFJJJJJAF<FFJJJ-FJFJJJJJJJJFFFA-AFJFFFJJJJJFJ<FF-<FF<J77--<<<A<-7
@J00113:320:HFYYVBBXX:1:1101:1539:1279 1:N:0:NGATACGC
CGNCGCATCAGCCTCCATATCAACTTGACAATTATTATCCACCACCAGCCCAAACTCCTTTGGACCAGCATCATCATCATCAGGGTCCTCCTTATGGAAG
+
AA#FFJJFJJJJJJJJJJJFJJJJJJFJJJJJJJJFJJJJJJAAJJJJJJJJJJJ7FJJA-<AFJJ<JJFAFAJFFAAFJJJ7AFAJAFFJ7-AAJ7-A-
@J00113:320:HFYYVBBXX:1:1101:1560:1279 1:N:0:NGATACGC
AGNGGCCTGCTGAATCCATGGGCAGGCAAGAGACAACCTGGCGAACTGAAACATCTTAGTAGCCAGAGGAAAAGAAAGCAAAAGCGATTCCCGTAGTATC
+
AA#FFJJJJJJFJJFJJJJAJJJJFFJFJJJJJJJJJJJJJJJJJJJJJFJJJJJFFJ-AAJJJJJFJJJFFAAJJ<7-FJFFFJ7F-<FAF<77F7--7
@J00113:320:HFYYVBBXX:1:1101:1600:1279 1:N:0:NGATACGC
ACNATGTCAGCAACGTGTTGCCCGAGGCATACCTTCGTTTCCATCTGAGGAAACACTGCGGATTATTAGCAGAGATCGGAAGAGCGGTTCAGCAGGAATG
+
AA#FFJJJJJJJJJJJJJJJJJJJFJJJJJJJJJJJJJJJJJJJJJJJJJFJJFJJJJFJJJ<JJJJJJJAF7<AJ-FFFA<FJFFJ)AFJJJJFA<J-7
@J00113:320:HFYYVBBXX:1:1101:1621:1279 1:N:0:NGATACGC
ACNGATGACTGCAGTCTTCCCTTCCCTTCCTCTCCCCTTCATATACAACAAGTGTCATTCATTGGACATGGATCTTAAAGTTCAGCAGTAACAAATTTGC
+
AA#AFJJJJJJJJJJJJJJJJJJJJJJJJJJJJJJJJJJJJJJJJFJJJFJJJJ<<-7-AJJJJJJJF7F---<-<7A-A7<JF-7A-FAAJ7AFJ---7
@J00113:320:HFYYVBBXX:1:1101:1641:1279 1:N:0:NGATACGC
AGNCTAGACTGCTTGGAAGCATAATAGAACCAGAACCCAAGTGTTCTATGGAATTCAAACAAGATTGCCAATGTGGTCCAAGCCTCCTCGACTGGGAAAG
+
AA#FFJJJJJJJJJJJJJJJJJJJJJJJJJJJFJJJJJJJJJJJJJJJJJJJJJJJJJJJJJJJJJFAJJ<FJJ<JAF<JJ-FAJF<7FAAJ7<A<<77-
@J00113:320:HFYYVBBXX:1:1101:1722:1279 1:N:0:NGATACGC
TANTGATCAGCCATCTCCTGCCTGACCTTCATACACACAAGTCTGATGAGGCTAACTTGCAAGCGCCATTTCACCAGTTGTTTCCAGCCATGTGGGTCCT
+
AA#FFJJFJJJJJJJJJJJJJJJFFJJJJJJJJJJJFJJJJFJJFJJFJJJJJJJJFJJJJJJF7JJFF<7AFFJJ-A-F7-7FF<-FJJA)-77))-AA
@J00113:320:HFYYVBBXX:1:1101:1783:1279 1:N:0:NGATACGC
ACNGATCAGCTTTTAGCAATCCACGGGCATCCTCAGATGAATATGGGGACAGCACTTTCAACCCAGGGCAGGAGCCATACCAGGCTGAGATCGGAAGAGC
+
AA#FFJJJJJJJJJJJJJJJJJJJ<JJJJJJJAJJFFAJJJJFJFJ7JJJJJJJJJJJJJJJAJJJJJJFJAJJJJ<JFFJJ7F<F7F<J7F-7FAAJAJ
@J00113:320:HFYYVBBXX:1:1101:1884:1279 1:N:0:NGATACGC
TANTGATCAGCTTTGCCAAAAACGCACAGTGAAGCCGTCCGGACCTAGGGCTTTGTCCCCATTCATATCCATTAAAGCAGAGACCGCAAGAGCGGTTCAG
+
AA#AFJJJJJJFJJFJJJJJJJJJJJJJJJJJJ7FJJ7JJJ<FJJAJJAJJFJFJFJ<7<A7<FAAF-FJF--F<JAFJAJAF----7AFJJJ<AA)AFA
@J00113:320:HFYYVBBXX:1:1101:1905:1279 1:N:0:NGATACGC
TGNAATACTGCTTCTATATTTTCAGCCTCTTGAGGTGGCGCAAGAGGCTCAAAGAGGGGGCTGAGATCGGAAGAGCGGTTCAGCAGGAATGCCGAGACCG
+
AA#FFJJJJJJJJJJJJJJJFJJJJJJAJJJJFJJFJFJJJJJJJFJJJJJJJJJFJAJJFJ<A-A-<F-FA7JJJ7A-7FJ7FFFJFJ<-7FAJ)7FF<
@J00113:320:HFYYVBBXX:1:1101:1945:1279 1:N:0:NGATACGC
ATNAGTTCTGCCAGGGTGAAGAATTTACTTTTAATTTTGGGATGCCAAAAACTCCAAGCTATATGTCTGTCTGGAATGCACTCCATTAAGAATACGTGGA
+
AA#FFFJJJJJJJJJJJJJJJJJJFJJJJJJJJJJJJJJJFJJJJJJJJJJJJJJJJFFAJJFAJAA7FJJJJJJFFFFJJAAFJF<FJAFJ<FFA<-7F
@J00113:320:HFYYVBBXX:1:1101:2067:1279 1:N:0:NGATACGC
GGNTAGACTGCAATCTTAGAAGAGTCAATGAGAGCAAGGGATCTTCTTATGGAGCAGAATGTTGCACTTGACCTAGCCAGGAGAGAAGCAGAAACAGCAG
+
AA#FFJJJJJJJJJJJJJJJJJJJJJJJJJJJJJJJJJJJJFJJJJ<JJJJJJJJJJJJJFJJJJFJ<JJJJJJJJFJJJ<FFJJJJ7AJ-FJFJJ<JFF
@J00113:320:HFYYVBBXX:1:1101:2087:1279 1:N:0:NGATACGC
GCNTATCAGCTGAAGGATTAATGCTCATACTGTTGAAGTTCAAGAACAGATTCCCATAAATAGAGCAAGCCCTGCAGGTGGTGGATTAGGGTGCAGAGAT
+
AA#FAJJJJJJFJJJJJJJJJJJJJJJJJJJJJJJJJJJJJJJJJJJJJJJJJJJJFJJJJJ-FFFJAFJJJFAJJFJAJF-F<F--AFJAJJJJJJJJ<
@J00113:320:HFYYVBBXX:1:1101:2148:1279 1:N:0:NGATACGC
TGNAATACAGCTCTCCTAAAACGCTCTCTCCTTCGCTTCTCTCTCACGGCTCACTAACCAACCTAATAGAATAACCAATCACCCTGAAACGTGACCTCAC
+
AA#A<FJJJJJAFAAJ<FJJJJJJ77F-7JJFJJJJJJJJJFJ<FJJJFJ-AA<-A<7FA7AFJ-FAA-F-FA--7A<--FAFJJ<FFF<--7-7)---<
@J00113:320:HFYYVBBXX:1:1101:2209:1279 1:N:0:NGATACGC
CTNACGGACTGCTTATCGTCTGCTTCTTTGCGTCTGCTAGTCCAATAGCTATTCCAACTACAGCTAGCTGAGATGGGAAGGGCGGTTCAGCATGAATGGC
+
AA#AFAFFFJAAFFJAFJJJJ7A-<FA----F--7<A7A-7<JFFFFF<<JF7J-<7FFAA-7-<-F<JFA<-7-A-7---7-7A-7)7A<--7A7---7
@J00113:320:HFYYVBBXX:1:1101:2229:1279 1:N:0:NGATACGC
CGNGAATCTGCATTATGAAGGATACCTATCTATCGCTTTGCTGTTGATCCTCTTGAAACAACCCTTTTATTTGAGGAATATGGCTCATTTGGAGCATAGA
+
AA#AFJJJJJJJJJJJJJJJJJJJJJJJJJJJJJJJJJJJJJJJJJJJJJFJJJ<FJJFJJJJJJJA7FFJJ<JFJAFAJ-F-AAJFAFA-<AAJA--7-
@J00113:320:HFYYVBBXX:1:1101:2250:1279 1:N:0:NGATACGC
ACNATGGACAGCAGAGTTTATTGTGTGTACATGTGCATGCCTGTGTACATATATATTGTAATGACAAAGAAGACAAACAAAGAAATATCTTACATCTGGG
+
AA#FFJJJJJJJJJJJFAJJFJJJJJJJJJJFAJJJJJJJJJJJFJJJJ7JFJJJJJJFAAJFJFFJJFJJJJJFJFFFJF7FAJA-7-F-<FFA<AA7)
@J00113:320:HFYYVBBXX:1:1101:2311:1279 1:N:0:NGATACGC
GTNGATACAGCTAGGAAGAAATGTAAAGAACGAGAATTATTGAAACTAGCATATTGGAAGATCAATCGGCCAAAATAACCATGAGCAGAGATCGGAAGAG
+
AA#FFJJJJJJFJJJJJJJJJJJJJJJJJJJJJJJJJJJJFAJFJJJJJJJJFJJJJJJFJFJFF<JFAJJJJJFJFFFFFAFJJJJJJFFAFFAFJAJ<
@J00113:320:HFYYVBBXX:1:1101:2392:1279 1:N:0:NGATACGC
TGNCTGGTCAGCTTGAGCTAGGGGAGGTGTTCATCAGTGAAAATCATGGTAACTTGATGATGAGAACAGCTGGAAGGAAGCTCTCTGCTAACGTTCATGG
+
AA#FFJJJJJJJJJJJJJJJJJJJJJJFJJJJJFJJJJJJJJJJJJJJJAJJJFJJJFAAFJJJJJJJJJFFAJJJJJFFJAFFF-<FFJJJJFFA<A7F
@J00113:320:HFYYVBBXX:1:1101:2514:1279 1:N:0:NGATACGC
TCNCAAGTCTGCAGCCTATGGATGAAAACATATTCCCTACACCAATTATTAAGGATTGCAGGCAAGAAAATATCAAAAAGAAAATATGATGATGATTAAA
+
AA#FFJJFJJJJJJJJJJJJJJJJJJJJJJJJJJJJJJJJJJJJJJFJJJJJJA<AF<AJ7<JJFJF<FJJJJJJJA<JJFJJJJJ7<J-----F<AF7F
@J00113:320:HFYYVBBXX:1:1101:2676:1279 1:N:0:NGATACGC
ATNCGGACTGCATGTGGTAGATAGGGATGTAAGGAAGAGTGAGAAACACCCTATGGAGCTACGATTCACAATTCAGGGTGTAGATAGCAGAGATCGGAAG
+
AA#FFJ<JJJJJJJJJJJJJJJJJJJJFJJJJJJJJJJJJJJJJFJJJJJJJJJJJJJJJJJ<<JJFFJFJFJFJJF--7<<7A<JFJFJAFJFFA)<-F
@J00113:320:HFYYVBBXX:1:1101:2717:1279 1:N:0:NGATACGC
ATNAGTTCTGCTCTGATCAACAAATCCAAATCCAGTCATTTTCAATGGCATACCAGCATGTGCATTAGGTCCCATGCAGAGATCGGAAGAGCGGTTCAGC
+
AA#FFJJJJJJFFJ<JJJJJJJJJJJFJFFJJJJ<JJJJJJJJJJJFFJJFAJFF<JJJAFJJJJJJJ7FJAJJA<7A--FAAFFFJJJJFJ<<JJJJJJ
@J00113:320:HFYYVBBXX:1:1101:2737:1279 1:N:0:NGATACGC
TCNGTATCTGCTTCCCGCACCCCTTCCCCAGATGCTGGGTAACCTAGGCCTGCAGAGATCGGAAGAGCGGTTCAGCAGGAATGCCGAGACCGAGCTCGTA
+
AA#FFJJJJJJJJJJJJJFJJJJJJJJJJJJJJ<JJJJFJJJJJFJJJJJJJJAAFJJJJJJJJJJFFFJ-AJF-JAFAF<FJJJJJAFJJJJ))AAFJJ
@J00113:320:HFYYVBBXX:1:1101:2838:1279 1:N:0:NGATACGC
TGNCCTCTGCAAACCTGGAAGCTAAGATGGTGGCTCCCAGACTATATGAGCCTCCTCGAACATTATTGTTGGTCCCGCTCAGCCCTTCTGCTGAGATCGG
+
AA#FFJJJJJJJJJJJJJJJJJJJJJFJJJJJFJ<FJJJJJJ<JJJJFJJJJAJF<JJ<JJJJAJFJAFJJJJJJFAF-AFAA<FJ<AAFJJ<7<A7FFJ
@J00113:320:HFYYVBBXX:1:1101:2899:1279 1:N:0:NGATACGC
TTNGCACTGCAGCCACAGCAACTAAGAGGGAAAAAAAGAGAAGAGATTTTAAGGCCATCGCTAGCTCTTTTGATAGGATAAAAGAGATTATTGCAACTGC
+
AA#FFJJJJJJ7JJJJJJJJJJJJJJFJJJJJJJJJJJJJJJJJFJJAFJJJJJJJJJJAJFJJJ7FAJJ<FJJJFAF-<FJFFFFFF<A-<-7FJJ<<F
@J00113:320:HFYYVBBXX:1:1101:2940:1279 1:N:0:NGATACGC
GTNGATACAGCCGTTCGCTGGAGAAGGCCACGAGATTCGCCACCGCCAACGGATTCCCTCCCTCGGCGAAGATTCACGGCAGAGATCGGAAGAGCGGTTC
+
AA#FFFJJJJJJJFJJJJJJJJJJJJFJJJJJJJJJJJJJJJFJFJJJJFFJ7A-AAFFFF7-7AAF-7F7-A<-<7-7AF<-<J-<7<-7A7-FJ7)7)
@J00113:320:HFYYVBBXX:1:1101:2960:1279 1:N:0:NGATACGC
GGNTAGACTGCATTCTTTCCTACCTACCTCTTTCTTACCTTGCTTTCTGTCTCTCCCATCACATCGCTCCTAGATCAATCACGAAGCTAAGTGCTCCCCC
+
AA#AFFJJJJJJJJJJJJJJJJJJFJJJ<FJJJJJJJJJJFJJJAAFA7FA7JAFJJAJJAJJ7FAJ<AJFJFJFJFF<FF<-FJ-J<FAJJF<FA<-FA
@J00113:320:HFYYVBBXX:1:1101:3021:1279 1:N:0:NGATACGC
GANCAGAACAGCACACATACCACTCGATCCAGCATGCGGTTATGACTCTCAACCTCCTCATGTATATCACCTGTCAACTGTTAAAATGACAGAGCAAAAT
+
AA#FFJJJJJJJJJJJJJJJJJJFJJJFJJJJJJJFJJJJJJJJJJ<JFFJJJJ<JJAJJFJ<JAJFJJJJ7AFJJJF7A-7AFJJ--FFJAJ-AFJ7F<
@J00113:320:HFYYVBBXX:1:1101:3163:1279 1:N:0:NGATACGC
ACNGATGACAGCAGACATTGTTCTCATGAAAAGCAACTTGGAAGATGTGATAACTGCCATTGATCTTTCCAGAAAAACATGTTCCCGTATCCGCCTGAAC
+
AA#FFJJJJJJJJJFJJJ<FJJFJJJJJJFJJJJJJJJJJJJJJFJJJJJFJJJJJJJFAJFJF7J7<J77FJJ<J-<FA-A-7AJ7<A--AJFAFJF7J
@J00113:320:HFYYVBBXX:1:1101:3183:1279 1:N:0:NGATACGC
GANCAGAACTGCCAAACCTGCACAGGTACGAAGTATGGCTCCAAAACAGTAGAGATCAACCTTTTCCATCTTCCTAAAGATCTGAATAACAGACTTGAAG
+
AA#FFJJJJJJJJJJJJJJJJJJJJJJJJJJJJJ<JJJJAJJJJJJJJJAFJJJJFFJJJFFFFFJJJ<FAAAJ7J-FFJ<-7-7AFFJJJ<AJ7<<FF-
@J00113:320:HFYYVBBXX:1:1101:3224:1279 1:N:0:NGATACGC
TANACGTCTGCAGGCGGCGGTGAAGAATGCGGTGAACCACCTGATGCCGTTCGACGCGACTCTCACCGAGTACACAAGCTATGCGGATACCACCACAATT
+
AA#FFJJFJFJJJJJJJJJAJJJJJJJFJJJJJ<JJJJJJJJJJJJJJJJJJJJJFJJFJFJ-<F-FAJ7AFJJFJ-A<FJ-FFFFFFJJFJFJJJJJ--
@J00113:320:HFYYVBBXX:1:1101:3447:1279 1:N:0:NGATACGC
CTNGTGGTCTGCAAAGATCCTGAGTACAGACAAAGAGGGATTTGGAGCTAGGCATAGTCGTACCCGTACACACATATCAGAGATCGGAAGAGCGGTTCAG
+
AA#AFFFFJJJJJJJJJJJJJFJ<-JJJFJJJJJFJJJJJJJJJFF7JJJFJJFJJJJJJJJJJJJAJJJJJJFJJ<AA-7AJJJF<FFJF<FA)A<AJ7
@J00113:320:HFYYVBBXX:1:1101:3488:1279 1:N:0:NGATACGC
AGNCTATCAGCCACAGCTTTATTTAATTTGTCAATATTTCATGAAAACAAGACCCGTATTGTGCAGGCTGGTGCTGTGAGGCATCTTGTCGAGTTGATGG
+
AA#FFJJJJJJJJJJJJJJJJJJJJJJJJJJJJJJJJJJJJJJJJJJJJJFJJJJJJJJJJJJJJJ-AAF<7AJJAFAFF7FF7FA--AF7AFFJJJJJJ
@J00113:320:HFYYVBBXX:1:1101:3508:1279 1:N:0:NGATACGC
CANGTATCTGCGGTTGTTCGGAAGGACAAAGCGGCTCAACCAGAGAGCCAAGAATGCGGCTAAGTCGTCTCACTTGAGAATTCCGGAGTCGGGCTTCTGT
+
AA#FFJJJJJJJJJJJJJJJJJJJJJJJJJJJJJJ-FJJJJJJJJJJJJJJFFAFJJJ<JJJJFJJJFA-FFJ<J<7FFJFFJJF-AFFJ<)AJ<)<--<
@J00113:320:HFYYVBBXX:1:1101:3711:1279 1:N:0:NGATACGC
CANTTGGTCTGCAGCCCCCTTATAAAGGGGTCTCCAAGCACCCAAGCATGAGGTGGCAGAGATCGGAAGAGCGGTTCAGCAGGAATGCCGAGACCGATCT
+
AA#FFJJJJJJJJJJJJJJJJJJJJJJJJJJJJJJJJJJJJJJJJJJJAAJJJJJ<FJ-AJJJ<AAJJFFFJJJFJ-A7FFAJFJFFFJJJ<FAF7F<)-
@J00113:320:HFYYVBBXX:1:1101:3772:1279 1:N:0:NGATACGC
CGNATGGTCAGCTTTACGTCGTTCCTCTTCTCCGCCACATACACCCACCCCAAGAAGCACCCTAGAGCAATATCAACGTATCCAATTCGATCCCCGCTGA
+
AA#FFJJFJJJJJJJJJJJJJJJJJJJJJJJJJJJJJJJJJJJJJJFAJJJJJFJJJJJJJJ7F<J--AFAF-7AJ7A-F-7FFJ<-<FA-7AJJ-<F)7
@J00113:320:HFYYVBBXX:1:1101:3792:1279 1:N:0:NGATACGC
TANACGTCAGCCCTGCTCTTCGCTTTGAGAAGGTGATCTGCCTCACAGTTTTGTCCTCAATCTTCTTGATCGTTATCTTCCCGCGCCCCATAACTACCCT
+
AA#FFJJJJJJJJJJJJJJJJJJJJJJJJJJJJJJJJJJJJJJJJJJJFFJJJJJFFJFFJJJJJJJ7F7FAJJJJAJJJAFF<<J-AJA7AJJFJJFJF
@J00113:320:HFYYVBBXX:1:1101:3833:1279 1:N:0:NGATACGC
ATNCGGACAGCTCAATAGTCAATTCCATTGGAGCCCAGATTAAGTTCATTCCACTTGGGCCAAGAGAGAGGTTCTGGGTTTGGGCTGAGATCGGAAGAGC
+
AA#FFJFJJJJJJJJJJJJJJJJJJJJJJJJJJJJJJJJJJJJJJJJJJJJJJJJJFFJJJFJ7JJJ<<AJ7-FFFFAFJJ-F-77A<AJ-AJ<FF7---
@J00113:320:HFYYVBBXX:1:1101:3873:1279 1:N:0:NGATACGC
GANTCTGCTGAGCTTGATAGAGCAAAAGAGCCATATCACGGATTGCAGTTTCTGACTCGCTGATTGTCAGAGGCATTCGTCTAATTGCAGAGATCGGAAG
+
AA#FFJJFJJJJJJJJJJJJJJJJJJJJJJJJJJJJJJJJJJJJFJJJJJJJJJJJJJ-AFJJFJJFJJJJJFJJAFFFAFJJFJJ-FFJJJJJJJJF<J
@J00113:320:HFYYVBBXX:1:1101:3934:1279 1:N:0:NGATACGC
ACNGTCAGCCAGACTACAAACAGCCTTACACAATGAAATGGCCAAACCCTTCAAAAAAACCCTACCCAAATCAAAGTCTCAGACAAGGAAATGACCAAAC
+
AA#FFJJJJJJJJJJJJJJJJJJJJJJJJJJJJFFFJJJJFFJJJJJJJJJJJJJJJJJJFJ7JJJFJJJFJJJJF<A7-A-AJJJJJJFJJAJJFJJJJ
@J00113:320:HFYYVBBXX:1:1101:4016:1279 1:N:0:NGATACGC
GANTCTGCAAAACCCTGGCTCATGAATGACCCGGTGAAGAGGAAACCAGGTACTGGTTGCAGGCAGAGATCGGAAGAGCGGTTCAGCAGGAATGCCGAGA
+
AA#FFJJJJJJJJJJJJJJFJJJJJJJJJJJJJJJJJJJJJJJJJJJJJJFFJJJJJJJJJJJJJ<JJJAAAJJJJFJJA-7AFJAFFJJJFJ<JJJJ-A
@J00113:320:HFYYVBBXX:1:1101:4076:1279 1:N:0:NGATACGC
GANCATGACAGCAAGAGTTAATTAGAACAGTCGATCTTGGTCCTTTCAAGCATATTGTGGATGATGGTCTTGAGCTGAGGAAAGCAGAGATCGGAAGAGC
+
AA#FFJJJJJJJJJJJJJJJJJJJJJJJJJJJJJJJJJJJJJJJJJJJJJJJJJJJJJJJJJJJJJJ<FAJJJJJA7F<JFJJJJJJJJJFJJ<JAAF-A
@J00113:320:HFYYVBBXX:1:1101:4117:1279 1:N:0:NGATACGC
ATNTCGTCAGCTCTTTTGTCTTTCCTTTCCTTTTACTTTTCTGCCTCTTTTCCGTTTTAGTGGAATAGCCTTTGTGATATTTTGGCTGAGATCGGAAGAG
+
AA#FFJJJJJJJJJJJJJJJ<FJJJJJJJJJJJJJJJJJJJJFJFJJJJFJJJF<JJJJJJFAFJJF-7FJAA--77J7J<AF-<AFAJAAJJF7FAFAA
@J00113:320:HFYYVBBXX:1:1101:4198:1279 1:N:0:NGATACGC
TTNGCGGACAGCAACCTGCCCGATTTGTACCTCACACCACATGCATTGCAGAGTGTTTTAGGGCCTAATGGTCCTGCCCTCCACTGTGGGGTCCTCTGTG
+
AA#FFJJJJJJJJJJJJJJJJJJJJJJJJJJJJJJJJJJJJJJJJJJFJJJJAAFJAFFJJJJJJJJJJJJFJJJJ<FJAJJJJFFFFF<<FAJJJ<7FJ
@J00113:320:HFYYVBBXX:1:1101:4219:1279 1:N:0:NGATACGC
CTNTGGACTGCTGGATTGGCCGTAGGGCTTGCTTCTATTGGACCTGGCGTTGGTCAAGGTACTGCTGAGATCGGAAGAGCGGTTCAGCAGGAATGCCGAG
+
AA#FFJJJJJJFFJJJJJJJJJJJJJJJJJJJJJJJJJJFJJJJJJJJJJJJJJJJJJFJJJAFFJJFJJJJAFJJFJAA7A--AJJJJA)FJJJJJA<A
@J00113:320:HFYYVBBXX:1:1101:4279:1279 1:N:0:NGATACGC
GCNTATCTGCCATCTTTGCTCCAACCTTTACCTCCGTGGGATCCACTGGCATTGGTTCTCGAACTGCAACTGGAAATTGAACATTTAAGTCTGCCTTTGC
+
AA#FFJJJJJFJJJJJJJJJJJJJJJJJJJJJJJJJJJJJJJJJJJJJJJFJJFJJJJFFJJJJJJJJJJFJJFFJFFAJFJJ<AAJFFAAAFFJA<F-<
@J00113:320:HFYYVBBXX:1:1101:4340:1279 1:N:0:NGATACGC
TGNCGTACTGCGACTGAGCCGTCTCTTCAACTTCTTTACCCGCGGACTCCGGAACACATTCGGTAGGCTGTGTCCCTTCGACACTATGTTCAGCAGATAT
+
AA#FFJJJJJJJJJJJJJJ<FFJJFFJJJJJJJJFJJJJJJJJJJJJJJJJAJJJJJJJJJFJFJJJJJJJFJJAJJJJA<FJJ<FAJJJJJAJJJJ-7F
@J00113:320:HFYYVBBXX:1:1101:4442:1279 1:N:0:NGATACGC
GTNGATACAGCTTTATATCCAGATGTACCGTTCTCTGTCAGCCATTTTCATAAGGATAGGCCAATCCTTTGGCTATGTCAAGTACAATATTTTTTCTGGT
+
AA#FFJJJJJJJJJJJJJJJJJJJJJJJJJJJ<JJJJJJJJJJJJFJJJJJJJJ<JJJFJFFJJJFFFFJJJ<F<J7AFJ<AFJFFJFF7-<F-7A7F7A
@J00113:320:HFYYVBBXX:1:1101:4584:1279 1:N:0:NGATACGC
ACNATGTCAGCATGTAGTCCATACCAGAGTGCCAGCTTCTCTGTACCAACAATGGCTTCCAGCTTGACAGATTGACAGCTTTCCCCTTTTTCTTGTCAAA
+
AA#FFJJJJJJJJJJJJJJJJJJJJJJJJJJJJJFJJJJFJJJJJJJJJJJJJJJJJJJJJJJJJJJJJJJFFAAFAFJA77FJJJ7FAJAA<FFFJAAJ
@J00113:320:HFYYVBBXX:1:1101:4624:1279 1:N:0:NGATACGC
ATNTCGTCAGCCCATAGGCATCAGCAAGTGGCTGTAAAAGCACACAGAAAATCAGCGATACTGATACCAGACAGCAGAGATCGGAAGAGCGGTTCAGCAG
+
AA#FFJJJJJJJJJJJJJJJJJJFJJJJJJJJFJFJJJJJJJJJJJJJJJJFFJJJFJFFFF-F-FFFJ-FJJAJJJJFF-FJ-AF<JFF)A<AAF7F<A
@J00113:320:HFYYVBBXX:1:1101:4706:1279 1:N:0:NGATACGC
AGNGTTACAGCCATTACAAGCCAATCACTCCAAGCTGAAGGAAGCATTTTGCAAAGTGTTGCGAAATCACTCTTTTGTTGCGAAGTGATTTCGCAGAGAT
+
AA#FFJJJJJJJJJJJJJJJJJJJJJJJJJJJJJJJJJJJJJJJJJJJJJJJJJJJJJJJAFAFJFJAJF<JFJ7J<JJFFFJJJAAA<F<<F<JFAAJA
@J00113:320:HFYYVBBXX:1:1101:4726:1279 1:N:0:NGATACGC
AGNGGCCAGCGTCTCGGAACACCCTCCAACGATATTCAGCCGAAATTCTCAAACCTACACTCACTCAAACTCTCTCACCCCGATTTAACTCAACACCAAC
+
<A#AAFFF-FF<F7AFJJJJFJ-F7FFFJFJA<FAJAJ<JJJJJFJJJJJJJJJ-FA7A-777A7AJFF<FA7--A7A--77----7AA<A--AJAJ<FJ
@J00113:320:HFYYVBBXX:1:1101:4767:1279 1:N:0:NGATACGC
GCNATAACAGCTGGGAGGACACTTTCCTTGTATGCATCGGACTGGTCATCAAACAACTCCCAGGAAACCAGGGACACCACCCTTACAGTCTTTCCTTCCT
+
AA#FFJJJJJJFJJJJJJJJJJJJJJJJJJJFJJJJJJJJJJJJFJJJJJJJJJJJJJJJJJJJJJFJJJJFJJJJJFJJ-JA-FFJF<F-AAFJJAFJF
@J00113:320:HFYYVBBXX:1:1101:4787:1279 1:N:0:NGATACGC
AGNTTGGTCTGCGGCCTTGTACAAAGTATTTTCCATGCACGCGATCTCAGCTAGGCTACCATCTTCAGCTGAGATCGGAAGAGCGGTTCAGCAGGAATGC
+
AA#FFJJJJJJJJJJJJJJJJJJJJJJJJJJJJJJJJJJJJJFF<JFJJJJFJJJJAJJJJJJJJJJJJJJJJJAFFJJFFJFJJJ-FJJFJJA<7FFAJ
@J00113:320:HFYYVBBXX:1:1101:4807:1279 1:N:0:NGATACGC
AANACGGACTGCAGAAGGTGAGGGTGTTATCTTGGTTTCCATATAGGCATTGAAGCACACGTGAGGGGACTTTGTTTCCATGTAGGCGTTAATGCACATT
+
AA#FFJJJJJJJJJJJJJJJJJJJ<FFJJJJJJJAFJJJJJJJJJJJJJJJJJJJJJJJJJJJJJJJJJJFJJJJFJAFFFFJJJJJJAAAJAJAFJJ--
@J00113:320:HFYYVBBXX:1:1101:5051:1279 1:N:0:NGATACGC
GTNCAAGACAGCGACAAAGCTCGATTTTCCCGTGCCGGAGGGGCCGTAGAGGAGAAAGCTTCTCTTCCAAACGCGGCCTAACCGGTGGTAGTACTGCTTC
+
AA#FFJJJJJJJJJJJJJFJJJJJJJJJJJJJJJJJJJJJJJJJJJJJJJJJJJJJJFJJJJAJJFJJFJJJJJ7F7F-FFJFFF<<AAF-AF<FF<-<7
@J00113:320:HFYYVBBXX:1:1101:5274:1279 1:N:0:NGATACGC
CTNCGACAGCAAGCCATCACCCGCTCCACTGTGCACCATTCCGCCAATCCGTCATATTCACCCACCACCATGGCCAACCATCCTCTCTTGCTACACGTCC
+
AA#FFJJJJJJJJJJJJJJJJJJJJJJJJJFJJJJJJJFJJJJJJJJJJJJFJJFJFJJJJJJJJJJJJJFA-FAJAFJJ7AJ7AFFAFJJJJJJJA<FJ
@J00113:320:HFYYVBBXX:1:1101:5294:1279 1:N:0:NGATACGC
CANTGTTCAGCTCCTTGGGGAGTTCTGCAGGCATAACATCACTGAACTCCTTAAGGATTTTGACCACAGAATCAGGGACCTCCATAGTCTGTCCCTCCTT
+
AA#FFFJJJJJJJJJJJJJJJJJJJJJJJFJJJJJJJJJJJJJFJJJJJJJFFJAJJJAFAFJJFJJJJJFJJJ<JJFAFF<FJAF<-AF-<FFJ<FFFA
@J00113:320:HFYYVBBXX:1:1101:5375:1279 1:N:0:NGATACGC
TTNCGATCAGCATGCTGGCAAGAGTGTGAGTGTTGCTGTTCGAACCCGTGTCTATGTCCTTTTGAAAGATTTTGTTCATCATGATGATGACCAAGTTCGA
+
AA#FFJJJJJJJJJJJJJJJJJJJFJFJJJFJJJJJJJJJJJJJJJJJJ7JJJJJJJJJJJJFFJJJFJFJJJJJJ<JFJJJJJJJJJJFJJJJJF<<<F
@J00113:320:HFYYVBBXX:1:1101:5538:1279 1:N:0:NGATACGC
TTNGCGGACTGCCCTTGGAGCTGGTGGCACTCGTGTAAAAATCTTGTTACCTTCTCTTGATGCTGAGATCGGAAGAGCGGTTCAGCAGGAATGCCGAGAC
+
AA#FFJJJJJJJJJJJJJJJJJJJJJJJJJJJJJJJJJJJJJJJJJJJJJJJJJAJFJJJJJJJJFFJJJJFJJAJFAFAAJFJJJFA<JJJJJJFJJJJ
@J00113:320:HFYYVBBXX:1:1101:5558:1279 1:N:0:NGATACGC
TTNGCGGACTGCCTCTGCCTCCAATACGGCAAGTAAACGAGATGGGTCTGACCCATATGCCAAGATCAGTATCGGTTTCGCAGAACAGGGGAGGAGGGTT
+
AA#FFJJJJJJJJAJJJJJJJJJJJJJJJJJJJJJJJJJJJJAFJJJJFFJJJJJJJJFFJJJFJ<JFJFJ<FJJFJFFAFFJFFJJF<<--FFFA)A)7
@J00113:320:HFYYVBBXX:1:1101:5578:1279 1:N:0:NGATACGC
CANTAGGACTGCCATAGACACCTTCTTGAGATGATAAAGAAGTCCCTTAGAATGTCTTATCTAAGAACAGTTTCCTCTTTATCATAATCATTAGTATCCA
+
AA#FFJJJJJJJJJJJJJJJJJJJJJJJJJJJJJFJJJJJJJJJJJJJJJJJJJJJFJJJJJJJJJJJJJAAAFJJ7FAAJJJJJJJFJJFFJAAAFJFF
@J00113:320:HFYYVBBXX:1:1101:5599:1279 1:N:0:NGATACGC
AANTTGTCAGCACCGCTGAGTCTTTATTGCTCATAACATCGCGTAGCGCAACATAATCTGCAAATAAAGAAAGGCATATGCTAGCTATCTATTGTTTAGG
+
AA#FFJJJJJJJJJJJJJJJJJJJJJJJJJJJJJJJJJJJJJJJJJJJJJJJJJJJJJJJJJFJJJJJJJJJFJJJAJJFFFJ<F-FFF<JFA<JAJJ77
@J00113:320:HFYYVBBXX:1:1101:5781:1279 1:N:0:NGATACGC
ATNAGTTCAGCACTAACCCATGTTTGTATGTCATTCATCATCAGCCCAAAATTGGAGCCTTTTATTTGGGTCATCTCCCCCACTGCTTTTCGAAGCTGAT
+
AA#FFJJJJJJJJJJJJJJJJJJJJJJJJJJJJJJJJJJJJJJJJJJJJJJJJJJJJJJJJJFFJJJJFJJJJJJJAFJJJJJ<7F<<AFJJJAJFJ<J<
@J00113:320:HFYYVBBXX:1:1101:5863:1279 1:N:0:NGATACGC
AANGTAGACAGCCACTTTTGGAGCACTTTCTGAAGTCCAAATGATGCAAGCTATATACCATTTCAAAGCCCAGGAAGTCAACAATCCAATGCTTCAAACG
+
AA#FFJJJJJJJJJJJJJJJJJJJJJJJJJJJJJJJJJJJJJJJJJJJJJJFJJJJJJJJJJFJJJJAJ-7FJJJJJJAJJJJFAFJFJ<AJ7<FJAJA-
@J00113:320:HFYYVBBXX:1:1101:5883:1279 1:N:0:NGATACGC
TANACGTCAGCCGAATCATTAGAGAAGCTGTTGGATGTAACAAGGGAGGAGCTTCCTGGAACAATGGCTGAGATCGGAAGAGCGGTTCAGCAGGAATGCC
+
AA#FFJJJJJJJJJJJJJJJJJJJJJJJJJFJJJJJJJJJJJJJJJJJJJJJJJJJJJJJJJJJJA7<JJJFJ7<F-7FJJFFFF7FJJFJJJAFJ--7A
@J00113:320:HFYYVBBXX:1:1101:5923:1279 1:N:0:NGATACGC
TGNCTGGTCAGCTCGTTGCTACACGATCAGTCAAGCTAAGCTAAGAGAGAAAAGCGGCAGTCCTTCCAATCAAGCAAGCGACCAACCAATTCCAACGATT
+
AA#FFJJJJJJJJJJJJJJJJJJJJJJJJJJJFJJJJFJJJJJJJJJFJJJJJFFJAJJFJFJA<FFFJ7AJJF<JFFF<JJF7FJJJJFAAAFJJFA<F
@J00113:320:HFYYVBBXX:1:1101:15909:1279 1:N:0:NGATACGC
CANTGTTCTGCTTCTCAGGCACTCTCATGTCCTCCCACCGCCATTCGCCGCCGCTGAGATCGGAAGAGCGGTTCAGCAGGAATGCCGAGACCGATCTCGT
+
AA#FFJJJJJJJJJJJJJJJJJJJJJJJJJJJJJJJJJJJJJJJJJJJJJJJJJJFFFJFF<AJJAJFJJFJ<JJJFJAAFJJFFJFJJJFJFJ-7<FFJ
@J00113:320:HFYYVBBXX:1:1101:15930:1279 1:N:0:NGATACGC
AGNCTAGACTGCCCCGGGGGATTCACAACAAACTTCATTTACTAACTTTTGAGCTCTGACTATTCTCTCTCGCAAGCTATCATCTCTGCTGAGATCGGAA
+
AA#FFJJJJJJJJJJJJJJJJJJJJJJJJJJJJJJJJJJJJJFJJJJJJJFJFJJJJFJJFJJJJAJAJAFJJJJJ<FJAJJJJAJFJJFJJJJJJ<AAJ
@J00113:320:HFYYVBBXX:1:1101:16011:1279 1:N:0:NGATACGC
ACNATGGACTGCTCAACATAGCTGATTCAGGCATGATCAAAGTGGAGTTCTGTTTCCCAGTTGGGACAGCCTTTACCCCATCATCGCTGTCCTGTATTTG
+
AA#FFJJJJJJJJJJJJJJJJJJJJJJJJJJJJJJJJJJJJJJJJJFJJJJJJJJJJJFJJJJJJJJFJFJJFFJJ<FJJFJJ<FF--AF<FJJFFJJF-
@J00113:320:HFYYVBBXX:1:1101:16031:1279 1:N:0:NGATACGC
CGNATGGTCTGCCTCCACAATCCGATTCACCATGTCTAAGATTTCACTCATTTTGGGGCGTGTTTTTATTTGTCTCACCAAGCACTTGTTGGCTACTGCT
+
AA#FFJJJJJJJJJJJJJJJJJJJJJJJJJJJJJJJJJJJJJJJJJJJJJJJJJJJJJJJJFFJAJJJJJJJJJJFFJJJFFJJJJFFJJ<FFFJJF<<A
@J00113:320:HFYYVBBXX:1:1101:16092:1279 1:N:0:NGATACGC
AANGTAGACAGCAACAAGATTGGGGCCAAGAAGAATATAGCACGATTTGATCCACCCGTGAAATCCAAATTCAATATTAGGCAGATAATCCAGCATAAAA
+
AA#FFJJJJJJJJJJJJJJJJJJJJJJJJJJJJJJJJJJJJJJJJJJJJJJJJJJJJJJJJJJJJJJJJJJFJJFJ<AJJJAFAJJJJAAAFFFJJJJJJ
@J00113:320:HFYYVBBXX:1:1101:16315:1279 1:N:0:NGATACGC
TTNGCGGACTGCTGAATCCATGGGCAGGCAAGAGACAACCTGGCGAACTGAAACATCTTAGTAGCCAGAGGAAAAGAAAGCAAAAGCGATTCCCGTAGTA
+
AA#FFJJJJJJJJJJJJJJJJJJJJJJJJJJJJJJJJJJJJJJJJJJJJJJJJJJJJ7JJFJJJJJJJJJJJJJJJFJAFJJJJJJFJJF-<FJFFJJFA
@J00113:320:HFYYVBBXX:1:1101:16336:1279 1:N:0:NGATACGC
TTNGCGGACTGCAGTTCAAACACTACACCAATATTATATATTTCCATTTTCCCATATAATCCTACATTACAGATCACGTACTTCAACCATGTCAACAGAT
+
AA#FFJJJJJJJJJJJJJJJJJJJJJJJJJJJJJFJJJJJJJJJJJJJJJJJJJJJJJJJJJFJJJJJJJJJJFJJF<<JJJAJJJJJJ7-AAFJJJAJJ
@J00113:320:HFYYVBBXX:1:1101:16457:1279 1:N:0:NGATACGC
TCNTAGTCAGCCGTGACTCCTCCTTGCTTCCATAGCATAGGCGGCGCTCCTCCGTCCCAACCAAAGCCCCTTTCTTCCACGCAATCGAAGAAGGTGTTGA
+
AA#FFJJJJJJJJJJFJJJJJJJJJJJJJJJJJJJJJJJJJJJJJJJ-AFFJJJFJJJJFJJJJJJFJJJAAAF-77<FJ-AAAFFFJJ<JJAA-A<A7<
@J00113:320:HFYYVBBXX:1:1101:16518:1279 1:N:0:NGATACGC
GANCAGAACTGCTGCTTGGATTATCGTAGAATAAGAGGAGCCGTCTTAGGAAATTACTTAACTTAAAAGACAGATGCCGCCGCTGAGATCGGAAGAGCGG
+
AA#FFJJJJJJJJJJJJJJJJJJJJJJJJJJJJJJJJJJJJJJJJJJJJJJJJJFJJJAFJFFJJJJJAJJJFJA<7AAA<AA<JJJJAF-AJFJJJJJF
@J00113:320:HFYYVBBXX:1:1101:16599:1279 1:N:0:NGATACGC
TGNTACCTGCCTCCATTACTTCCTGAGCAGTGGCACTCCACCTCTCTTCTTCTGAGCACCTCATTCTCGGGTCCTGTGGTCTCTCTGGAGTGGCTTCTGT
+
AA#FFJJJJJJJJJJJJJJJJJJJJJJJJJJJJJJJJJJJJJFJFJJJJJJJJJJJJJJJFJJJJJFJJJ7JJJJJJFJJJJJAFFFAJJAF<AJJJ<<A
@J00113:320:HFYYVBBXX:1:1101:16782:1279 1:N:0:NGATACGC
CGNTGTGTCAGCCTAAACCGTGAAAACGGGGTTGTGGGAGAGCAATACAAGCGTCGTGCTGAGGTCGGAAGAGCGGTTCAGCAGGAATGCCGAGACCGAA
+
AA#FFJJJJJJJJJJJJJJJJJJJJJJJJJJJFJFJJJJJJJJJJJJJJJJJJJJJJJJJJJJ<JJJJJJJJJJ<FAJJJFJJJJJJJJFJ<JJJJJF<-
@J00113:320:HFYYVBBXX:1:1101:16802:1279 1:N:0:NGATACGC
AGNGGCCAGCCTCATGATCGCCCTTCATTTCACATATAAGCCCCATGAGCCTCCTATCTGCTGAGATCGGAAGAGCGGTTCAGCAGGAATGCCGAGACCG
+
AA#FFJJJJJJJJJJJJJJJJJJJJJJJJJJJJJJJJJJJJJJJJJJJJJJJJJJJ<FFJJJJJJJFJJFJJAJFJFJJJJJJJJJJJJJJFAAJFJJJJ
@J00113:320:HFYYVBBXX:1:1101:16823:1279 1:N:0:NGATACGC
CANCGAGACTGCGTTGACCGGATCCTTGAGTTGGTTTCTGCTTCATCACTATTGCAACAGCCCAATGAGAAAGGTGACACTCCAGTACTTCACCTTGCGG
+
AA#FFJJJJJJJJJJJJJJJJJJJJJJJJJJJJJJJJJJJJJJJJJJJJJJJJJJJJJJJJJJJJJJJJJJJJ<AF<FFJFFJJJJJJFAFJJJJJJA<<
@J00113:320:HFYYVBBXX:1:1101:16863:1279 1:N:0:NGATACGC
AANGTAGACTGCTGGCACAGAGTTAGCCGATGCTTATTCCCCAGATACCGTCATTGCTTCTTCTCCGGGAAAAGAAGTTCACGACCCGTGGGCCTTCTAC
+
AA#FFJJJJJJJJJJJJJJJJJJJJJJJJJJJJJJJJJJJJJJJJJJJJJJJJJJJJJJJFFJJFJJJJJJJJJJJ7FJJJJJJJJFJ<A-<<FJJJFFJ
@J00113:320:HFYYVBBXX:1:1101:16965:1279 1:N:0:NGATACGC
ACNATGTCTGCAAGTGGTTAATCCTGGAAAATATGTCAACCGTTTTCATGTCACAGACGGGAGTGTTCCTTGCCTGGGCAGAGATCGGAAGAGCGGTTCA
+
AA#FFJJJJJJJJJJJJJJJJJJJJJJJJJJJJJJJJJJJJJFJJJJJJJJJJJJJJJJJJJJAAJJJJFFFFJ7J7<FJ7FAJFJJJJJ7F<JJJAAJJ
@J00113:320:HFYYVBBXX:1:1101:17066:1279 1:N:0:NGATACGC
CGNCAGTCTGCAGGAGCCTCTAGGAGTTCATCTTCAACCAGGGAGGCTGAAGTACGGGTTGTGCCCATTAGGACAGTGGTCGCTGCAATACCTGCTGCTG
+
AA#FFJJJJJJJJJJJJJJJJJJJJJJJJJJJJJJJJJJJJJJJJJJJJJJJJJJJJJFJJJJJJJJJJF7JJJJJFJJJJJFAJJFJFFJJ<<F<AF<A
@J00113:320:HFYYVBBXX:1:1101:17107:1279 1:N:0:NGATACGC
TGNAATACTGCAACCAAAGACCGCTTCGCTTGGTAAGAACCGAGACCCTTCGGCAGTCAACCTATGGTTACCTTACGATAGCTCAGGTTGGTTAGTCAAG
+
AA#FFJJJJJJJJJJJJJJJJJJJJJJJJJJJJJJJJJJJJJJJJJJJJJJJJJJFJJJJJJ-JFJJFJFJJFAJJ7F7F7F7JJJ7<-FAA7AJ7FJJJ
@J00113:320:HFYYVBBXX:1:1101:17188:1279 1:N:0:NGATACGC
ACNATGTCAGCTCGTTGCTACACGATCAGTCAAGCTAAGCTAAGAGAGAAAAGCGGCAGTCCTTCCAATCAAGCAAGCGACCAACCAATTCCAACGATTG
+
AA#FFJJJJJJJJJJJJJJJJJJJJJJJJJJFJJJJJJJJJJJJJJJJJJJJJJJJJJJJJJAJJJJJJFJJAJJAAAFJJJJJJFJJ77A<JFJAJ7--
@J00113:320:HFYYVBBXX:1:1101:17208:1279 1:N:0:NGATACGC
GGNGCTGTCAGCAGATCAGCCGCCGTGTGACGGTGGCCGTCGGGGTCAAATATGGTTCCACCAATCTTGGTCCCATATATATGGTCATACGTAAACCCAT
+
AA#FFJJJJJJJJJJJJJJJJJJJJJJJJJJJJJJJJJFJJJJJJJJJJJJJJ<AFFJJJJJJJAFJFF7JFFJJJJJJJJJFFAFJFJJJJJJJJJJJJ
@J00113:320:HFYYVBBXX:1:1101:17432:1279 1:N:0:NGATACGC
AANGTAGACAGCCCTCCACTACATTTTGTCATCACAATCTGACTTTTCTTTGTCTTTACTCTAAGGCTTCACACTAGTTCCCTGAGGATTAACACTAACT
+
AA#FFJJJJJJJJJJJJJJJJJJJJJJJJJJJJJJJJJJJJJJJJJJJJJJJJJJJJJJJJJFJJFJJFJFFJJAA<A7FFJJ<FA<JJJJJJJJFJJJJ
@J00113:320:HFYYVBBXX:1:1101:17472:1279 1:N:0:NGATACGC
CTNGTGGTCTGCTGATGAGCTTCTTCAATGGCCGTCTCTCGCTCCTTTTCCTCGCCCACCAAAGCCTGCCATAATGCTGGCAGGAGCTGAGATCGGAAGA
+
AA#FFJJJJJJJJJJJJJJJJJJJJJJJJJJJJJJJJJFJJJ<JJJJJJJJJJJJJJJJJJJJJJJFAFJJFFJAA7A7FFFAFJAJJFJ)AAFAFAF)<
@J00113:320:HFYYVBBXX:1:1101:17553:1279 1:N:0:NGATACGC
CGNGAATCAGCAACCTTTTGCAATTGAGTTGATGAAAATTGACCTCCAACAAATGATTTCAGCAACCTCAAAACCAGATTCACATAGAATATACAACCCT
+
<A#<AFJJJJJFJJFJ-AFJF<<AFFJAJFAF-<<FJFAJFJFAJJJJF-AFJJJF<<A<FFFJJF7-AF--A<AJ7AA-A-FF-F--77A-<AFJ7A)-
@J00113:320:HFYYVBBXX:1:1101:17594:1279 1:N:0:NGATACGC
AANAGTGACAGCATTTTGGGATTCAGCGGGGGAATTCTTGAAAGGAAAAGACACTATTTTTTGGAGAGGTTCAGCAGAGATCGGAAGAGCGGTTCAGCAG
+
AA#FFJJJJJJJJJJJJJJJJJJJJJJJJJJJJJJJJJJJJJJJJJJJJJJJJJJJJJFFJJFJJJJAJJJJJJJJFJFJJFJ<JF<FJF<JFAJFJJFA
@J00113:320:HFYYVBBXX:1:1101:17614:1279 1:N:0:NGATACGC
CTNGCTCAGCGCGGAAAGTTAGATAAGATTAAGAAAGCCAGCAAGCAAGCCAGCAAACACGAAACGATAAGGGACCACTCCAAGCACTATCACTCCAATA
+
AA#FFAJJJJJJJJJJJJFJJJJJJJJJJJJJJJJJJJJJJJJJJJJJJJJJJJJJJJFJJJFJJJJ<J<7AAJJJAA7AJJFFJFJ<J-FFF-7AJF7F
@J00113:320:HFYYVBBXX:1:1101:17634:1279 1:N:0:NGATACGC
CGNTGTGTCAGCTTATGTTTAGGAGAAACAGGCTCAATGTGGAGTGTTTATGGGAGTTATCTGAAATTCTGAAGAGAAATGGAGTCATCAAGGAAATCAT
+
AA#FFJJJJJJJJJJJJJJJJJJJJJJJJJJJJJJJJJJJJJJJAJFJJJJJJJJJAJJJJJ7JJJFAF<-AJJJJFJJ-77F--7F<FJFJ<FAJ<JJF
@J00113:320:HFYYVBBXX:1:1101:17817:1279 1:N:0:NGATACGC
CGNCGCATCTGCCTGTTTTGACCAGTTTCTGGATTTCCATCTTCAAATTGTGCAAGCAGTGACTGATATGGTGTCCATACAAGCAGAGATCGGAAGAGCG
+
AA#FFJJJJJJJJJJJJJJJJJJJJJJJJJJJFJJJJJJJJJJJJJJFFJFFJJJFJJJFJJJJJJJJJFFA<JJJFJJJJJJJJJJJJJJJJJJJJJJJ
@J00113:320:HFYYVBBXX:1:1101:17919:1279 1:N:0:NGATACGC
TTNGCACTGCTTTAGTGGTTGCCTTTCGCTTGGGCTTCCCAGCTCTAGCCGCTCTGGTAGCTAGCTCAGTTAGGGCATCTGGTTCAGCCAAACCAACCCT
+
AA#FFFJ7JJJJJJJJJJJJJJFJFJJJJJJJ7JJFFJJJJAJJJJJ<JJFJFJF<FAFFFJJ7FFJJJFFJFJFJAFFA-7-FF-AFJFJJJJJJJJJJ
@J00113:320:HFYYVBBXX:1:1101:17959:1279 1:N:0:NGATACGC
CTNATGTCAGCAGAAGTTTGCTCAGCCCTGGCCTTCCTCCACTTAAATGAGCCGAGACCCATTTTTCATGGCAGTCTGAACGCTTCCAACATCCTCCTCG
+
AA#FFJJJJJJJJJJJJJJJJJJJJJJJJJJJJJJJJJJJJJJJJJJJJJFJJJJFJJJJJJFJJJJJJFFJF<7FFJJJJFFFAJAJAFJJJJAAJ<F7
@J00113:320:HFYYVBBXX:1:1101:18000:1279 1:N:0:NGATACGC
TTNGCACAGCTGAGAGGAAAGTTAGGTGGAGAGCCCAAAATCAAAATGTGACGTCTCAAGAACAGAATCTTTTGGCAGAGATCGGAAGAGCGGTTCAGCA
+
AA#FFFJJJJJAJJJJJJJJJFJJJJJJJJJJJJJJJJJJJJJJJJJJJJJJJJJFJJJJJJJJJJJAJA<FAJ-<AAAAJ7F-FFJJJAAF<)FFF-AF
@J00113:320:HFYYVBBXX:1:1101:18101:1279 1:N:0:NGATACGC
TGNAATACAGCCACTGGTAGCAAACAGGAACCCCCTCATAACCTTTTTCCACTTTTTACCACCAACCGTGAGCTGGGAGCAGAGATCGGAAGAGCGGTTC
+
AA#FFJJJJJJJJJJJJJJJJJJJJJJJJJJ7AJJJJJJJJJJJJJJJJJJJJJFJJJJJJJJJJJJJA-FJJFJJFFAAJJJFJAFAFJJJJA<<F<<A
@J00113:320:HFYYVBBXX:1:1101:18162:1279 1:N:0:NGATACGC
TCNGTATCTGCTGTTCAAGCTCCATCCGTCCAGTGCGGAGTTGTTGCCATCCTCCGCCTGCCGGCATCTATCGTGGGCGATGGCTGAGATCGGAAGAGCG
+
AA#FFJJJJJJJJJJJJJJJJJJJJJJJJJJJJJAJJJJJJJJJJJJJJJJJJJJJJJFJJJJJJJFJFFAJJJFA<AFJFF7FJFJJJFJFJJJJJJJJ
@J00113:320:HFYYVBBXX:1:1101:18284:1279 1:N:0:NGATACGC
TTNGCACTGCTATCACCTCTTCCTGATGATCTAATTCACTTGACTGAAAAGGAAAGGCTTTTCAGGGACACCAAATCTGGACCTGTCCACAAGAGCAGAG
+
AA#FFJJJJJJJJJJJJJJJJJJJJJJJJJJJJJJJJJJJJJJJJJJJJJJJJJJJJJ<FJJJJJFJJJJJJJJJJAF7F-7<-77FFJJJJAAAAJ)A-
@J00113:320:HFYYVBBXX:1:1101:18325:1279 1:N:0:NGATACGC
CTNAGTGTCTGCCCAAGAAAATGTTCTAGAGTGGGTGAAGAAGGACAAGCGAAGAATGCTCCATGTTGTGTATCGTGTTGGGGATTTGGATAGGACCATA
+
AA#FFJJJJJJJJJFJJJJJJJJJJJJJFAJFJJJJJJJJFJJJJJJJJJJJJAJJJJJJJJFJJJFF<FJJJJAFFJFJ<-<FJFAFAAAFA7FJJJAA
@J00113:320:HFYYVBBXX:1:1101:18345:1279 1:N:0:NGATACGC
ACNGATGACAGCAGTTCAAAACTTTCAGGTTAAAAGTGAAAATGGTACCGACACGGCTGGTGATGGAAGCATTGGGGAACTGAATCCCATAGCTGAGATC
+
AA#FFJJJJJJJJJJJJJJJJJJJJJJJJJJJJJJJJJJJJJJJJJJJJJJJJJJJJJJJJJJFJJJJJJJJJFFJAAFAJJFFJJJJJFJFJJJFJA-A
@J00113:320:HFYYVBBXX:1:1101:18426:1279 1:N:0:NGATACGC
GTNATAGTCTGCCCTGTACAAGGGAAATAAAGCAGGAGATGCCATGTCATGTGCTTGAATGAAGCATCAGAAGTCGATCCAAGATTAGAAGACCTGAAGT
+
AA#FFJJJJJJJJJJJJJJJJJJJJJJJJJJJJJJJJJJJJFJJJFJJJFJJFFFFFJJJJJJJJJFFF<JJ7FAFF-A-<F-FFAFJFF-<FF-<F<-<
@J00113:320:HFYYVBBXX:1:1101:18771:1279 1:N:0:NGATACGC
CTNGAGACAGCCCCACTTGGTCGAGGCAAGACTACTGGCTCCTGTCTCCTTCCCCACAGAAAGGAATACAAACCAGCTATAACTATAGACATGCCCAGCA
+
AA#FFJJJJJJJJJJJJJJJJJJJJJJJJJJJJJJJJJJJJJJJJJJJJJJJJJJJJJJJJJFJFJJJJJJJJJJFJJJJJJJFFFJJJJJF-AJJJ<AJ
@J00113:320:HFYYVBBXX:1:1101:18832:1279 1:N:0:NGATACGC
GANGCATCTGCATCTCTTCCGAGACCAGGACCCTTTATCATGACTTCTGCTCGTTGCATACCTTGATCCACTACTGTACGAATAGCATTTCCTGCTGAGA
+
AA#FFJJJJJJJJJJJJJJJJJJJJJJJJJJJJJJJJJJJJJJJJJJJJJJJJJJJJJJJJJFJJJJJJJJFJJA<FFJJJJJJJJJJFJJJJ<F<-<AJ
@J00113:320:HFYYVBBXX:1:1101:18873:1279 1:N:0:NGATACGC
CGNCGCATCAGCCATCACTGCATTAGAGTGTGCCCGTGCTACAACTCTCCTCGATTCTCCATCTTCTTCCCTTCCTAAGAATACGAGCTCCGCTGAGATC
+
AA#FFJJJJJJJJJJJJJJJJJJJJJJJJJJJJJJJJFJJJJJJJAJJJJJJJFJJJ-FJAAJJJJJFJJJJJJJ<AJAJJJJFJJFJFFJ7FAAFJJ7A
@J00113:320:HFYYVBBXX:1:1101:18913:1279 1:N:0:NGATACGC
AANACGGACAGCGAGCGGGAGATGTTGGCGCCCGTCTGGTCGGTGTAGAGCGTCACCGTGCGCCACCATCCGGCGACGGAGGGCCGCTTGGCGTCGCGGG
+
A<#FFJJJJJJJJJJJJJJJJJJJJJJJJJJJJJJJJJJJJJFJJJJJJJJJJJJJJFJ<FFJJJJJAFJJFFJ7AAJF<FFJFJFJAAF)<<<A)A)-<
@J00113:320:HFYYVBBXX:1:1101:18933:1279 1:N:0:NGATACGC
CTNGAGACAGCTTCATTTATGAAACATATCAAGGCTCTCGAAAATCCTCAGGACGAGCAAGATCCTCTCTTCAATATCCACTGAAGATTGCCAAAGCTGA
+
AA#FFJJJJJJJJJJJJJJJJJJJJJJJJJJJJJJJJJJJJJJJJJJJJJJJJJFFJJJJFJAJJJJAJFFJJJAJ-7FJJJAFJAJAA<FJAJJAJ<-<
@J00113:320:HFYYVBBXX:1:1101:18974:1279 1:N:0:NGATACGC
CANTGAGACTGCTACTCATTCTCCATCTAGTCCTCAACATTGTAACTGACTCATCCATTTTCTCACAATTCACTTCTGGATTTTTGCAGAGATCGGAAGA
+
AA#FFJJJJJJJJJJJJJJJJJJJJJJJJJJJJJJJJJJJJJJJJJJJJJJJJJJJJJFJJJJJJJF-FJJAF<JFFFJFFJJJJFFJJJ7AA<JJJF)<
@J00113:320:HFYYVBBXX:1:1101:19015:1279 1:N:0:NGATACGC
TTNGCGGACTGCTGGATTGGCCGTAGGGCTTGCTTCTATTGGACCTGGCGTTGGTCAAGGTACTGCTGAGATCGGAAGAGCGGTTCAGCAGGAATGCCGA
+
AA#FFJJJJJJJJJJJJJJJJJJJJJJJJJJJJJJJJJJJJJJJJJJJJJJJJJFJJJJJJJJJJJAAJJJJJJ<<7<FJJJJ<JJFJJJJJJJJJJJ<<
@J00113:320:HFYYVBBXX:1:1101:19116:1279 1:N:0:NGATACGC
GANGCATCTGCTGCCGCCAGTGGAGTCGTAGGGGAGGCGAAGGCAGAGCCCCAGGAGGCCGCGGGGCCGGAGAAGTTGAGGAGGTACAGAGGAGTACGGC
+
A<#FFFJJJJJJJJJJJJJJFJJJJJJJJJJJJJJFJJJJJJJJJJJJJJJJJJJAJJFJJJ<JJJJFJAJ-AJJFA<FJFJFFFFFJJJA7J<FFJ-<F
@J00113:320:HFYYVBBXX:1:1101:19238:1279 1:N:0:NGATACGC
AGNGTTACAGCATTCCAAGGTCCAGCTTTCCAGGCTACTTGCCGCTTGATCCATCTGTATCAGCAGAGATCGGAAGAGCGGTTCAGCAGGAATGCCAGAC
+
AA#FFJJJJJJJJJJJJJJJJJJJJJJJJJJJJJJJJJJJJJJJJJJJJJJJJJJJJJJJJJAJJAJFJAJJJJJJFFJJ-7AJJJFJJAFFJAJJFAJJ
@J00113:320:HFYYVBBXX:1:1101:19319:1279 1:N:0:NGATACGC
ACNGTCTGCTGGCACAGAGTTAGCCGATGCTTATTCCCCAGATACCGTCATTGCTTCTTCTCCGGGAAAAGAAGTTCACGACCCGTGGGCCTTCTACCTC
+
AA#FFJJJJJJAJJJJJJJJJJJJJJJJJJJJJJJJJJJJJJJJJJJJJJJJJJJJJJJFAFJ<FAAJJJAFJJAJAJJJJJJJJA-FAFJJ)AFJJJ-<
@J00113:320:HFYYVBBXX:1:1101:19380:1279 1:N:0:NGATACGC
AGNGGCCAGCAAAAATTTTTTGAGTGGTGAGAGGTTCAATTGAGTTCGGTCTGGAAAAATGAAGATGCATCAGAATCCTTGAGGGAAGAAAGGATACAGC
+
AA#FFJJJJJJJJJJJJJJJJJJJJJJJFJJJJJJJJJJJJJJJJJJJJJJJJJJJJJJJJJJJJJJJJJJJFJJ<7F-A7FJJJJFAJJJJFJAJJJ7A
@J00113:320:HFYYVBBXX:1:1101:19421:1279 1:N:0:NGATACGC
GGNTAGACTGCCAGGGCAGTGGCAAATCAAGCATCATTGAGGCCATGGTTGGCCGAGATTTCTTGCTGAGGGGTAAAGACGTTTGTACTCGTCGTCCGCT
+
AA#FFJJJJJJJJJJJJJJJJJJJJJJJJJJJJJJJJJFJJJJJJJJJJJJJJJJJJJFJJJFJFFAJJAJJJJJJFJJJFAJFJJJJ<JAJJFFJJJJA
@J00113:320:HFYYVBBXX:1:1101:19522:1279 1:N:0:NGATACGC
CGNCGCATCTGCAAATGCAAGCAAGATGGTTGCAAGAGAGCTTCGACACAACGTAGAAGGCCTAAAGGGTCACCCAAAGAGACACCAAACTTGTTGCTCA
+
AA#FFJJJJJJJJJJJJJJJJJJJJJJJJJJJJJJJJJJJJFFJJJJJJJJJJJJJJJFJJJJJJJJJJJJJJJJJJFJJFJJJJJJJJJFFAFJFF-AJ
@J00113:320:HFYYVBBXX:1:1101:19624:1279 1:N:0:NGATACGC
GANTCAGCAGTAAAAGCTAATGCATTGGACACTGTTGAGTCTGAGATTCTTGACTTTCTTGAAGCTTCAAAGAGAAGTGATAATTTTTCTCAGTTCATGA
+
AA#FFJJJJJJJJJJJJJJJJJJJJJJJJJJJJJJJJJJFJJJJFJFJJJJFJJJJJJJJJJJJJFJJJJJJJJJJJJJJ-AF<AAAFFAFJF<JFF7FF
@J00113:320:HFYYVBBXX:1:1101:19847:1279 1:N:0:NGATACGC
TGNTACCAGCGGTGGAGGAGCAGGGAAGTTGATGGTGGCAGTGGGGGATTTTGGTTTCGAGACTTCGGGACTCGAATTCAATGGAGGGGAAGCACTGTTG
+
AA#FFJJJJJJAFAJJJJJJJJJJJFJJJJJJJJJJJJJJJFFJJJJJJJJJJJ<FJJAJJFJFJJ<AFAFFJJJJJAJJFAA7FF<JJJJFJJJJJFF<
@J00113:320:HFYYVBBXX:1:1101:20029:1279 1:N:0:NGATACGC
CANGTATCAGCCATTGCAAGCCAATCACTCCAAGCTGAAGGAAGCATTTTACAAAGTGTTGCGAAATCACCCTTTTGTTGCGAAATGATTTCGCAGAGAT
+
AA#FFJJJJJJJJJJJJJJJJJJJJJJJJJJJJJJJJJJJJJJJJJJJJJJJJJJJ77-7-A<JJJ-<JFFA-A7AAA7-AFFFJFFFJFAJJJJAJJJ<
@J00113:320:HFYYVBBXX:1:1101:20172:1279 1:N:0:NGATACGC
TGNCGTACTGCTCCTGTTCAAAGTGTTCAGGAGCTCATCAAAGAGCCCATCCCTGCAGTCCCACAGCCATTTATCCTGGATGATCCGCAGAGATCGGAAG
+
AA#FFJJJJJJAJJJJJJJJJJJJJJJJJJJJJJJJJJJJJJFJAJJJJJJJJJJJJFJJJJJJJJJJJAJJFAAJJ7-A<AFFFJAFJ-FAFAAA7AA)
@J00113:320:HFYYVBBXX:1:1101:20212:1279 1:N:0:NGATACGC
GGNGCTGTCAGCACCTGCCGTGGGCTTTACTGACTAACGAGTTCTCTGTCGCTATCCGTCTAGAAGATTGCTTAAACGGTTTTTTTTCCGGGAGACTGAA
+
AA#FFJJJJJJJJJJJJJJJJJJJJJJJJJJJJJJJJJJJJJJJJJJJJJJJJJJJJJJJJJJJJJJJFAFJJJJJFFJJ7AAFFFFJF---F)AAAFJF
@J00113:320:HFYYVBBXX:1:1101:20293:1279 1:N:0:NGATACGC
TTNGCGGACAGCACCTTTTGTTAGCTCCAGATATTTTTTCTGCAATGACCAAAACATAGGATTGTGAAAGAGAGAAAGAGATAGATAGATAGATAGAGAG
+
AA#AA<F<JJJJFFJJJJFJJJJJA-FAFJJJJFJJFFJFAAFFFA7F<JAAJFAJJJ7FJ--7-7AFA-F--7F-7-A-F-FF-A--<FJAF-A--7<-
@J00113:320:HFYYVBBXX:1:1101:20354:1279 1:N:0:NGATACGC
TCNAGTTCTGCACATGGGTGTTTCACAAGGTTGTGTTGGATGTGTGAGGTGGTCATACAAGCTGAGATCGGAAGAGCGGTTCAGCAGGAATGCCGAGACC
+
AA#FFJJJJJJJJJJJJJJJJJJJJJJJJJJJJJJJJJJJJJJJJJJJJJJJJJJJJJJJJJFJJJJJJ7AJJJJJJ7JJAFJ<FFJJJJJAJJJJ7AJJ
@J00113:320:HFYYVBBXX:1:1101:20375:1279 1:N:0:NGATACGC
CGNATGGTCAGCCTACAAACAACTCTGCGCGCTTCCGGTGTGAACCAAGGCGGACACTTGAAGTCCCCTCAGTAGATCTTTTTGTACATAGCAATAAGGT
+
AA#FFJFAFJJFJJJJJJJJJJJJJJJJAAJJJJJJJJJJJFJJJJJJ<AFFJJJJJJ7-AJ-AFFAJ-A-7-A-F--7-<A7-AFJJFJ7-AFFJJ---
@J00113:320:HFYYVBBXX:1:1101:20496:1279 1:N:0:NGATACGC
TCNGTATCAGCTACAGGTGGTCACACCACCCGACATAATGCCAGCACTTCCAAGGCTCCAACCACTGTTTGCCACATGCACAGGATAAAAGCCATGTCAC
+
AA#FFJJJJJJJJJJJJJJJJJJJJJJJJJJJJJJJJJJJJJJJJJJJJJJJJJJJFJJJJJJJJJJJJJFFJJJFAFJFJJJJFJJJJJFFJJFA<-AJ
@J00113:320:HFYYVBBXX:1:1101:20659:1279 1:N:0:NGATACGC
TGNATATCTGCTGCGGCGATTACGAGGGCGATCGCCGTCCCTATCGTCCATCCTCTCCCTGGAATCTCTGTCCCTCCGCCTAACGGGCAAAGTCTGTTGG
+
AA#FFJJJJJJJJJJJJJJJJJJJJJJJJJJJJJJJJJJJJJJJJJJJJJJJJJJFJJJJJJJJJ<-FJJJJJJ-FAFFJ<FJJJ<FFJJJJFJA7A<-<
@J00113:320:HFYYVBBXX:1:1101:20699:1279 1:N:0:NGATACGC
TGNCTGGTCAGCCTCTGTCAGCCATGAGAAACACTTGCCTTTCTTTGTCTGGTTCTCACTCATCTGGGATCGGAATTGAGAACCATTTCTTTTTTTTGCT
+
AA#FFJJJJJJJJJJJJJJJJJJJJJJJJJJJJJJJFJJJJJJJJJJJJJJJJJJFJFJFJJJJJFFFFJFJJJJJ-AJJJJJJJJFAFF77<<FFF--7
@J00113:320:HFYYVBBXX:1:1101:20780:1279 1:N:0:NGATACGC
GTNTGAACAGCAGACACAAATACCATAATCCATGTAACCTTGTTGTTCATTAGTTATGAACAACAGGCACACTATGCACATAAAATGTTGTTGGGAGTGG
+
AA#FFJJJJJJJJJJJJJJJJJJJJJJJJJJJJJJJJJJJJF<JJJJJFFFJJFFJFAJFJFJFJ-7FJJJJAF-FFJJFAJJFFAFJ7-7<--AFJ7)A
@J00113:320:HFYYVBBXX:1:1101:20801:1279 1:N:0:NGATACGC
ATNTCGTCAGCATTGCGCTGTTCTTCGACTAGTTGAGATGGCTGGATCTTATTCATCACCACCAACATCCCAGTGGCTGAGATCGGAAGAGCGGTTCAGC
+
AA#FFJJJJJJJJJJJJJJJJJJJJJJJJJJJJJJJJJJJJJFJJJJJJJJJJJJJJJJJJJJJJJJFJJJJJJ-F-A-F77A<-7FJ<JJJ<<7<AF<J
@J00113:320:HFYYVBBXX:1:1101:20862:1279 1:N:0:NGATACGC
TTNGCGGACTGCAAGGCTTTCTGCACAAGTTCAGTCTGTTCTTTGGTATGCAACGAGCTGAAGCCAGTGGCTGTGGCAGAGATCGGAAGAGCGGTTCAGC
+
AA#FFJJJJJJJJJJJJJJJJJJJJJJJJJJJJJJJJJJJJJJJJJJJJFJJJJJJJJJFJJ-AFFJAJ<J7FJ-77F<F-FFJ<FJJFJJJA<JAFJ-A
@J00113:320:HFYYVBBXX:1:1101:20963:1279 1:N:0:NGATACGC
CGNCAGTCTGCGATTCGCAATTCCGGCACTGTTTCAAACAGTGTTGATCCCCCAACTACCGTATCCGGTGGCAAATCCGATTCTAGGGTTACATACTGAA
+
AA#F7FFFFFJJ7AJFJJJJJJJJJAFJFJFJJFAFFAJF7-FJJ-FFJJJJAAFJJJJAFAJFJJFJAA--7JA-7A7-7<FFJF<)----<A77--77
@J00113:320:HFYYVBBXX:1:1101:21024:1279 1:N:0:NGATACGC
ATNCGGACTGCCAACACACACCTAAGAACAACCCCCACCAAGCCGCCGCCCATCTCCTGCAACAGTTTAATTTTTTTGGCTGAGATCGGAAGAGCGGTTC
+
AA#FFJJJJJJJJJJJJJJJJJJJJJJJJJJJJJJJJJJJJJJJ<JJJJJJJJJJJJJFJJJJJJJJFJJJJJJFJ7FFJ7FF7FFF7FJJFJ<J<AF<F
@J00113:320:HFYYVBBXX:1:1101:21227:1279 1:N:0:NGATACGC
AANTTGTCTGCTACAAGTGTAGGGGGACCCCTTGTGGCCCTCAAGCTCTCTTCAACTCTGATGTATTTGGCAGCCACTGGGATGTTGGTGGTGATGAACA
+
A<#FFJJJJJJJJJJJJJJJJJJJJJJJJJJJJJJJJJJJJJJJJJJJJJJJJJJJJF7FJJJJJJJFJFJJJJJJJFJJFFJ7AAAFFJ7JJJJJJJJJ
@J00113:320:HFYYVBBXX:1:1101:21288:1279 1:N:0:NGATACGC
CGNTGTGTCTGCTCGCTTTCTCGCTTCCGAGAGGCGAAGGGAGCCTGACTTACGGTTTCCAAGCCTGGCGCGAAGCGAAGGGATTGGATTTCACCTATGA
+
AA#FFJJJJJJJJJJJJJJJJJJJJJJJJJJJJJJJJJJJJJJJJJJJJJJJJJFJJJJJJFFJJFF-AFAJJF<F<FFJ<7FFJF-FFFFFJJFFJ<JJ
@J00113:320:HFYYVBBXX:1:1101:21308:1279 1:N:0:NGATACGC
ACNTGTACTGCAAATATGCATGGAAGATCATATATCATTGTTATGCCCATGGCTACGTGATGTAATTGACTTTGAAAAATGTATATTCTGATGGGGAAGG
+
AA#AFJJJJJJJJJJJJJJJJJJJJJJJJJJJJJJJJJJJJJJJJJJJJJJJJJJJJJJJJJJJJAJAJF<JJFJJJFAJJJFFAAAFFJJFFJF<AJJJ
@J00113:320:HFYYVBBXX:1:1101:21328:1279 1:N:0:NGATACGC
GTNTGAACAGCCACTTCCAACAGCACAACTAATGCCGCTAGGGAAATGCTTAACAAGGCATCAGAACTGCTGAGTTTGAGCAATTTCCTCGGAGAGACCC
+
AA#FFJJJJJJJJJJJJJJJJJJJJJJJJJJJJJJJJJJJJJFJJJJJJJJJJJJFJJJJJJJJJJJJFFFJJJ-A<<FF<7JFJFJJFJJJF<JFJFA7
@J00113:320:HFYYVBBXX:1:1101:21369:1279 1:N:0:NGATACGC
ACNTAAGACAGCAAAAATGTGTCATTTTTAGAGCATAAAAAGGGGTCAGGAGACTCAGGACTCCACACCCTTGGCAACAAACCCAGCTCTGGGCTTACAC
+
AA#FFJJJJJJJJJJJJJJJFJJJJJJJJJJJJJJJJJJJJJAFJJJJJJJJJJAJJJAJJ7JJJJJJJJJJ<AJJFJJJJFJFJFAAJA)A-<AFFJFF
@J00113:320:HFYYVBBXX:1:1101:21511:1279 1:N:0:NGATACGC
AANTTGTCAGCAGACTGACTGGCTGGCTGGACCAAAGTAGATCACCTTTGTTTTGCTGAGATCGGAAGAGCGGTTCAGCAGGAATGCCGAGACCGATCTC
+
AA#FFJJJJJJJJJJJJJJJJJJJJJJJJJJJJJJJJJJJJ<FJJJJJJJJJJJJJJJJJJJFJJJJFJJJ<FF<F7FFF<FJJJFJJFJ<JJJJJ-7-7
@J00113:320:HFYYVBBXX:1:1101:21592:1279 1:N:0:NGATACGC
AGNCTATCAGCTGAGGTATTTAAAAGAATGAGACACTCAGGTGTGATACCAAACCAGTTCACCCTTGCTAGTCTTGTCAGTGCTGAGATCGGAAGAGCGG
+
AA#FFJJJJJJ7FJJJJJJJJJJJJJJJJJJJJJJJJJJJJJJJJJJJJJJJJJJJJJAJJJJJJ<AJFFFFJJ7J-AFJJAA7-F7FFF<FJJFJ<A7)
@J00113:320:HFYYVBBXX:1:1101:21633:1279 1:N:0:NGATACGC
TCNGTATCAGCAAGGGTGCCTGTGTAGCTCAAAATAGCAGTTCCTGTGATGTTGTCTACTGGGATAGGAGCATCCATGAAATGCGACACGACAATCAAGT
+
AA#FAFFJJJFJJFFJJJJJAJJJJJJJJFFFJJ<FFJJJA<FJJFA-FFFJFFFFFJJF7AJJAJF-A7-A7FJJ---FA--7-AF-FAAJAFAF-AAJ
@J00113:320:HFYYVBBXX:1:1101:21673:1279 1:N:0:NGATACGC
TCNCAAGTCAGCACCTAGCCCTATTTCCGTATATCCCCTATCTCGTAATGAAGTGCAAGGGAAGGGCATATCGAATTACTTGCTTTGTGTGCAGTAAGGC
+
AA#FFJJJJJJJJJJJJJJJJJJJJJJJJJJJJJJJJJFJJJ<FJFJJJJJJJJJJJJFJJJJAJJJFFJJJFJJJ-AAF7-F-<---7F-AJ<JF7<77
@J00113:320:HFYYVBBXX:1:1101:21734:1279 1:N:0:NGATACGC
TTNCACCAGCTTTCAAGGTCTCGTCGCTTCGGTGAATCACTTGAGCCCTGATACATTTTCGGTGCCATGGAGCTAGACCAGTGAGCTATTACGCTTTCTT
+
AA#FFJFJFFJJJJJJFAFFJJJJJJJFFAJJFJJFJJJJFJ-F-FAJJJJFJJJJJJ-F7J-AAJFJ7JJ<FAJFAFFJ77<FFJ7FF<<AAJFJ-A<F
@J00113:320:HFYYVBBXX:1:1101:21795:1279 1:N:0:NGATACGC
TTNGAAGACAGCACCTGGTCGGGACCTACCTGCAGAAAGAGGCCTGTCTGGCAAAGTTGTTCTCAGGTTTGGTGGTGTGTCAAGTGGAAAATCAGGGAGA
+
AA#FFJJJJJJJJJJJJJJJJJJJJJJJJJJJJJJJJJJJJJJJJJJJJFJJJJJFJJJJJJ<JJJJAJ7FFFFFJFFJJFFFAJJJFJJFJJJJJJJFF
@J00113:320:HFYYVBBXX:1:1101:21816:1279 1:N:0:NGATACGC
GANCAGAACAGCAAGAACCAACAAATACGCCTCCATCAATTTCAATCACCTCTTCCACAACAACTCCCATTCCACCGCCGCCACCACTGCCACCTCCGCC
+
AA#FFJJJJJJJJJJJJJJJJJJJJJJJJJJJJJJJJJJJJJJJJFJJJJFJJFJJJJJJJJJJFFFJJFFFJFJJJJJA-AJAFAFF7<<JFFAJJ)-7
@J00113:320:HFYYVBBXX:1:1101:21876:1279 1:N:0:NGATACGC
GTNTGAACAGCCTGGCCGCACCTGAGCGCGCCACGTGGCAGAGATCGGAAGAGCGGTTCAGCAGGAATGCCGAGACCGATCTCGTACGCCGTCTTCTGCT
+
AA#FFJJJJJJJJJJJJJJJJJJJJJJJJJJJJJJJJJJJJJJJJJJJJJJJJJJJFAJJJJJ<FJJJJJJAJJJJJJJ-7-7-FF-7AJAA<7AA<-<<
@J00113:320:HFYYVBBXX:1:1101:21917:1279 1:N:0:NGATACGC
CTNGTGGTCAGCGGTAGTACCAGCCTTCCTTGCAAGAACCGAATGAGAAGGCAGAGGAGGCAGAGATCGGAAGAGCGGTTCAGCAGGAATGCCGAGACCG
+
AA#FFJJFJJJJJJJJJJJJJJJJJJJJJJJJJJJJJJJJJJJJJJJJJFJJJJJJJJ<AFJFJJJFF77AJFJ-A--7FFJAFJFJJJ<<AF<J<AAFJ
@J00113:320:HFYYVBBXX:1:1101:21978:1279 1:N:0:NGATACGC
TGNAAGAACTGCTTCAAGAGTCCGAACTTTTCAATGAGCGAAACCCAGGCTTTGACGAAGGCGAAGCCGAGAAGCCCCGCAGAGATCGGAAGAGCGGTTC
+
AA#FFJJJJJJJJJJJJJJJJJJJJJJJJJJJJJJJJJJJJJJJJJJJJJFJJJJJJJJFJJFJJ<FJJJFJJFFJJJAJJAJAJ-F-<JJAF-F)---A
@J00113:320:HFYYVBBXX:1:1101:21998:1279 1:N:0:NGATACGC
CANTTGGTCAGCAGTGGTGGTGGAAGGCATGGTCTACTGCCAGAGCTGTGACCAGTTTGGATCATGGTCCTTAACTGGGGCTGAGCCTATCCCTGCTGAG
+
AA#FFJJJJJJJJJFJJJJJJJJJJJJJJJJJJJJJJJJJJJJJJJJJJ<JJJJFJJJ7JJFAJJFFJJJA<AJFJAF-FJJFJFJJJJFJJJFJJ<<F<
@J00113:320:HFYYVBBXX:1:1101:22120:1279 1:N:0:NGATACGC
GCNTATCAGCTCTGCTACCAGACGAAGTTACCTATTTCAAGTAATAAATTTCCAGCTAAGCAACCTTCCAAGGAATGTCTTCATGTTACTGCACCTCAAG
+
AA#FFJJJJJJJJJJJJJJJJJJJJJJJJJJJJJJJJJJJJJJJJJJJJJJJJJJJJJJJJJJJJJAJJJJAAJJF7-7-7AJAA-7AF<A-AJJAFFJA
@J00113:320:HFYYVBBXX:1:1101:22181:1279 1:N:0:NGATACGC
TTNCAGACAGCTATAACATCAGTATACCTGTTGAGACCCCTTCCTACTGAGATTTCTTGATCTAAAATCGGTTTGTTAAAAAGAAAAGAACTACCCATCT
+
AA#FFJJJJJJJJJJJJJJJJJJJJJJJJJJJFJFJJJJJJJJJJJJJFFJFJJJJJJJJJJAFJJJFJ7A<F<-<-7FJJJFJJJJJJJJAFJJJJJJF
@J00113:320:HFYYVBBXX:1:1101:22221:1279 1:N:0:NGATACGC
TCNCACAGCCCCATCAGCAACTTTGGATGTGAACGAGGAAAATGGGGCACAGTTTGGAGGAGCTGAGATCGGAAGAGCGGTTCAGCAGGAATGCCGAGAC
+
AA#FFJJJJJJJJJJJJJJJJJFJJJJJJJJJJJJJJJJJJJJJJJJJJJJJJFFJJJFJAFFJJJFJFJAJJJ77-77A<JFJFFJJ<JA--<F<J)AJ
@J00113:320:HFYYVBBXX:1:1101:22242:1279 1:N:0:NGATACGC
CGNCGCATCTGCATCTCTTCCGAGACCAGGACCCTTTATCATGACTTCTGCTCGTTGCATACCTTGATCCACTACTGTACGAATAGCATTTCCTGCTGAG
+
AA#FFJJJJJJJJJJJJJJJJJJJJJJJJJJJJJJJJJJJJJJJJJJJJFJFJJJJFJJJJJFJJFJFJJJJJJJJ-J<F<-FFJ-FJJF<JJA-FFJJF
@J00113:320:HFYYVBBXX:1:1101:22384:1279 1:N:0:NGATACGC
TCNGTATCTGCTCCGTCCGAGATGAGTCTTACCATCATGGCCTTTTCTGGTGTTCTTGGTACACTCCTTATAAGCTGAGATCGGAAGAGCGGTTGAGCAG
+
AA#FFJJJJJJJJJJJJJJJJJJJJJJJJJJJFJJJJJJJJJJJJJJJFFJJJJJJJF7AFJJJ-FJAFF<FJAA<-AAF7F<-AA<JAFJFJJJF-A<7
@J00113:320:HFYYVBBXX:1:1101:22607:1279 1:N:0:NGATACGC
CANGTATCAGCAGTCCGTGCCGGACTTCCAGTTTTGAAGCATGCCGGAGGGGTCATGGGTGATGGCCGATTTGAAGGCGAGGAGACCCAATTCGTCGTCC
+
AA#FFJJJJJJJJJJJJJJJJJJJJJJJJJJJJJJJJJJJJJJJJJJJJAJJJJJJJJJJJJJJJJJ-<JJJJJJAJA7F7-A-7F7AFJ<FF-FF)7AJ
@J00113:320:HFYYVBBXX:1:1101:22648:1279 1:N:0:NGATACGC
CGNATGCCGTCTTCTGCTTGAAAAAAAAAAAAAAACAAGAGTGGAAAGTTATGGTTGGGGTGTTGGTGCTGTGGGCGCTTTTGTGGTTCACTGTCGGGTA
+
AA#FFJJJJJJJJJJJJJJJJJJJJJJJJJF<-<---------7-<-------7--77------------7-7--A-------------------7))))
@J00113:320:HFYYVBBXX:1:1101:22668:1279 1:N:0:NGATACGC
AGNCTAGACTGCTGTCTCTTCCTCTTTTGGGTCTCTCCTGATCTGGGTCCGACGTTTTGGACCTTTTAGCTGGTGGGTTCTGTATTCCGGATGAGGATGG
+
AA#FFJJJJJJJJJJJJJJJJJJJFJJJFJJJJJJJJJJJJJJJJJJJJJJJJJ7FAFJJFJFFJJFJJJ<-FJFA-7-77AFJFAAFAFFA7FJJF-7<
@J00113:320:HFYYVBBXX:1:1101:22688:1279 1:N:0:NGATACGC
TANGGTACTGCATATGCCCGAGATTGGTAGTTTCCGCATTTCAGCACATGTACCAACGACTCTATAAATCCATAGTTACTGCTTACAAGACTCTTGAGGG
+
AA#FFJJJJJJJJJJJJJJJJJJJJJJJJJJJJJJJJJJJJJJJJJJJJAFJJJJJJJJJFJAJAJJJA-AJJJJFAJJJFJFFFJJJ<JF7F<A<JA-<
@J00113:320:HFYYVBBXX:1:1101:22709:1279 1:N:0:NGATACGC
TANGGTACTGCATATGCCCGAGATTGGTAGTTTCCGCATTTCAGCACATGTACCAACGACTCTATAAATCCATAGTTACTGCTTACAAGACTCTTGAGGG
+
AA#AFJJJJJJJJJJJJJJJJJJJJJJJJJJJJJJJJJJJJJJJJJJJJFJJJJJJJJJJJJJFFJJJFFJJFFFJ7FJFFJ7FFFFJ-FJ<FFAFJF-A
@J00113:320:HFYYVBBXX:1:1101:22729:1279 1:N:0:NGATACGC
TANGGTACTGCCCATTTTGTAAGTGATGCTCAGCACAGGCCTCCCTAAAACCCCACATGTGAGCATCTACAACGTAGGAAGCTATATCAGTTGTGGACAT
+
AA#FFJJJJJJJJJJJJJJJJJJJJJJJJFJJJJJJJJJJJJJJJJJJJJJJJJJJFFAJJJJFJ<J7FJJJJJAFJFFJ-FAFFA-FFF-7<-FFJJJJ
@J00113:320:HFYYVBBXX:1:1101:22749:1279 1:N:0:NGATACGC
TCNGTATCTGCCTCACCTTCTCCAAAATGTGATTATAAGTTTGCCTTGTAATCTAACTCGATTATGAAGAAGAGGCACCCCAAGATATTTACCCAAGTCA
+
AA#FFJJJJJJJJJJJJJJJFJJJJJJJJJJJJJJJJJJJJJJJJJJJJJJJJJFJJAJFJAFJJFFJ<FJ7A7-7AJJ<FFJ-FAFJ7AFJFJJJ7<AF
@J00113:320:HFYYVBBXX:1:1101:22810:1279 1:N:0:NGATACGC
TTNCACCTGCGACTCAGGCATTACTCAATAGAGGTGCAAGGCTTACAGAAGTCTCGAAACAACCACAATATGCACCACTTCCAATTGAAAAACAAATTCT
+
AA#FFJJJJJJJJJJJJFJJJJJJJJJJJJAJAAJAJJJFFJJJJJJFFJAFJJJFJJJJJJJJJJJJJJJ<AJJJJJFFJFJJJA-AAFJJJJJJJJFJ
@J00113:320:HFYYVBBXX:1:1101:22891:1279 1:N:0:NGATACGC
TTNGCGGACTGCTCCAGGCGCGCGGGGTGAACCTGCTCGTCCTCGACGAGCCGACCAACCACCTCGACCTGCCGGCCATCGAGCAGAGATCGGAAGAGCG
+
AA#FFJJJJJJJJJJJJJJJJJJJJJJJJJJJJJJJ7JJJJJJJJJJJJJJJJJJJJJJJJJJ<JAJJJJAJJJJJFJAF7AFFJJJJJAFJFJJJJ<A<
@J00113:320:HFYYVBBXX:1:1101:23013:1279 1:N:0:NGATACGC
GTNACGACTGCTGGAAAATTGACTTTCACAAAAAATACTGCAATATTTCATCTAGAACTTGTTACATATAATCCATAATCTCTCAAATGTTTTAATATAC
+
AA#FFJJJJJJJJJJJJJJJJJJJJJJJJJJJJJJJJJJJJJJJJJJJJJJJJJJJJJJJJFJJJJJJFJJFJJJFJJJFFF-FFFFFFFAAJJFFJ-7A
@J00113:320:HFYYVBBXX:1:1101:23115:1279 1:N:0:NGATACGC
ATNCGGACTGCCACCAGTTGCTTCTTATGCAGGTCTTTAAGTCTGGTTCAGTCCACCATGCAAGGCTGAGATCGGAAGAGCGGTTCAGCAGGAATGCCGA
+
AA#FFJFJJJJJJJJJJJJJJJJJJJJJJJJJJJJJJJJJJJJJJJJJJJJFJJJJJJFFJJJAJJJJJFJAJJ-AAAFFFA77FFJAFJ7AAJFFJAJJ
@J00113:320:HFYYVBBXX:1:1101:23399:1279 1:N:0:NGATACGC
CTNGCTCAGCACCACCCGCCCAGGCACGCTGCAGCGCGTGCCGCCCTTGGCGTGCAGGCCGCCCATGCCACCCTAGGCATGGCGCCCCCGCATATGCCAC
+
AA#FFFJJJJJJJJJJJJJJJJFJJJJJJJJJJJJJJJJFJJFJJJJJJ<FJJJJJFFJJJJJJJFAAJJJJJJJFFAJFF<AAAFJJJ-FJ)AFAFFJJ
@J00113:320:HFYYVBBXX:1:1101:23439:1279 1:N:0:NGATACGC
TCNGTATCAGCCAAGGTGTAATTAAAACTGGCATTCCTTCAATTTGCTCTTCTTTATTTTGTTTTCTCCAAGTTCCACTTGGAGTCTAAGGATCTTGAAT
+
AA#FFJJJJJFJJJJJFJJJJJJJJJJJJJJJJJJJJAJJJJJJJJJJJJFFJFJJJA-FFF-<7FJJFJJAAA-FAF-7-777---AF777-7F7-7<A
@J00113:320:HFYYVBBXX:1:1101:23480:1279 1:N:0:NGATACGC
ACNAGAGTCTGCTCCTGCAGGCACGGGATCTTCTATTGATATATAATTTTTGACTTATAGCTTTGCCACGAGGTCTGCTGAGATCGGAAGAGCGGTTCAG
+
AA#FFJJJJJJJJJJJJJJJJJJJJJJJJJJJJJJJJJJJJJJJJJJJJJJJJJJJJJJJJFFJJJJJJJJFAJFJ<FFFFFJ7<FFJJAFFJ<JFFAF<
@J00113:320:HFYYVBBXX:1:1101:23541:1279 1:N:0:NGATACGC
CGNCAGTCTGCAACTTCTTCGTTTCAACTCCGAATTGCACACCATTTGAAGAATTGGATTGTTGACTTCCTGAGCTTTGAAATGGTATATAGCATGCATC
+
AA#FFJJJJJJJJJJJJJJJJFJJJJJJJJJJJJJJJJJJJJJJJJJJJJJJJFJJJJFFFJJAJJJFJJFJFFJJF7FFJJFJJFAJJFJFFFJJAA-7
@J00113:320:HFYYVBBXX:1:1101:23581:1279 1:N:0:NGATACGC
TGNCCTCTGCCACAGCTTTCATTTGCAGGTGTTTCTCCGGGGAGGCTCGAACAAGGAACGACCAGCGATCTGTTGCCCACTGCGGAGCTGAGATCGGAAG
+
AA#FFJJJJJJJJJJJFJJJJJJJJJJJJJJJJJJJJJJJJJJJJJJJJJJJJJJJJJJJJJJJJJFJJJFJJJJJFJJJ-7A<FF7A<AJAJ7F777FF
@J00113:320:HFYYVBBXX:1:1101:23602:1279 1:N:0:NGATACGC
TGNAATACTGCGATTTTCTTCCCCAATACCGGATCTGGACGAGGGAAGACTCATTGCCACCTTGTGGGGCTGCTTTCCTCATCTTCTTTGTGTTTGACAG
+
AA#FFJJJJJJFJJJJJJJJJJJJJJJJJJJJJJJJFJJJJJ<J<JJJJJ<JJJJJJJJJJJF<JFA77JAFJJ-F7FAAJAA-FFFJJ<<<7AJFAJA7
@J00113:320:HFYYVBBXX:1:1101:23663:1279 1:N:0:NGATACGC
TGNATATCTGCAACTTCTTCGTTTCAACTCCAAATCGCGCACCGTTTGAAGCATTGGATTGTTGACTTCCTGAGCTTTGAAATGGTATATAGCTTGCATC
+
AA#FFJJJJJJJJJJJJJJJJFJJJJJJJJJJJJJJJJJJJJJJJJJJJJJJJJJFJJFFJJJ<JJFJJJFAJJJFJFJFFJA-JFJJJFJFFAJ7AJAJ
@J00113:320:HFYYVBBXX:1:1101:23703:1279 1:N:0:NGATACGC
TCNGTATCTGCACGTGGGTGTGCATGCTCAGCAAGAGAGCTCTACTTGGAGATGAAGCTGAGATCGGAAGAGCGGTTCAGCAGGAATGCCGAAACCGATC
+
AA#AFFJJJJJJJJ-<FJFJFAJJFJJ-<FFJJJF<JJJJ<FJJJFFAJAJJJJJFAA<JFJJAA-A<J-F<FJ77-7F7FJF7JF--FAA7)7F--7-)
@J00113:320:HFYYVBBXX:1:1101:23805:1279 1:N:0:NGATACGC
GTNGATACTGCTTCCAATGACTTCACATTATCGATGTTGACTTCAGCAAACTCCGAGTTCTCTCCAAGTTTAGCCAACATAGCAGAGATCGGAAGAGCGG
+
AA#FFJJJJJJJJJJJJJJJJJJJJJJJJJJJJJJJJJJJJJJJJJJJJJJJJJJJJFFFJJ7AFJJAFFJJJJJJFJJFJ7FJJJFJFF7AJJJJ7A)A
@J00113:320:HFYYVBBXX:1:1101:23825:1279 1:N:0:NGATACGC
GTNACAGACAGCAGACCCCATAAAGAAAAGGTCTCTCCAGCTCTCCCTCTCACATGTCCAAATCAGCTGAGATCGGAAGAGCGGTTCAGCAGGAATGCCG
+
AA#FFJJJJJJJJJJJJJJJJJJJJJJJJJJJJJJFJJJJF7A<JJJJF-FJJJAFAFJJJJ-AJFJ<FF7F-A-A7FAJAFF--AFFFJFJFJJJAJFJ
@J00113:320:HFYYVBBXX:1:1101:23865:1279 1:N:0:NGATACGC
GTNACAGACTGCTTTGCCATACCTTCCAAAACTGCCTGAGGTATACAGGGTGGCCGCTCCTTTTGGTCTCGAGGCTTTGGCACTGCAACATGAAACCGAT
+
AA#FFJJJJJJJJJJJJJJJJJJJJJJJJJJJJJJJJJJJJJJJJJJJJAJJJJJJJAJJJJ<AAAFFJFFJ<FJF7<AAFJJ-7A<FJJ-7FFJJJJJA
@J00113:320:HFYYVBBXX:1:1101:23886:1279 1:N:0:NGATACGC
TGNTACCTGCCACTTTTCCTTCAAAAAATCTCACCATCTAAAAGTGCAACTTGCTTCCATTTTTCTTTCAAAAAAATCTCACCCCCTCAAAATGCAACTT
+
AA#FFJJJJJJJJJJJJJJJJJJJJJJJJJJJJJJJJJJJJJJJJFJJJJJJJJJJJJJJJJJJJJJJFFJJJJJJAF<FJJJ<JJAFJJJJAAFFAJA<
@J00113:320:HFYYVBBXX:1:1101:23947:1279 1:N:0:NGATACGC
GANTCTGCATGGCCCTTCTCTTTCACTTCTCTCCCCAATCTAGAGCCTCATCTAAGGGAGTGGCTTCCTACCAGAGCTTTGACCAATTATGACTGATCCA
+
AA#FFFJJJJJAJJJJJJJJJJJJJJJJJJJJJJJJJJJJJJJJJJJJJJJJFJJJJJJJJJFFJFJJFJJJJJJA7FJJ-FFFJJFJJJ<JJFJFFJJJ
@J00113:320:HFYYVBBXX:1:1101:23987:1279 1:N:0:NGATACGC
CGNCACTGCAGAGTAGTGGGGGACAGAGGCTCAGCCGTTAGAGGAAAGTGGGCAGAGATCTTTAGAGGGGGAGGCAGAGATCGGAAAAGCTGTTCAGCAG
+
AA#FFJJJJJJJJJJJJJJJJJJJJJJJJJAAJJJJJAJJFJFFJJJJJFJJJJJJJJ-7FJFAAJ<AFA7F-<AJFJAFF7--7FFJ-F-77<AA-AFJ
@J00113:320:HFYYVBBXX:1:1101:24068:1279 1:N:0:NGATACGC
TANACGTCAGCATCGAAGACGTTCAGATACAGTCAAAAGTTTATTGCAGGAACCATCAGAGTTGCTGCTGAGATCGGAAGAGCGGTTCAGCAGGAATGCC
+
AA#FFJJJJJJJJJJJJJJJJJJJJJJJJJJJJJJFJJJJJJJJJJJJJJJJJJJAFJJJFAF7F<AAJ7A-AFFJ-AJ<F-77-7--AAJJ<7FJF7FJ
@J00113:320:HFYYVBBXX:1:1101:24129:1279 1:N:0:NGATACGC
CGNCAGTCAGCAAAATAAGATGAATGCCACACTGAGGATGAAAGAAGCAACAAAAGAAAACCATGAAAAGTATAGTGGGGAATTCTAACTAACTTTCCTG
+
AA#FFJFJJJJJJJJJJJJJJJJJJJJJJJJJFFJFFJJJJJJFJJJJJJFJJJJJJJJJJJJA<FJJJ--F-A<-7A<<<A--7F<JJ<FFJ--77F7-
@J00113:320:HFYYVBBXX:1:1101:24211:1279 1:N:0:NGATACGC
ACNTAAGACAGCGACTGGTGGATCTATGAGGTGGCAGAAGAGATGAGAGTGGAGGAAAGGGCGTGGGCAATACGGCGGCAATGGGGGAGCTTGCCATGGA
+
AA#FFJJJJJJJJJJJJJFJFJFJJJJJJJJJJFJJJJJJJJJJJJJJJFAJJJJFJF<JJJJJJJJJJJ7<JJFJ-AAF7AF-A<J7AFA<<JJJFAJF
@J00113:320:HFYYVBBXX:1:1101:24312:1279 1:N:0:NGATACGC
GCNAGTGTCAGCGGGCTCCTTTCGCTTTTTTTGTTTAGGAGAGAGCTCATTCGTGGGAATGAATGAGAAAGAGCGGCAAGGACCAACAACGATAAAAGAG
+
AA#FFJJJJJJJJJJJFJJJJJJJJJJFFJFJJFFFJFAFF<JJJFAJJ<-77----AJA7JJ-7F-<AF<<-77<AJ<JFFF7FA-JAA7<7<FAJ7AF
@J00113:320:HFYYVBBXX:1:1101:24353:1279 1:N:0:NGATACGC
TGNCCTCTGCCTTACATTATCATTGACCAACCAACGAAATTTACAATTGGTAGGCCTCATGATAAAGATTCCCATATGAGTTCATAATATTTGAAATAAA
+
AA#FFJJJJJJJJJJJJJJJJJJJJJJJJJJJJJJJJJJJJJJJJJJJJ<JJJFJJJJJJFJAJJJJJJFJFJJ<FF7FF7AAJJJJJJF77<JFJFFJJ
@J00113:320:HFYYVBBXX:1:1101:24373:1279 1:N:0:NGATACGC
GCNATAACAGCACCCAAATTATGCCCAGTATGGCTCTTCTACACCTTAAGCTGAGGCAGCTGAGATCGGAAGAGCGGTTCAGCAGGAATGCCGAGACCGA
+
AA#FFJJJJJJJJJJJJJJJJJJJJJJJJJJJJJJJJJJJJJJJJJJJJAJJFJAJJJ7FJAJJJ-A-7FJ<FJFJ--7AF7FJJAJJJAJJFJJJJJ-7
@J00113:320:HFYYVBBXX:1:1101:24434:1279 1:N:0:NGATACGC
TTNGCGGACTGCAAGGGTTCGAAAAATAGGCGTTGGGCCACTGAGTAGATGAAGGTGACCTACAAATGGCCAGGCACCAGATGGTTCAGGGGCTGACCTG
+
AA#FFJJJJJJJJJJJJJJJJJJJJJJJJJJJJJFJJJJJJJJJJJJJJFFJJFJAJJJJJJJJJJJ-FJJJJJJJFFJAF<A<F7AF<F)-A-7JJJ-<
@J00113:320:HFYYVBBXX:1:1101:24495:1279 1:N:0:NGATACGC
CTNGCTCAGCAGTAGGCTGGGAAGGTCGGGTTGCAGATGAACGAAGCTGTCGGACCTTCTTGTGAAGGAGAGACCGTGCCACTTCTGCAGAGATCGGAAG
+
AA#FFJJJJJJ-FJJJJJJJJJJJJJJJJJJJJJJFJJJJJJFJJJJJJJJJFJJJJJFFJJFJJJ<AJJJAJJJJJ7AFJJA-7-7FJ7FFJAJ<AFJA
@J00113:320:HFYYVBBXX:1:1101:24515:1279 1:N:0:NGATACGC
CCNCGTCAGCACTGCTTGGAGATGCAACAAAGTGTTCCTCCACTCCTGGAGCACTGCTGTGTCAACTTTGAGCTGGCGTGCATAATCTAACAAAGGGGCA
+
AA#FFJJJJJJJJJJJJJJJJJJJJJJJJJJJJJJJJJJJJJJFJJJJJJFJJJJJJ<AJJJFJJJJFJJJJJF<F7AFJFJ-FJA7-AJJJJJAAAFAJ
@J00113:320:HFYYVBBXX:1:1101:24556:1279 1:N:0:NGATACGC
CTNGCTCAGCCAGTGGGGGTACTGTGGCACCGGCGACGACTACTGCGGCACCGGCTGAGATCGGAAGAGCGGTTCAGCAGTAATGCCGAGAACGATGACG
+
<A#AF7FFAFF-FAFJJ<F<<JJJJJFFFFJJAJ-<F-<F-F---<F-77--7A7A-77-FF<7AJA<7J-<77-7-----77---7)7))----7--7-
@J00113:320:HFYYVBBXX:1:1101:24738:1279 1:N:0:NGATACGC
CGNCACAGCGTGTACGGGGCACGGGGTGACTGCTGTTGCGTGCGAGGGCTGAGATCGGAAGAGCGGTTCAGCAGGAATGCCGAGACCGAACTCGTATGCC
+
AA#FFJJJJJJ7JJJJJJJJJJJJJJJJJJJJJJJJJJJJJAJJJJJJJJ<FJJJJFJJJJJ<FJJA7FJJJJJ-A7AFFJFF<J<<AA-7-<JJJAA7J
@J00113:320:HFYYVBBXX:1:1101:24759:1279 1:N:0:NGATACGC
CANTTGACAGCCTTCATTGAAGCTCCCTACGCCAAAATATTCCTTGCCCAAAACTGCAAAGGCTTTGCTGAGATCGGAAGAGCGGTTCAGCAGGAATGCC
+
AA#FFJJJJJJJJJJJJJAJJFJ7JJJJJJJJJJJJJJJJJJJJJFJJJJFJJJJJJJJJJJF7JJ<F<<FJ-AAA<FFAFFFA<-AFFAFJ)<JJ7---
@J00113:320:HFYYVBBXX:1:1101:24901:1279 1:N:0:NGATACGC
AGNGGCCTGCATTCCATGCCTTTTTCCCAACAAAAGAGTCATGCCAACTAAGTATGGTTTCCTTAATTGAAGAGGGCATAACCCACTGGACACCAAAAAG
+
AA#FAJJJJJJFJJJJJJJJJJJJJJJJJJJJJJJFJJJJJJFJJJJJJFJJFJJJJFFJFJFFJJJAFJJFJF-A7FAFFJJJFF-AAFJJJJJJJJJF
@J00113:320:HFYYVBBXX:1:1101:24941:1279 1:N:0:NGATACGC
CANTGTTCTGCTCGCAAGTTCTTGGGACACACTCAGTGGCTTGTTAACTATTGGCTTTTGCAGAATGGTTTTAGCATTCGCATTGGAGACACAATAGCAG
+
AA#FAJJJJJJFJFJJJFAFJFFF<JJJFJJJ-FFF<7FJ7<AJFFFJAJ--AJF7-<AJAJ7FF-7AJF-<AAFA-7-7<F----7<FF<-FJ<--7-7
@J00113:320:HFYYVBBXX:1:1101:24962:1279 1:N:0:NGATACGC
GCNTAATCAGCGAACATGGCCCCACACACTGCCACGTGTGCCCATGCAACGACCCCTCTCGTACGCAATATCATGTGCTCCTCCACCTCCACTCCGGTGG
+
AA#FFJJJJJJ-JJJJJFJJJJJJJJJJJJFJJJJJJJJJJJJJJFJJJJJJJJJJAF-FFJJJAJJFFJ7AF<-7F7-7F-FAJJJFFJJJ7FJ7-A)-
@J00113:320:HFYYVBBXX:1:1101:25002:1279 1:N:0:NGATACGC
AANGTAGACTGCTCCAGATGTATCTTTTGGTGGATCTTCGAGTGATGAACAGCTTTCAAAGTCTGCAGAGATCGGAAGAGCGGTTCAGCAGGAATGCCGA
+
AA#FFJJJJJJJJJJJJJJJJJJJJJJJJJJJJJFJJJJJJJJJJJJJJJJJJJJFJJJJJJJJJJJJJJJJJFFJFJFJJFA-FFFAFJAAAFJFJJ7F
@J00113:320:HFYYVBBXX:1:1101:25104:1279 1:N:0:NGATACGC
CTNGAGACTGCATACCTCACTAAATTCCCTGGTGAGGTGGAACATACTTTCTATAGCTCGATTCCAGGTAAAACTCTTAGCAGGCTGAGATCGGAAGAGC
+
AA#FFJJJJJJJJJJJJJJJJJJJJJJJJJJJJJJJJJJJJJJJJJJJJJJJJJJJJJJ<JJAFJJFJJJJJJJAF<FFAJJJAFAJJFJAJA7AFJAFF
@J00113:320:HFYYVBBXX:1:1101:25205:1279 1:N:0:NGATACGC
TGNATATCAGCAATGGCCCTCTACAGCTCCAACAGTCTTCTTCTTCTTCTTCACCACAAACCCAAGAGCAGCTGAGATCGGAAGAGCGGTTCAGCAGGAA
+
AA#FFJJJJJJJJJJJJJJJJJJJJJJJJJJJJJJJJJJJJJJJJJJJJJJJJJJJJJJJJJJJJJJAFJAFAJJJAFJJJJJ7A<FJJA<JJFJJJAFJ
@J00113:320:HFYYVBBXX:1:1101:25225:1279 1:N:0:NGATACGC
CGNCAGTCAGCTGGATACGAGGAGTTGTTGCAGAACCTGGCCGAGAGCGACGGAGCTGAGATCGGAAGAGCGGTTCAGCAGGAATGCCGATACCGATCTC
+
AA#FFJJJJJJJJJJJJJJJJJJJJFJJJFJJJJJJJJJFJJJJJJJJJJJFJJJF7FFAJAJFJJJ<J-A-7--7A7JJJJJJAFJJJJ7AFF-A-7<A
@J00113:320:HFYYVBBXX:1:1101:25489:1279 1:N:0:NGATACGC
CGNATCAGCCATAGAGAAAATCCCCAGGCATCCTTGTAGAGAAATGTCCATGTCTGATCTATTGACAAAGGGTGTAGATGACACTCCAAGAAATTGTTTT
+
AA#FFJAFFJFJJJJJJJJJJJJJJJJJJJFJJF7JJJJJJJJJ<FJJJJJFJJ<FFJJJJJJJJJJJJJF<JJ-JFF<FJJJJ7<7FJ<FJF<AA<-<F
@J00113:320:HFYYVBBXX:1:1101:25510:1279 1:N:0:NGATACGC
TCNCACAGCCAATATGGTGAGAATAGATCATGGTTTGAAGAAACGTTCAATGGGTTTCCTCACTAAACGACATCATTACAGAGCACTGATCTTCCCATTG
+
AA#FFJJJJJJJJJJJJJJJJJJJJJJJJJJJJJJJJJJJJJJJJJJJJJFJFJFJFJJJJJJAJJJJAJJJFJJJ-7FJJJ<JJJ-<FA-7<<FJJJF<
@J00113:320:HFYYVBBXX:1:1101:25895:1279 1:N:0:NGATACGC
TGNATAGACAGCAAGCGTAAGTGCAATCGCAATCCCTATGAATCTCATTAATCAATATCTCTCCGGCCCTCTAGCACTCTGGTATGGCGCAATCACTGAC
+
AA#FFJJJJJJJJJJJJJJJJJJJJJJJJJJJJJJJJJJJJJJJ-FJFJJJJJJJJJ<J<<<JJ<7FJJ-AFJFFFF-A---7FF--7-AJJ<FJA7-<F
@J00113:320:HFYYVBBXX:1:1101:26118:1279 1:N:0:NGATACGC
CTNACGGACAGCACGACGCTTGTATTGCTCTCCCACAACCCCGTTTTCACGGTTTAGGCTGAGATCGGAAGAGCGGTTCAGCAGGAATGCCGAGACCGAT
+
AA#FFJJJJJJJJJJJJJJAJJJJJJJJFJJJJJJJJJJJJJJJJJJJJJJJJJFJFAFFJJJJJJJJJJFJJJ<JAJFA-AF-FAAAFJFJF-FJJAA-
@J00113:320:HFYYVBBXX:1:1101:26159:1279 1:N:0:NGATACGC
CGNATCAGCCGTGCAAGATGGTTGCGAAATTTCGCAAGCTGAAGGACACCATTTCGCAGAGATCGGAAGAGCGGTTCAGCAGGAATGCCGAGACCGATCT
+
AA#FFJJJJJJJJJJJJJJJJJJJJJJJJJJJJJJJJJJJJJJJJJJJJJJJJJJJJJF<JJFJJJJ<<<<FJJ-F<FFJ<FJFJFAJJJFJFJJJ<--<
@J00113:320:HFYYVBBXX:1:1101:26301:1279 1:N:0:NGATACGC
AANAGTGACTGCAGCCCCCTTATAAAGGGGTCTCCAAGCACCCAAGCATGAGGTGGCAGCCCACATGGCAGAGAGCGGAAGAGCGGTTCAGCAGGAATGC
+
AA#FFJJJJJJJJJJJJJJJJJJJJJJJJAJJJJJJJFJJJJJJJ<FJF-<A-AAFJA-AFAJJFF--F7-7-F-77--7<AFFAF-FJAFJJ<AJF<FJ
@J00113:320:HFYYVBBXX:1:1101:26362:1279 1:N:0:NGATACGC
GTNCAAGACTGCTGTCTGGAAGACATGATGAGACACTAGTATTGGAGCCTGGGCTCCCATCCAGGCCCCACCAGCCAAGAGGCGAGCTAAGATGTCAGTT
+
AA#FFJJJJJJJJJJJJJJJJJJJJJJJJJJJJJJJAJFJJJJFJJJJJJJ<JJJJJJFFJJJJJJJJJJJJJFJJJJJJAJF7FFJJJJ-AFFAF<<-7
@J00113:320:HFYYVBBXX:1:1101:26382:1279 1:N:0:NGATACGC
ACNGTCTGCCGGTGTCGATAACCATGTAGAACGTTTTCGAAGGCCGGCCAATTCCAACTCTCAAAAAGTACTCGCCGCTGAGATCGGAAGAGCGGTTCAG
+
AA#FFJJJJJJ-FJJJJJJJJJJJJJJJJJJJJJ<JJJFJJJJJJJJJJJFJJJJJJJFJ<FJJJJFFJJJAJJJJJA7AFFF777<<7FJJJ<J7AAJJ
@J00113:320:HFYYVBBXX:1:1101:26484:1279 1:N:0:NGATACGC
CGNCGCATCAGCAAGCGTAAGTGCAATCGCAATCCCTATGAATCTCATTAATCAATATCTCTCCGGCCCTCTAGCACTCTGTTATGGCGCAATCACTGAC
+
AA#FFJJJJJJJJJJJJJJJJJJJJJJJJJJJJJJJJJJJJJFJFJJJJJJJJJJJJJJFJFJJJ7FJJFJJJJJJFFFJ--7AFF7FFJJJ-<JJ--AJ
@J00113:320:HFYYVBBXX:1:1101:26545:1279 1:N:0:NGATACGC
GGNGCTGTCAGCCTACCCCAGCTAGTGAACATAAACACATCTACTTCTTCTTCCTCCAAAGCTTCATGTAACTCATTCCTTGATTTTATCACCGTCGAGT
+
AA#FFJJJJJJJJJJJJJJJJJJJJJJJJJJJJJJJJJJJJ<JJJJJJJJJJJJ<JJJJJFJ-FJJJFFJJJ-AA<<FAF-FF<FFJFJJFJJA<JJJJ<
@J00113:320:HFYYVBBXX:1:1101:26565:1279 1:N:0:NGATACGC
TCNGTATCTGCATTCTGTGCCCATGCCCTGTTGGCCTTAGAAAATCGTGGACAGACAGGGTTCTTTTCCATCACTGAAATGGCCTATGCAGAACCCAGCT
+
AA#FFJJJJJJJJJJJJJJJJJJJJJJJJJJJJJJJJJJJJJJJJJJJAJJJJ7JJJJ-AJJJJJJJJJJJJJJJF-7<A--7AJAFFFJAFFJJFF--)
@J00113:320:HFYYVBBXX:1:1101:26748:1279 1:N:0:NGATACGC
CTNCGACAGCCATTACAAGTCAATCACTCTAAAGTGTTGCGGAATCAGCCTTTTGTTGCGAGAATTTCGCAGCACTTTTGTACAGTAAGGTGTTTCTCCT
+
AA#FFJJJJJJJJJJJJJJJJJJJJJJJJJJJJJJJJJJJJJJJJJJJJJ<JJJJJJJJJJJJJJJFJJJJJJJJ<AFAF<FFAF7AAFAFJJ<FJ-<JF
@J00113:320:HFYYVBBXX:1:1101:26768:1279 1:N:0:NGATACGC
CTNTGGACAGCCTAAACCGTGAAAACGGGGTTGTGGGAGAGCAATACAAGCGTCGTGCTGAGATCGGAAGAGCGGTTCAGCAGGAATGCCGAGACCGATC
+
AA#FFJJJJJJJJJJJJJJJJJJJJJJJJJJJJJ7FJJJJJJJJJJJJJJJJJJJJ<JJJJJJJJFJJJJJJJJ<-7AFJJF<-FJFJJJFJ<<JAFJ--
@J00113:320:HFYYVBBXX:1:1101:26849:1279 1:N:0:NGATACGC
CANTGTTCTGCACCATTTCCTCTTCCCTACCCAGCTCTTCACAGCTTCTCTTCATTCATGGCCATGAAGCTGAGATCGGAAGAGCGGTTCAGCAGGAATG
+
AA#FFJJJJJJJJJJJJJJJJJJJJJJJJJJJJJJJJJJJJJJJJJJJJJJJJJJJJJJJJJJJJJJJJJJJJJJJ777FFFJFJ<AFJFJAJJJ<FFJ<
@J00113:320:HFYYVBBXX:1:1101:26890:1279 1:N:0:NGATACGC
CGNTGTGTCTGCCAGTGGGATTTAGCCCATGGGATCGGCCTTTAAAGTCCTCCGGCGGCGCTAGGAAGGCAACAGAAAAGCTCCTACTCGCGTCACGCAC
+
AA#FFJJFJJJJJJJJJJJJJJJJJJJJJJJJJJJJJJJJJJJJJJJJJJFJJJJJFJJF7AFJJJJFJJJJFJFJ7FJJJ-<JFJJAAAJ<AA<F)<AJ
@J00113:320:HFYYVBBXX:1:1101:26930:1279 1:N:0:NGATACGC
GANGCATCAGCAGGAAATGCTATTCGTACAGTAGTGGATCAAGGTATGCAACGAGCAGAAGTCATGATAAAGGGTCCTGGTCTCGGAAGAGATGCAGAGA
+
AA#FFJJJJJJJJJJJJJJJJJJJJJJJJJJJJJJJJJJJJJJJ-FJJJJJJJJJJJJJJJFJFFAFJJJJJJJFJAFJJFFFFJJJJJJJJJFFJJJ7F
@J00113:320:HFYYVBBXX:1:1101:27072:1279 1:N:0:NGATACGC
GGNGCTGTCTGCAAAAGCTCCTGTTGAGGTGGGCACGAGGGGCACTGTTGGATCGCTTGTGATGAAGGAAATTGAGTATTACAGCAGGCTTGAATTGGAT
+
AA#FFJJJJJJJJJJJJJ-FJJJJJJJJJJAJJJJJJJAJJFJJJJJJFJJJFJJJJ<AFFFFJJJA--<A-FJJA-A---7A-7F<A-<77AJF---A-
@J00113:320:HFYYVBBXX:1:1101:27174:1279 1:N:0:NGATACGC
CANGTATCAGCGTGCCGCGATCAACCAAGATGCCGACGGAGCAAGGGCTGTTTTCGAGTATGTTGCGGTTGACAGTCCGGATGGTAGTGTTGGCTGAGAT
+
AA#FFJJJJJJ-FJJJJJJJJJJJJJJJJJJJJJAJJJJJJJJJJJFJFJFJJ<JJJJ-FJJJFAJJ-FAFAJJAA<FFF<FAFFAJAF7F7-77AF)A7
@J00113:320:HFYYVBBXX:1:1101:27194:1279 1:N:0:NGATACGC
CANTTGGTCAGCTTGTTCTGTTCTAAGCCGCACTTCAGCTTCTGCCCTTGCAACAGCAGAGATCGGAAGAGCGGTTCAGCAGGAATGCCGAGACCGATCT
+
AA#FFJJJJJJJJJFJJJJJJJJJJJJJJJJJJJJJJJJJJJFJJJJJJJJJJJJJJJAJAJ<FFFJJJJJJJFFJ7FAFF7FJJJFFJFAA<JJ)A7<A
@J00113:320:HFYYVBBXX:1:1101:27296:1279 1:N:0:NGATACGC
TANCGTGTCAGCGCGTGCCGCCCTTGGCGTGCAGGCCGCCCATGCCACCCTAGGCATGGCGCCCCCGCATATGCCACCCTCAAGCCCACGACACGCTAAT
+
AA#FFJJJJJJJJJJJJJJJJJJJJJJJJJJJJJFJJJJJJJJFJJJJJJJJJJJJJJJAJJ<JJJJFJJFFFJJ<F<FAJJJJFJ<JJAAJFJJJ)<FA
@J00113:320:HFYYVBBXX:1:1101:27316:1279 1:N:0:NGATACGC
TGNGCAACTGCTAAAGAGGAAGATTGAGGAGCCAGGGCTGGACATTTCAGCAGAGGGAAAGGGAGTGGTTGCTGAGATCGGAATAGCGGTTCAGCAGGAA
+
AA#FFJJJJJJFJJJJJJJJJJJJJJJJJJJJJJJJJJJJJJJJJJJJJJJJJJJJJJFJJJFJJ<A7FJ7JJJJJJJJJ7AA-7FFJ<<F<FJJJ7FAJ
@J00113:320:HFYYVBBXX:1:1101:27377:1279 1:N:0:NGATACGC
GCNTAATCTGCTATTTAGAGGAAATCAGTCCACATTTCAAAGAAGAAGTGAGGCTGATTTTTCTGGATAATTGGAGGAATCAGTCCAGGTCTTGAAAGGA
+
AA#FFJJJJJJAJJJJJJJJJJJJJJJJJJJJJJJJJJJJJJJJJJJJJJFFJJFFFFAJJFFJJJF-FFJJJ7<AFF<F7FFAF<-7AA7<AFJFA77A
@J00113:320:HFYYVBBXX:1:1101:27397:1279 1:N:0:NGATACGC
GANGCATCAGCCTATTTCACTAAGCACATCAACGAACACAAGCACACTCCTGAGGAATTATTTGCTGAAACATACACTGAACTTCATAAGAGCGCCACGG
+
AA#FFJJJJJJJJJJJJJJJJJJJJJJJJJJJJJJJJJJJJJJJJFJJJJJJJJJJJJJJJJJFJFJFJJJJJJFJAFFFAJFFJJFFJJF-F7FJJJA)
@J00113:320:HFYYVBBXX:1:1101:27417:1279 1:N:0:NGATACGC
CTNGAGACTGCAATTGGTTTTTGGAAAAATTTCACCTCATATTCCAGGCCCAAATTACTTAAATTAAGACCCCAGATAATTGGGGCCTCAAGATTAAATT
+
AA#FFJJJJJJJJJJJJJJJJJJJJJJJJJJJJJ<JJJJJJJJJJJJFJJJJJJJJJJAJJJFJJFJAJJFJJJ-7<AFFFJF-A<<AJAJJJ-AJJF-7
@J00113:320:HFYYVBBXX:1:1101:27438:1279 1:N:0:NGATACGC
GCNATACTGCCAATTGAAGGGTCGCGTATTATCCCCTCAGGTAGAGACTCTAGACTTTCACATCCAATGATACGCAGAGATCGGAAGAGCGGTTCAGCAG
+
AA#FFJJJJJJJJJJJJJJJJFJJJJJJJJJAJJJJJJJJJJJJJFJJJJFJJJJJJJFFJJFFJJJ<FFJJJFJJ7FJJ<FA<FFAJFJ7-7)AF<FJA
@J00113:320:HFYYVBBXX:1:1101:27519:1279 1:N:0:NGATACGC
GGNTAGACAGCACCCAACCCCATGAGCAACCCACGAGCAAAACAAGGTGCAGTGAGCAGGATGGAAGCCTCAGAAGCGCACACAAGCTGAGATCGTAAGA
+
AA#FFAJJJJJJJJJJJJJJJAJ<FJJJJJJJJJAAAJAJJJJ<FFA<FJJJAAJJFJ777A--<F-AF--A-7F-7-77<JJFF---FF7A-<F7<J-7
@J00113:320:HFYYVBBXX:1:1101:27539:1279 1:N:0:NGATACGC
GTNATGGTCAGCACGCTATGAAATTTGCATGCATTACGGCCATGGTTGCACCCTATTCAAAAGGCTTCCTGAAAGCACGAGGAAAAGCAGGCAATTGCAG
+
AA#FFFFJFJFJJJJJJJJJJJJJJJJJJJJJJJJJJJ7FJJJJJJJAJJJJJAJJJJJJJJ-FFA7AJF-AAJ<FFJ7<-77FJF<AA-7<<FAJ-7A-
@J00113:320:HFYYVBBXX:1:1101:27580:1279 1:N:0:NGATACGC
GGNTAGACTGCCTGTCAAACCTCAGGTATAAAGTTAAATTAGTTGGCACAGCAGAGTAGATGGTAAAGAAGACACAAAACATCCACAGCGCAAAATAAAA
+
AA#FFJJJJJJJJJJJJJJJJJJJJJFJJJJJJJFJJJJJJFFJFFJJJJJJJJJJ7F-A7AFAJJJJJF-FJFJJFFAFJ<FAJJA<AF7FJAJJA<AJ
@J00113:320:HFYYVBBXX:1:1101:27620:1279 1:N:0:NGATACGC
ATNTCGTCTGCTGAACACCAGATGTATGTTTGATAAGCCCCTTCTGAAATGTAGAATCAACTTGATCAAACATGGTTTTGCATGCAATCTCAAATGCTGG
+
AA#FFJJJFJJJJJJJJJJJJJJJJJJJJJJJJJJJJJJJJJFJ7FJJJJJJJFJJJJJJJJ<<JJJJJJJJAF-7<7FFFJJ-FFJFJ-7FFJAFFF-F
@J00113:320:HFYYVBBXX:1:1101:27823:1279 1:N:0:NGATACGC
AGNCTATCTGCTGGTGGGAGTTTGGCCGATTATGTCAGGGATTTTGGTGCTTTGGTTGAATCCGATGTTAAGAGATATACGAGGTCGAGTCTTAGAGGGC
+
AA#FFAJFJJJJJJFJFFJJFJJJJJFJF7FJJJJFFJJJJ<AFJJJFFF7JJ7-FFFFAFJ-7AJA7JJ<-AAAJ7A<J-AF7----)7)-7<FJA7AJ
@J00113:320:HFYYVBBXX:1:1101:27904:1279 1:N:0:NGATACGC
GTNACGACTGCGAAATGGGCTGCGAAAATGGCACCCGGCTGCGAAAACTCCATTTGGCTGAGATCGGAAGAGCGGTTCAGCAGGAATGCCGAGACCGATC
+
AA#FFJJJJJJ7JJJJJJJJJJJJJJJJJJJJJJJJJJJJJJJJJJJJJJJJJJF<<FJJJJJFJ7J-7AJJJJA<<AJJFJJ7FF7FJJJJFJJ7)7--
@J00113:320:HFYYVBBXX:1:1101:28006:1279 1:N:0:NGATACGC
TANGGTACAGCGTCTGGACTCAATAGTATGGTAATATCTTGGATTCTTAATGTTGTTACCAGAGAAATTGCAAATAGTCTTCTCTACATTAATACTACGT
+
AA#FFJJJJJJ-FJJJJJJJJJJJJJJJJJJJJJJJJJJJJJJJJFJJJJFJJJJJJFJJJJJAFFJJJ<FJJJ-F<FJFFFAJJJJJJJJJJFJAJF<<
@J00113:320:HFYYVBBXX:1:1101:28026:1279 1:N:0:NGATACGC
TGNCCTCTGCCCCTCCAGTAGATATTGATGGTATTCGTGAACCTGTTTCTGGATCTCTACTTTATGGAAACAATATTATCTCTGGTGCCACTATTCCTAC
+
AA#FFJJJJJJJJJJJJJJJJJJJFJJJJJJJJJJJJJJJJJJJJJJJJJAJJJJFJJJJJJ-AJJJJJJJJJJJJAA-AAFF7F-77FJ)7<-7AJAFF
@J00113:320:HFYYVBBXX:1:1101:28148:1279 1:N:0:NGATACGC
GTCGATACTGCAAGTTTCAGATTGGAGGGTCAAGGTAGCATTGCCCACTTCAGGAGTACACCAATAGGTTATTACCTGACCTACATGAAGATAAATCAGA
+
AAFFFJJJJJJJJJFJJJFJJFFJJJJJJFJJJJJJJJJJJJJJJJJJFAFJJJJJJJJJJJFFJJAA<AJJJJJJAFAJJ-FAJ--FJ7AAFFJAJJJJ
@J00113:320:HFYYVBBXX:1:1101:28250:1279 1:N:0:NGATACGC
CAATGTTCTGCAGATAGTTAATACTTTTTGTCCTAGTTTGTATTCACAGATTCCCATGTATTGCAGGTGGTATGCAAAAATGTTCTTGCATCCTGATGTT
+
AAFFFJJJJJJJJJJJJJJJJJJJJFJJJJJJJJJJJJJJJJJJJJJJFJFJJJJJFFJJJJJJJ<AJF7AJFAFJAJFJ-7A-7<-<FJ7<F77A7-7-
@J00113:320:HFYYVBBXX:1:1101:28310:1279 1:N:0:NGATACGC
TACTGATCAGCCAGAAATTCTCTTCAAAGTGGGTTGCCACTTTCTACCACACTTGGAGCACACGCACGGCCTTCAAAAGAGAGAACACGCAGGGGACTTT
+
AAFFFFJJJJJJJJJJJJJJFJJJJJJJJJJJJJAJJJJJJJJFJJJJJJJJFAFJJJFJJJJJJJJJJJJF<AJF7FAJ7A<JFJJF-A<))-7AA)--
@J00113:320:HFYYVBBXX:1:1101:28351:1279 1:N:0:NGATACGC
CTAATGTCAGCAATGGCACTGTTGTCGGGGAAGGAACTCCATTATCACTGTGGTCAAGAGCCAAACGAACTATTGCAGAATGAAATCTAGTCACATGTTG
+
AAAFFJJJJJJJJJJJJJJJJJJJJJJJJJJJJJJFJFFJJJJJJJJJ7-FJAJFFJA-AJFJJFFF-AAA<AA-A7AAF-7F<J-F7J--7FJJ7A777
@J00113:320:HFYYVBBXX:1:1101:28432:1279 1:N:0:NGATACGC
TACTGATCAGCCAATATCTCTAGATGCTTCACAGTGAACATGATAAAGAACCTCACTAGTTTTCAAGTCAAACCAAGGAAATAGAGGAAGAAAAAGCCAG
+
AAFFFJJJJJJJJJJJJJJJFJJJJJJJJJJJJJ<JJJJJJJJFJJJJJJJJAFJJJJJ-7AFJJJFAA-FAJJFJJFJJJJJAFAFJF7AFAFJ7FA<A
@J00113:320:HFYYVBBXX:1:1101:28452:1279 1:N:0:NGATACGC
GTCGATACAGCAGTGGGGAATTTTCCGCAATGGGCGAAAGCCTGACGGAGCAATGCCGCGTGGAGGTAGAAGGCCCACGGGTCGTGAACTTCTTTTCCCG
+
AAFFFJJJJJJJJJJJJJJJJJJJJJJJJJJJJJJFJJJJJJJJJJJFJ<FAJF<FJ<AFJ<-A<<F7-AF--7-AAFA7-77AFAJFJ<-AA<FAAFJF
@J00113:320:HFYYVBBXX:1:1101:28534:1279 1:N:0:NGATACGC
TCATAGTCAGCAATTTCTTGGGCGATTGTGTCCCCCTCAAAGTCCTGGAGTATGGGCCTGCCTGGTGAATCTACACGATTGAGCCTATCATGATCCGGTT
+
AAFFFJJJJJJJJJJJJJJJJJJJJJ7FJJJJJJJJFJJJJJFFJFJJJJFFJJ-FFJ7FJF-AJJ<JJ7FFJFFJ7JJJ7AFJJ<FAFF-7<AFFJ7))
